# Supplementary material for: Nitrate Regulates Maize Root Transcriptome through Nitric Oxide Dependent and Independent Mechanisms
Source: Int J Mol Sci. 2021 Sep 2;22(17):9527. doi: 10.3390/ijms22179527 (PMC8431222; doi:10.3390/ijms22179527)
Supplement: Supplementary file 1 [file ijms-22-09527-s001.zip]

Archive with 11 entries (10 files):
- Ravazzolo_2021_Supplem-Material/
- Ravazzolo_2021_Supplem-Material/Figure S1.pdf
- Ravazzolo_2021_Supplem-Material/Supplementary Dataset 1.xlsx
- Ravazzolo_2021_Supplem-Material/Supplementary Dataset 2.xlsx
- Ravazzolo_2021_Supplem-Material/Suppl_Material_Captions_Ravazzolo_2021.pdf
- Ravazzolo_2021_Supplem-Material/Table S1.xlsx
- Ravazzolo_2021_Supplem-Material/Table S2.xlsx
- Ravazzolo_2021_Supplem-Material/Table S3.xlsx
- Ravazzolo_2021_Supplem-Material/Table S4.xlsx
- Ravazzolo_2021_Supplem-Material/Table S5.xlsx
- Ravazzolo_2021_Supplem-Material/Table S6.xlsx
