# Supplementary material for: Nitrate Regulates Maize Root Transcriptome through Nitric Oxide Dependent and Independent Mechanisms
Source: Int J Mol Sci. 2021 Sep 2;22(17):9527. doi: 10.3390/ijms22179527 (PMC8431222; doi:10.3390/ijms22179527)
Supplement: Supplementary file 1 [file ijms-22-09527-s001.zip › Ravazzolo_2021_Supplem-Material/Supplementary Dataset 1.xlsx]

## Sheet: -N_vs_cPTIO+NO3
test_id	gene_id	gene	locus	sample_1	sample_2	status	value_1	value_2	log2(fold_change)	test_stat	p_value	q_value	significant		Nitrate regulates maize root transcriptome through nitric oxide-dependent and independent mechanisms. International Journal of Molecular Sciences. Laura Ravazzolo, Sara Trevisan, Silvia Iori, Cristian Forestan, Mario Malagoli, Silvia Quaggiotti. Dept. of Agronomy, Food, Natural resources, Animals and Environment, University of Padova, viale dell’università 16, 35020 Legnaro, Italy. silvia.quaggio…
ENSRNA049437473	gene:ENSRNA049437473	tRNA-Thr	1:2998701-2998773	-N	cPTIO+NO3	NOTEST	0	0	0	0	1	1	no
ENSRNA049437518	gene:ENSRNA049437518	tRNA-Asn	1:5888816-5888890	-N	cPTIO+NO4	NOTEST	0	0	0	0	1	1	no
ENSRNA049437607	gene:ENSRNA049437607	tRNA-Met	1:10109831-10109903	-N	cPTIO+NO5	NOTEST	0	0	0	0	1	1	no
ENSRNA049437614	gene:ENSRNA049437614	tRNA-Gly	1:10573119-10573190	-N	cPTIO+NO6	NOTEST	0	0	0	0	1	1	no
ENSRNA049437881	gene:ENSRNA049437881	tRNA-Ser	1:57260574-57260656	-N	cPTIO+NO7	NOTEST	0	0	0	0	1	1	no
ENSRNA049438083	gene:ENSRNA049438083	tRNA-Trp	1:96159179-96159253	-N	cPTIO+NO8	NOTEST	0	0	0	0	1	1	no
ENSRNA049438309	gene:ENSRNA049438309	tRNA-Glu	1:168610718-168610792	-N	cPTIO+NO9	NOTEST	0	0	0	0	1	1	no
ENSRNA049438404	gene:ENSRNA049438404	tRNA-Glu	1:192002833-192004668	-N	cPTIO+NO10	NOTEST	0	0	0	0	1	1	no
ENSRNA049438418	gene:ENSRNA049438418	tRNA-Ala	1:200674710-200674783	-N	cPTIO+NO11	NOTEST	0	0	0	0	1	1	no
ENSRNA049438546	gene:ENSRNA049438546	tRNA-Glu	1:230206731-230206804	-N	cPTIO+NO12	NOTEST	0	0	0	0	1	1	no
ENSRNA049438664	gene:ENSRNA049438664	tRNA-Gly	1:263685912-263685983	-N	cPTIO+NO13	NOTEST	0	0	0	0	1	1	no
ENSRNA049438710	gene:ENSRNA049438710	tRNA-Lys	1:273664915-273664988	-N	cPTIO+NO14	NOTEST	0	0	0	0	1	1	no
ENSRNA049438777	gene:ENSRNA049438777	tRNA-Glu	1:286214717-286214791	-N	cPTIO+NO15	NOTEST	0	0	0	0	1	1	no
ENSRNA049438795	gene:ENSRNA049438795	tRNA-Thr	1:287675048-287675122	-N	cPTIO+NO16	NOTEST	0	0	0	0	1	1	no
ENSRNA049438956	gene:ENSRNA049438956	tRNA-Cys	1:291181367-291181439	-N	cPTIO+NO17	NOTEST	0	0	0	0	1	1	no
ENSRNA049438965	gene:ENSRNA049438965	tRNA-Cys	1:291181117-291181189	-N	cPTIO+NO18	NOTEST	0	0	0	0	1	1	no
ENSRNA049439064	gene:ENSRNA049439064	tRNA-Ala	1:276671703-276671776	-N	cPTIO+NO19	NOTEST	0	0	0	0	1	1	no
ENSRNA049439167	gene:ENSRNA049439167	tRNA-Val	1:256484419-256484493	-N	cPTIO+NO20	NOTEST	0	0	0	0	1	1	no
ENSRNA049439213	gene:ENSRNA049439213	tRNA-Arg	1:253265492-253265565	-N	cPTIO+NO21	NOTEST	0	0	0	0	1	1	no
ENSRNA049439227	gene:ENSRNA049439227	tRNA-Arg	1:253262032-253262105	-N	cPTIO+NO22	NOTEST	0	0	0	0	1	1	no
ENSRNA049439300	gene:ENSRNA049439300	tRNA-Leu	1:244517984-244518067	-N	cPTIO+NO23	NOTEST	0	0	0	0	1	1	no
ENSRNA049439530	gene:ENSRNA049439530	tRNA-Glu	1:192679622-192679695	-N	cPTIO+NO24	NOTEST	0	0	0	0	1	1	no
ENSRNA049439609	gene:ENSRNA049439609	tRNA-Pro	1:148397587-148397659	-N	cPTIO+NO25	NOTEST	0	0	0	0	1	1	no
ENSRNA049439730	gene:ENSRNA049439730	tRNA-Ile	1:96473603-96473677	-N	cPTIO+NO26	NOTEST	0	0	0	0	1	1	no
ENSRNA049439996	gene:ENSRNA049439996	tRNA-Arg	1:42763171-42763245	-N	cPTIO+NO27	NOTEST	0	0	0	0	1	1	no
ENSRNA049440072	gene:ENSRNA049440072	tRNA-Leu	1:12353063-12353147	-N	cPTIO+NO28	NOTEST	0	0	0	0	1	1	no
ENSRNA049440088	gene:ENSRNA049440088	tRNA-Lys	1:4364144-4364217	-N	cPTIO+NO29	NOTEST	0	0	0	0	1	1	no
ENSRNA049440136	gene:ENSRNA049440136	tRNA-Glu	3:4599114-4599187	-N	cPTIO+NO30	NOTEST	0	0	0	0	1	1	no
ENSRNA049440276	gene:ENSRNA049440276	tRNA-Ser	3:31710295-31710378	-N	cPTIO+NO31	NOTEST	0	0	0	0	1	1	no
ENSRNA049440360	gene:ENSRNA049440360	tRNA-Trp	3:62236114-62236188	-N	cPTIO+NO32	NOTEST	0	0	0	0	1	1	no
ENSRNA049440447	gene:ENSRNA049440447	tRNA-Pro	3:129404038-129404110	-N	cPTIO+NO33	NOTEST	0	0	0	0	1	1	no
ENSRNA049440518	gene:ENSRNA049440518	tRNA-Leu	3:146851501-146851581	-N	cPTIO+NO34	NOTEST	0	0	0	0	1	1	no
ENSRNA049440535	gene:ENSRNA049440535	tRNA-Leu	3:148106533-148106613	-N	cPTIO+NO35	NOTEST	0	0	0	0	1	1	no
ENSRNA049440629	gene:ENSRNA049440629	tRNA-Lys	3:182649255-182649328	-N	cPTIO+NO36	NOTEST	0	0	0	0	1	1	no
ENSRNA049440661	gene:ENSRNA049440661	tRNA-Gly	3:186337456-186337528	-N	cPTIO+NO37	NOTEST	0	0	0	0	1	1	no
ENSRNA049440693	gene:ENSRNA049440693	tRNA-Gln	3:196938374-196938446	-N	cPTIO+NO38	NOTEST	0	0	0	0	1	1	no
ENSRNA049440827	gene:ENSRNA049440827	tRNA-Val	3:234079100-234079174	-N	cPTIO+NO39	NOTEST	0	0	0	0	1	1	no
ENSRNA049440843	gene:ENSRNA049440843	tRNA-Tyr	3:234238987-234239072	-N	cPTIO+NO40	NOTEST	0	0	0	0	1	1	no
ENSRNA049440873	gene:ENSRNA049440873	tRNA-Pro	3:233462747-233462819	-N	cPTIO+NO41	NOTEST	0	0	0	0	1	1	no
ENSRNA049440883	gene:ENSRNA049440883	tRNA-Ile	3:233460986-233461060	-N	cPTIO+NO42	NOTEST	0	0	0	0	1	1	no
ENSRNA049441066	gene:ENSRNA049441066	tRNA-Tyr	3:198369674-198369760	-N	cPTIO+NO43	NOTEST	0	0	0	0	1	1	no
ENSRNA049441078	gene:ENSRNA049441078	tRNA-Leu	3:187067977-187068058	-N	cPTIO+NO44	NOTEST	0	0	0	0	1	1	no
ENSRNA049441166	gene:ENSRNA049441166	tRNA-Gln	3:177342232-177342304	-N	cPTIO+NO45	NOTEST	0	0	0	0	1	1	no
ENSRNA049441180	gene:ENSRNA049441180	tRNA-Ser	3:173184613-173184695	-N	cPTIO+NO46	NOTEST	0	0	0	0	1	1	no
ENSRNA049441214	gene:ENSRNA049441214	tRNA-Phe	3:158649812-158649885	-N	cPTIO+NO47	NOTEST	0	0	0	0	1	1	no
ENSRNA049441268	gene:ENSRNA049441268	tRNA-Thr	3:142564022-142564096	-N	cPTIO+NO48	NOTEST	0	0	0	0	1	1	no
ENSRNA049441281	gene:ENSRNA049441281	tRNA-Thr	3:142558741-142558815	-N	cPTIO+NO49	NOTEST	0	0	0	0	1	1	no
ENSRNA049441297	gene:ENSRNA049441297	tRNA-Thr	3:142524513-142524587	-N	cPTIO+NO50	NOTEST	0	0	0	0	1	1	no
ENSRNA049441317	gene:ENSRNA049441317	tRNA-Thr	3:142492880-142492954	-N	cPTIO+NO51	NOTEST	0	0	0	0	1	1	no
ENSRNA049441404	gene:ENSRNA049441404	tRNA-Val	3:122111018-122111092	-N	cPTIO+NO52	NOTEST	0	0	0	0	1	1	no
ENSRNA049441413	gene:ENSRNA049441413	tRNA-Glu	3:81490801-81490873	-N	cPTIO+NO53	NOTEST	0	0	0	0	1	1	no
ENSRNA049441475	gene:ENSRNA049441475	tRNA-Leu	3:67151110-67151191	-N	cPTIO+NO54	NOTEST	0	0	0	0	1	1	no
ENSRNA049441566	gene:ENSRNA049441566	tRNA-Leu	3:17378338-17378419	-N	cPTIO+NO55	NOTEST	0	0	0	0	1	1	no
ENSRNA049441594	gene:ENSRNA049441594	tRNA-Lys	3:2017885-2017958	-N	cPTIO+NO56	NOTEST	0	0	0	0	1	1	no
ENSRNA049441606	gene:ENSRNA049441606	tRNA-Ser	3:1288604-1288686	-N	cPTIO+NO57	NOTEST	0	0	0	0	1	1	no
ENSRNA049441657	gene:ENSRNA049441657	tRNA-Pro	2:23330436-23330508	-N	cPTIO+NO58	NOTEST	0	0	0	0	1	1	no
ENSRNA049441680	gene:ENSRNA049441680	tRNA-Val	2:25541531-25541605	-N	cPTIO+NO59	NOTEST	0	0	0	0	1	1	no
ENSRNA049441718	gene:ENSRNA049441718	tRNA-Lys	2:28204144-28226242	-N	cPTIO+NO60	NOTEST	0	0	0	0	1	1	no
ENSRNA049441729	gene:ENSRNA049441729	tRNA-Ile	2:30054951-30055025	-N	cPTIO+NO61	NOTEST	0	0	0	0	1	1	no
ENSRNA049441754	gene:ENSRNA049441754	tRNA-Leu	2:36851195-36864553	-N	cPTIO+NO62	NOTEST	0	0	0	0	1	1	no
ENSRNA049441819	gene:ENSRNA049441819	tRNA-Phe	2:50750328-50750401	-N	cPTIO+NO63	NOTEST	0	0	0	0	1	1	no
ENSRNA049441829	gene:ENSRNA049441829	tRNA-Leu	2:51142777-51142858	-N	cPTIO+NO64	NOTEST	0	0	0	0	1	1	no
ENSRNA049441904	gene:ENSRNA049441904	tRNA-Gly	2:70263776-70263848	-N	cPTIO+NO65	NOTEST	0	0	0	0	1	1	no
ENSRNA049441937	gene:ENSRNA049441937	tRNA-Asn	2:98034224-98034296	-N	cPTIO+NO66	NOTEST	0	0	0	0	1	1	no
ENSRNA049442171	gene:ENSRNA049442171	tRNA-Asn	2:176905019-176905091	-N	cPTIO+NO67	NOTEST	0	0	0	0	1	1	no
ENSRNA049442196	gene:ENSRNA049442196	tRNA-Val	2:180667242-180667316	-N	cPTIO+NO68	NOTEST	0	0	0	0	1	1	no
ENSRNA049442300	gene:ENSRNA049442300	tRNA-Ile	2:194744416-194744490	-N	cPTIO+NO69	NOTEST	0	0	0	0	1	1	no
ENSRNA049442349	gene:ENSRNA049442349	tRNA-Thr	2:199183497-199183569	-N	cPTIO+NO70	NOTEST	0	0	0	0	1	1	no
ENSRNA049442454	gene:ENSRNA049442454	tRNA-Asn	2:217009594-217009668	-N	cPTIO+NO71	NOTEST	0	0	0	0	1	1	no
ENSRNA049442482	gene:ENSRNA049442482	tRNA-Asn	2:216504630-216504704	-N	cPTIO+NO72	NOTEST	0	0	0	0	1	1	no
ENSRNA049442494	gene:ENSRNA049442494	tRNA-Asn	2:216504463-216504537	-N	cPTIO+NO73	NOTEST	0	0	0	0	1	1	no
ENSRNA049442545	gene:ENSRNA049442545	tRNA-Leu	2:219594638-219594719	-N	cPTIO+NO74	NOTEST	0	0	0	0	1	1	no
ENSRNA049442601	gene:ENSRNA049442601	tRNA-Ile	2:220036149-220036223	-N	cPTIO+NO75	NOTEST	0	0	0	0	1	1	no
ENSRNA049442640	gene:ENSRNA049442640	tRNA-Ile	2:220037093-220037167	-N	cPTIO+NO76	NOTEST	0	0	0	0	1	1	no
ENSRNA049442682	gene:ENSRNA049442682	tRNA-Ile	2:220038037-220038111	-N	cPTIO+NO77	NOTEST	0	0	0	0	1	1	no
ENSRNA049442711	gene:ENSRNA049442711	tRNA-Ile	2:220038981-220039055	-N	cPTIO+NO78	NOTEST	0	0	0	0	1	1	no
ENSRNA049442725	gene:ENSRNA049442725	tRNA-Ile	2:220039453-220039527	-N	cPTIO+NO79	NOTEST	0	0	0	0	1	1	no
ENSRNA049442735	gene:ENSRNA049442735	tRNA-Ile	2:220039925-220039999	-N	cPTIO+NO80	NOTEST	0	0	0	0	1	1	no
ENSRNA049442750	gene:ENSRNA049442750	tRNA-Ile	2:220040397-220040471	-N	cPTIO+NO81	NOTEST	0	0	0	0	1	1	no
ENSRNA049442753	gene:ENSRNA049442753	tRNA-Ile	2:220040869-220040943	-N	cPTIO+NO82	NOTEST	0	0	0	0	1	1	no
ENSRNA049442759	gene:ENSRNA049442759	tRNA-Ile	2:220041341-220041415	-N	cPTIO+NO83	NOTEST	0	0	0	0	1	1	no
ENSRNA049442767	gene:ENSRNA049442767	tRNA-Ile	2:220041813-220041887	-N	cPTIO+NO84	NOTEST	0	0	0	0	1	1	no
ENSRNA049442774	gene:ENSRNA049442774	tRNA-Ile	2:220042285-220042359	-N	cPTIO+NO85	NOTEST	0	0	0	0	1	1	no
ENSRNA049442786	gene:ENSRNA049442786	tRNA-Ile	2:220042757-220042831	-N	cPTIO+NO86	NOTEST	0	0	0	0	1	1	no
ENSRNA049442804	gene:ENSRNA049442804	tRNA-Ile	2:220043701-220043775	-N	cPTIO+NO87	NOTEST	0	0	0	0	1	1	no
ENSRNA049442848	gene:ENSRNA049442848	tRNA-Ile	2:220046061-220046135	-N	cPTIO+NO88	NOTEST	0	0	0	0	1	1	no
ENSRNA049442855	gene:ENSRNA049442855	tRNA-Ile	2:220046533-220046607	-N	cPTIO+NO89	NOTEST	0	0	0	0	1	1	no
ENSRNA049442862	gene:ENSRNA049442862	tRNA-Ile	2:220047005-220047079	-N	cPTIO+NO90	NOTEST	0	0	0	0	1	1	no
ENSRNA049442894	gene:ENSRNA049442894	tRNA-Ile	2:220048421-220048495	-N	cPTIO+NO91	NOTEST	0	0	0	0	1	1	no
ENSRNA049442915	gene:ENSRNA049442915	tRNA-Ile	2:220049838-220049912	-N	cPTIO+NO92	NOTEST	0	0	0	0	1	1	no
ENSRNA049442934	gene:ENSRNA049442934	tRNA-Ile	2:220050781-220050855	-N	cPTIO+NO93	NOTEST	0	0	0	0	1	1	no
ENSRNA049442949	gene:ENSRNA049442949	tRNA-Ile	2:220052197-220052271	-N	cPTIO+NO94	NOTEST	0	0	0	0	1	1	no
ENSRNA049442971	gene:ENSRNA049442971	tRNA-Ile	2:220053148-220053222	-N	cPTIO+NO95	NOTEST	0	0	0	0	1	1	no
ENSRNA049442979	gene:ENSRNA049442979	tRNA-Ile	2:220053619-220053693	-N	cPTIO+NO96	NOTEST	0	0	0	0	1	1	no
ENSRNA049443000	gene:ENSRNA049443000	tRNA-Ile	2:220061964-220062038	-N	cPTIO+NO97	NOTEST	0	0	0	0	1	1	no
ENSRNA049443007	gene:ENSRNA049443007	tRNA-Ile	2:220062443-220062517	-N	cPTIO+NO98	NOTEST	0	0	0	0	1	1	no
ENSRNA049443014	gene:ENSRNA049443014	tRNA-Ile	2:220062914-220062988	-N	cPTIO+NO99	NOTEST	0	0	0	0	1	1	no
ENSRNA049443050	gene:ENSRNA049443050	tRNA-Ile	2:220064801-220064875	-N	cPTIO+NO100	NOTEST	0	0	0	0	1	1	no
ENSRNA049443077	gene:ENSRNA049443077	tRNA-Ile	2:220066686-220066760	-N	cPTIO+NO101	NOTEST	0	0	0	0	1	1	no
ENSRNA049443083	gene:ENSRNA049443083	tRNA-Ile	2:220076504-220076578	-N	cPTIO+NO102	NOTEST	0	0	0	0	1	1	no
ENSRNA049443270	gene:ENSRNA049443270	tRNA-Phe	2:240477321-240477394	-N	cPTIO+NO103	NOTEST	0	0	0	0	1	1	no
ENSRNA049443287	gene:ENSRNA049443287	tRNA-Asn	2:237257890-237257964	-N	cPTIO+NO104	NOTEST	0	0	0	0	1	1	no
ENSRNA049443307	gene:ENSRNA049443307	tRNA-Pro	2:236432775-236432847	-N	cPTIO+NO105	NOTEST	0	0	0	0	1	1	no
ENSRNA049443319	gene:ENSRNA049443319	tRNA-Ala	2:236211090-236211163	-N	cPTIO+NO106	NOTEST	0	0	0	0	1	1	no
ENSRNA049443391	gene:ENSRNA049443391	tRNA-Glu	2:232677588-232677662	-N	cPTIO+NO107	NOTEST	0	0	0	0	1	1	no
ENSRNA049443461	gene:ENSRNA049443461	tRNA-Trp	2:223153769-223153843	-N	cPTIO+NO108	NOTEST	0	0	0	0	1	1	no
ENSRNA049443478	gene:ENSRNA049443478	tRNA-Pro	2:222362250-222362322	-N	cPTIO+NO109	NOTEST	0	0	0	0	1	1	no
ENSRNA049443507	gene:ENSRNA049443507	tRNA-Ala	2:220382166-220382239	-N	cPTIO+NO110	NOTEST	0	0	0	0	1	1	no
ENSRNA049443537	gene:ENSRNA049443537	tRNA-Met	2:219037551-219037639	-N	cPTIO+NO111	NOTEST	0	0	0	0	1	1	no
ENSRNA049443552	gene:ENSRNA049443552	tRNA-Asp	2:217255127-217255199	-N	cPTIO+NO112	NOTEST	0	0	0	0	1	1	no
ENSRNA049443592	gene:ENSRNA049443592	tRNA-Asp	2:209804972-209805046	-N	cPTIO+NO113	NOTEST	0	0	0	0	1	1	no
ENSRNA049443604	gene:ENSRNA049443604	tRNA-Glu	2:205707215-205707288	-N	cPTIO+NO114	NOTEST	0	0	0	0	1	1	no
ENSRNA049443707	gene:ENSRNA049443707	tRNA-Asp	2:181064035-181064107	-N	cPTIO+NO115	NOTEST	0	0	0	0	1	1	no
ENSRNA049443716	gene:ENSRNA049443716	tRNA-Val	2:178368031-178368105	-N	cPTIO+NO116	NOTEST	0	0	0	0	1	1	no
ENSRNA049443728	gene:ENSRNA049443728	tRNA-Val	2:178354558-178354632	-N	cPTIO+NO117	NOTEST	0	0	0	0	1	1	no
ENSRNA049443881	gene:ENSRNA049443881	tRNA-Val	2:118174884-118174958	-N	cPTIO+NO118	NOTEST	0	0	0	0	1	1	no
ENSRNA049443891	gene:ENSRNA049443891	tRNA-Val	2:118171644-118171718	-N	cPTIO+NO119	NOTEST	0	0	0	0	1	1	no
ENSRNA049443931	gene:ENSRNA049443931	tRNA-Trp	2:79977513-79977587	-N	cPTIO+NO120	NOTEST	0	0	0	0	1	1	no
ENSRNA049443949	gene:ENSRNA049443949	tRNA-Lys	2:78119129-78119202	-N	cPTIO+NO121	NOTEST	0	0	0	0	1	1	no
ENSRNA049444016	gene:ENSRNA049444016	tRNA-Trp	2:43576903-43576975	-N	cPTIO+NO122	NOTEST	0	0	0	0	1	1	no
ENSRNA049444035	gene:ENSRNA049444035	tRNA-Ile	2:41026232-41026306	-N	cPTIO+NO123	NOTEST	0	0	0	0	1	1	no
ENSRNA049444071	gene:ENSRNA049444071	tRNA-Val	2:34439531-34439605	-N	cPTIO+NO124	NOTEST	0	0	0	0	1	1	no
ENSRNA049444131	gene:ENSRNA049444131	tRNA-Val	2:13291955-13292029	-N	cPTIO+NO125	NOTEST	0	0	0	0	1	1	no
ENSRNA049444172	gene:ENSRNA049444172	tRNA-Tyr	2:9663176-9663262	-N	cPTIO+NO126	NOTEST	0	0	0	0	1	1	no
ENSRNA049444185	gene:ENSRNA049444185	tRNA-Glu	2:5981144-5981218	-N	cPTIO+NO127	NOTEST	0	0	0	0	1	1	no
ENSRNA049444234	gene:ENSRNA049444234	tRNA-Ala	2:2484046-2484119	-N	cPTIO+NO128	NOTEST	0	0	0	0	1	1	no
ENSRNA049444291	gene:ENSRNA049444291	tRNA-Trp	2:2240112-2240184	-N	cPTIO+NO129	NOTEST	0	0	0	0	1	1	no
ENSRNA049444331	gene:ENSRNA049444331	tRNA-Pro	4:3045290-3045362	-N	cPTIO+NO130	NOTEST	0	0	0	0	1	1	no
ENSRNA049444341	gene:ENSRNA049444341	tRNA-Asn	4:4476330-4476404	-N	cPTIO+NO131	NOTEST	0	0	0	0	1	1	no
ENSRNA049444372	gene:ENSRNA049444372	tRNA-Ala	4:6485950-6486023	-N	cPTIO+NO132	NOTEST	0	0	0	0	1	1	no
ENSRNA049444385	gene:ENSRNA049444385	tRNA-Tyr	4:6770897-6770984	-N	cPTIO+NO133	NOTEST	0	0	0	0	1	1	no
ENSRNA049444459	gene:ENSRNA049444459	tRNA-Trp	4:31727807-31727879	-N	cPTIO+NO134	NOTEST	0	0	0	0	1	1	no
ENSRNA049444480	gene:ENSRNA049444480	tRNA-Leu	4:38955533-38955614	-N	cPTIO+NO135	NOTEST	0	0	0	0	1	1	no
ENSRNA049444619	gene:ENSRNA049444619	tRNA-Tyr	4:183197025-183197111	-N	cPTIO+NO136	NOTEST	0	0	0	0	1	1	no
ENSRNA049444634	gene:ENSRNA049444634	tRNA-Trp	4:184369040-184371841	-N	cPTIO+NO137	NOTEST	0	0	0	0	1	1	no
ENSRNA049444658	gene:ENSRNA049444658	tRNA-Ala	4:189198090-189198163	-N	cPTIO+NO138	NOTEST	0	0	0	0	1	1	no
ENSRNA049444705	gene:ENSRNA049444705	tRNA-Tyr	4:199989646-199997578	-N	cPTIO+NO139	NOTEST	0	0	0	0	1	1	no
ENSRNA049445038	gene:ENSRNA049445038	tRNA-Val	4:245462066-245462140	-N	cPTIO+NO140	NOTEST	0	0	0	0	1	1	no
ENSRNA049445130	gene:ENSRNA049445130	tRNA-Gln	4:230824930-230854157	-N	cPTIO+NO141	NOTEST	0	0	0	0	1	1	no
ENSRNA049445136	gene:ENSRNA049445136	tRNA-Gln	4:230824930-230854157	-N	cPTIO+NO142	NOTEST	9.01545	0	-9.81786	0	1	1	no
ENSRNA049445150	gene:ENSRNA049445150	tRNA-Gln	4:230824930-230854157	-N	cPTIO+NO143	NOTEST	0	0	0	0	1	1	no
ENSRNA049445160	gene:ENSRNA049445160	tRNA-Gln	4:230824930-230854157	-N	cPTIO+NO144	NOTEST	0	0	0	0	1	1	no
ENSRNA049445189	gene:ENSRNA049445189	tRNA-Pro	4:224517979-224518051	-N	cPTIO+NO145	NOTEST	0	0	0	0	1	1	no
ENSRNA049445197	gene:ENSRNA049445197	tRNA-Glu	4:214600294-214600368	-N	cPTIO+NO146	NOTEST	0	0	0	0	1	1	no
ENSRNA049445254	gene:ENSRNA049445254	tRNA-Ser	4:187363615-187363697	-N	cPTIO+NO147	NOTEST	0	0	0	0	1	1	no
ENSRNA049445265	gene:ENSRNA049445265	tRNA-Pro	4:186821843-186821915	-N	cPTIO+NO148	NOTEST	0	0	0	0	1	1	no
ENSRNA049445272	gene:ENSRNA049445272	tRNA-Ile	4:186760571-186760645	-N	cPTIO+NO149	NOTEST	0	0	0	0	1	1	no
ENSRNA049445293	gene:ENSRNA049445293	tRNA-Ala	4:181556583-181556656	-N	cPTIO+NO150	NOTEST	0	0	0	0	1	1	no
ENSRNA049445360	gene:ENSRNA049445360	tRNA-Asp	4:156466298-156466370	-N	cPTIO+NO151	NOTEST	0	0	0	0	1	1	no
ENSRNA049445418	gene:ENSRNA049445418	tRNA-Pro	4:151574139-151574211	-N	cPTIO+NO152	NOTEST	0	0	0	0	1	1	no
ENSRNA049445432	gene:ENSRNA049445432	tRNA-Pro	4:151468991-151469063	-N	cPTIO+NO153	NOTEST	0	0	0	0	1	1	no
ENSRNA049445436	gene:ENSRNA049445436	tRNA-Pro	4:151412606-151412678	-N	cPTIO+NO154	NOTEST	0	0	0	0	1	1	no
ENSRNA049445441	gene:ENSRNA049445441	tRNA-Pro	4:151412225-151412297	-N	cPTIO+NO155	NOTEST	0	0	0	0	1	1	no
ENSRNA049445478	gene:ENSRNA049445478	tRNA-Phe	4:148973559-148973632	-N	cPTIO+NO156	NOTEST	0	0	0	0	1	1	no
ENSRNA049445501	gene:ENSRNA049445501	tRNA-Ser	4:138206088-138206170	-N	cPTIO+NO157	NOTEST	0	0	0	0	1	1	no
ENSRNA049445530	gene:ENSRNA049445530	tRNA-Cys	4:112075503-112075575	-N	cPTIO+NO158	NOTEST	0	0	0	0	1	1	no
ENSRNA049445542	gene:ENSRNA049445542	tRNA-Lys	4:85450084-85450157	-N	cPTIO+NO159	NOTEST	0	0	0	0	1	1	no
ENSRNA049445571	gene:ENSRNA049445571	tRNA-Arg	4:56278680-56278753	-N	cPTIO+NO160	NOTEST	0	0	0	0	1	1	no
ENSRNA049445609	gene:ENSRNA049445609	tRNA-Val	4:28937208-28937282	-N	cPTIO+NO161	NOTEST	0	0	0	0	1	1	no
ENSRNA049445706	gene:ENSRNA049445706	tRNA-Arg	5:7470675-7470748	-N	cPTIO+NO162	NOTEST	0	0	0	0	1	1	no
ENSRNA049445733	gene:ENSRNA049445733	tRNA-Arg	5:19206834-19206907	-N	cPTIO+NO163	NOTEST	0	0	0	0	1	1	no
ENSRNA049445751	gene:ENSRNA049445751	tRNA-Glu	5:24686331-24686404	-N	cPTIO+NO164	NOTEST	0	0	0	0	1	1	no
ENSRNA049445768	gene:ENSRNA049445768	tRNA-Thr	5:26883878-26883950	-N	cPTIO+NO165	NOTEST	0	0	0	0	1	1	no
ENSRNA049445825	gene:ENSRNA049445825	tRNA-Pro	5:67007379-67007451	-N	cPTIO+NO166	NOTEST	0	0	0	0	1	1	no
ENSRNA049445851	gene:ENSRNA049445851	tRNA-Ser	5:76475066-76475148	-N	cPTIO+NO167	NOTEST	0	0	0	0	1	1	no
ENSRNA049445907	gene:ENSRNA049445907	tRNA-Gly	5:119214997-119215068	-N	cPTIO+NO168	NOTEST	0	0	0	0	1	1	no
ENSRNA049446094	gene:ENSRNA049446094	tRNA-Asn	5:215840459-215840531	-N	cPTIO+NO169	NOTEST	0	0	0	0	1	1	no
ENSRNA049446119	gene:ENSRNA049446119	tRNA-Ala	5:218088598-218088671	-N	cPTIO+NO170	NOTEST	0	0	0	0	1	1	no
ENSRNA049446167	gene:ENSRNA049446167	tRNA-Pro	5:222621123-222631121	-N	cPTIO+NO171	NOTEST	0	0	0	0	1	1	no
ENSRNA049446214	gene:ENSRNA049446214	tRNA-Gly	5:215848443-215848514	-N	cPTIO+NO172	NOTEST	0	0	0	0	1	1	no
ENSRNA049446227	gene:ENSRNA049446227	tRNA-Trp	5:215772152-215772226	-N	cPTIO+NO173	NOTEST	0	0	0	0	1	1	no
ENSRNA049446241	gene:ENSRNA049446241	tRNA-Tyr	5:214480484-214480569	-N	cPTIO+NO174	NOTEST	0	0	0	0	1	1	no
ENSRNA049446268	gene:ENSRNA049446268	tRNA-Met	5:204308743-204308828	-N	cPTIO+NO175	NOTEST	0	0	0	0	1	1	no
ENSRNA049446278	gene:ENSRNA049446278	tRNA-Asp	5:204104019-204104091	-N	cPTIO+NO176	NOTEST	0	0	0	0	1	1	no
ENSRNA049446295	gene:ENSRNA049446295	tRNA-Thr	5:199474429-199474501	-N	cPTIO+NO177	NOTEST	0	0	0	0	1	1	no
ENSRNA049446311	gene:ENSRNA049446311	tRNA-Pro	5:194083664-194108336	-N	cPTIO+NO178	NOTEST	0	0	0	0	1	1	no
ENSRNA049446356	gene:ENSRNA049446356	tRNA-Ser	5:187209881-187209963	-N	cPTIO+NO179	NOTEST	0	0	0	0	1	1	no
ENSRNA049446377	gene:ENSRNA049446377	tRNA-Ile	5:182985138-182985212	-N	cPTIO+NO180	NOTEST	0	0	0	0	1	1	no
ENSRNA049446390	gene:ENSRNA049446390	tRNA-Cys	5:181546859-181560813	-N	cPTIO+NO181	NOTEST	0	0	0	0	1	1	no
ENSRNA049446421	gene:ENSRNA049446421	tRNA-Ser	5:178313413-178313494	-N	cPTIO+NO182	NOTEST	0	0	0	0	1	1	no
ENSRNA049446430	gene:ENSRNA049446430	tRNA-Gln	5:175958963-175959035	-N	cPTIO+NO183	NOTEST	0	0	0	0	1	1	no
ENSRNA049446451	gene:ENSRNA049446451	tRNA-Asn	5:170046561-170046633	-N	cPTIO+NO184	NOTEST	0	0	0	0	1	1	no
ENSRNA049446516	gene:ENSRNA049446516	tRNA-Gln	5:145725978-145726050	-N	cPTIO+NO185	NOTEST	0	0	0	0	1	1	no
ENSRNA049446541	gene:ENSRNA049446541	tRNA-Gln	5:145714498-145714570	-N	cPTIO+NO186	NOTEST	0	0	0	0	1	1	no
ENSRNA049446611	gene:ENSRNA049446611	tRNA-Asp	5:85751879-85751951	-N	cPTIO+NO187	NOTEST	0	0	0	0	1	1	no
ENSRNA049446666	gene:ENSRNA049446666	tRNA-Arg	5:72868223-72868296	-N	cPTIO+NO188	NOTEST	0	0	0	0	1	1	no
ENSRNA049446682	gene:ENSRNA049446682	tRNA-Ala	5:71947561-71947634	-N	cPTIO+NO189	NOTEST	0	0	0	0	1	1	no
ENSRNA049446780	gene:ENSRNA049446780	tRNA-Glu	5:25109932-25110005	-N	cPTIO+NO190	NOTEST	0	0	0	0	1	1	no
ENSRNA049446904	gene:ENSRNA049446904	tRNA-Val	5:5226299-5226373	-N	cPTIO+NO191	NOTEST	0	0	0	0	1	1	no
ENSRNA049446916	gene:ENSRNA049446916	tRNA-Ala	5:5149526-5149599	-N	cPTIO+NO192	NOTEST	0	0	0	0	1	1	no
ENSRNA049446924	gene:ENSRNA049446924	tRNA-Gly	5:4686834-4686905	-N	cPTIO+NO193	NOTEST	0	0	0	0	1	1	no
ENSRNA049446944	gene:ENSRNA049446944	tRNA-Val	5:1535545-1535619	-N	cPTIO+NO194	NOTEST	0	0	0	0	1	1	no
ENSRNA049446955	gene:ENSRNA049446955	tRNA-Val	5:1508135-1508209	-N	cPTIO+NO195	NOTEST	0	0	0	0	1	1	no
ENSRNA049446985	gene:ENSRNA049446985	tRNA-Asp	7:2118400-2118472	-N	cPTIO+NO196	NOTEST	0	0	0	0	1	1	no
ENSRNA049447020	gene:ENSRNA049447020	tRNA-Ser	7:28621095-28621177	-N	cPTIO+NO197	NOTEST	0	0	0	0	1	1	no
ENSRNA049447050	gene:ENSRNA049447050	tRNA-Asn	7:46267840-46280742	-N	cPTIO+NO198	NOTEST	0	0	0	0	1	1	no
ENSRNA049447128	gene:ENSRNA049447128	tRNA-Lys	7:98665229-98665306	-N	cPTIO+NO199	NOTEST	0	0	0	0	1	1	no
ENSRNA049447139	gene:ENSRNA049447139	tRNA-Gly	7:111139143-111139214	-N	cPTIO+NO200	NOTEST	0	0	0	0	1	1	no
ENSRNA049447147	gene:ENSRNA049447147	tRNA-Ile	7:114375169-114375243	-N	cPTIO+NO201	NOTEST	0	0	0	0	1	1	no
ENSRNA049447196	gene:ENSRNA049447196	tRNA-Tyr	7:133883307-133883393	-N	cPTIO+NO202	NOTEST	0	0	0	0	1	1	no
ENSRNA049447346	gene:ENSRNA049447346	tRNA-Gly	7:162862427-162862499	-N	cPTIO+NO203	NOTEST	0	0	0	0	1	1	no
ENSRNA049447400	gene:ENSRNA049447400	tRNA-Asp	7:169779559-169779631	-N	cPTIO+NO204	NOTEST	0	0	0	0	1	1	no
ENSRNA049447505	gene:ENSRNA049447505	tRNA-Leu	7:180135263-180139827	-N	cPTIO+NO205	NOTEST	0	0	0	0	1	1	no
ENSRNA049447516	gene:ENSRNA049447516	tRNA-Trp	7:179726522-179726596	-N	cPTIO+NO206	NOTEST	0	0	0	0	1	1	no
ENSRNA049447555	gene:ENSRNA049447555	tRNA-Ala	7:174824009-174824082	-N	cPTIO+NO207	NOTEST	0	0	0	0	1	1	no
ENSRNA049447583	gene:ENSRNA049447583	tRNA-Trp	7:172900745-172900817	-N	cPTIO+NO208	NOTEST	0	0	0	0	1	1	no
ENSRNA049447596	gene:ENSRNA049447596	tRNA-Ser	7:170793485-170793567	-N	cPTIO+NO209	NOTEST	0	0	0	0	1	1	no
ENSRNA049447605	gene:ENSRNA049447605	tRNA-Ser	7:170772460-170772542	-N	cPTIO+NO210	NOTEST	0	0	0	0	1	1	no
ENSRNA049447618	gene:ENSRNA049447618	tRNA-Trp	7:165347243-165347315	-N	cPTIO+NO211	NOTEST	0	0	0	0	1	1	no
ENSRNA049447762	gene:ENSRNA049447762	tRNA-Lys	7:103969401-103972795	-N	cPTIO+NO212	NOTEST	0	0	0	0	1	1	no
ENSRNA049447892	gene:ENSRNA049447892	tRNA-Ser	7:33314994-33315076	-N	cPTIO+NO213	NOTEST	0	0	0	0	1	1	no
ENSRNA049447910	gene:ENSRNA049447910	tRNA-Sup	7:26450064-26450137	-N	cPTIO+NO214	NOTEST	0	0	0	0	1	1	no
ENSRNA049447917	gene:ENSRNA049447917	tRNA-Glu	7:26386465-26386538	-N	cPTIO+NO215	NOTEST	0	0	0	0	1	1	no
ENSRNA049447995	gene:ENSRNA049447995	tRNA-Phe	7:9545152-9545225	-N	cPTIO+NO216	NOTEST	0	0	0	0	1	1	no
ENSRNA049448001	gene:ENSRNA049448001	tRNA-Lys	7:8979947-8980020	-N	cPTIO+NO217	NOTEST	0	0	0	0	1	1	no
ENSRNA049448019	gene:ENSRNA049448019	tRNA-Cys	7:6968336-6968408	-N	cPTIO+NO218	NOTEST	0	0	0	0	1	1	no
ENSRNA049448032	gene:ENSRNA049448032	tRNA-Glu	7:3127714-3127788	-N	cPTIO+NO219	NOTEST	0	0	0	0	1	1	no
ENSRNA049448075	gene:ENSRNA049448075	tRNA-Ile	8:6704742-6704816	-N	cPTIO+NO220	NOTEST	0	0	0	0	1	1	no
ENSRNA049448118	gene:ENSRNA049448118	tRNA-Lys	8:25301126-25301199	-N	cPTIO+NO221	NOTEST	0	0	0	0	1	1	no
ENSRNA049448124	gene:ENSRNA049448124	tRNA-Ser	8:29525005-29525087	-N	cPTIO+NO222	NOTEST	0	0	0	0	1	1	no
ENSRNA049448153	gene:ENSRNA049448153	tRNA-Arg	8:71630122-71630195	-N	cPTIO+NO223	NOTEST	0	0	0	0	1	1	no
ENSRNA049448201	gene:ENSRNA049448201	tRNA-Lys	8:92375529-92375602	-N	cPTIO+NO224	NOTEST	0	0	0	0	1	1	no
ENSRNA049448313	gene:ENSRNA049448313	tRNA-Lys	8:127834148-127834221	-N	cPTIO+NO225	NOTEST	0	0	0	0	1	1	no
ENSRNA049448326	gene:ENSRNA049448326	tRNA-Val	8:128732903-128732976	-N	cPTIO+NO226	NOTEST	0	0	0	0	1	1	no
ENSRNA049448346	gene:ENSRNA049448346	tRNA-Asn	8:135871486-135871560	-N	cPTIO+NO227	NOTEST	0	0	0	0	1	1	no
ENSRNA049448359	gene:ENSRNA049448359	tRNA-Arg	8:136861792-136865800	-N	cPTIO+NO228	NOTEST	0	0	0	0	1	1	no
ENSRNA049448409	gene:ENSRNA049448409	tRNA-Lys	8:148833238-148839951	-N	cPTIO+NO229	NOTEST	0	0	0	0	1	1	no
ENSRNA049448466	gene:ENSRNA049448466	tRNA-Leu	8:161712610-161712690	-N	cPTIO+NO230	NOTEST	0	0	0	0	1	1	no
ENSRNA049448545	gene:ENSRNA049448545	tRNA-Arg	8:174230736-174238706	-N	cPTIO+NO231	NOTEST	0	0	0	0	1	1	no
ENSRNA049448571	gene:ENSRNA049448571	tRNA-Asp	8:178062986-178063058	-N	cPTIO+NO232	NOTEST	0	0	0	0	1	1	no
ENSRNA049448577	gene:ENSRNA049448577	tRNA-Asp	8:178075902-178075974	-N	cPTIO+NO233	NOTEST	0	0	0	0	1	1	no
ENSRNA049448588	gene:ENSRNA049448588	tRNA-Arg	8:179536119-179536192	-N	cPTIO+NO234	NOTEST	0	0	0	0	1	1	no
ENSRNA049448599	gene:ENSRNA049448599	tRNA-Tyr	8:178710849-178710935	-N	cPTIO+NO235	NOTEST	0	0	0	0	1	1	no
ENSRNA049448612	gene:ENSRNA049448612	tRNA-Asp	8:177282457-177282529	-N	cPTIO+NO236	NOTEST	0	0	0	0	1	1	no
ENSRNA049448622	gene:ENSRNA049448622	tRNA-Leu	8:175439040-175439121	-N	cPTIO+NO237	NOTEST	0	0	0	0	1	1	no
ENSRNA049448669	gene:ENSRNA049448669	tRNA-Leu	8:171913677-171913757	-N	cPTIO+NO238	NOTEST	0	0	0	0	1	1	no
ENSRNA049448693	gene:ENSRNA049448693	tRNA-Ser	8:170079283-170079365	-N	cPTIO+NO239	NOTEST	0	0	0	0	1	1	no
ENSRNA049448749	gene:ENSRNA049448749	tRNA-Phe	8:165244588-165244661	-N	cPTIO+NO240	NOTEST	0	0	0	0	1	1	no
ENSRNA049448758	gene:ENSRNA049448758	tRNA-Phe	8:162158108-162158181	-N	cPTIO+NO241	NOTEST	0	0	0	0	1	1	no
ENSRNA049448768	gene:ENSRNA049448768	tRNA-Arg	8:162133037-162133110	-N	cPTIO+NO242	NOTEST	0	0	0	0	1	1	no
ENSRNA049448817	gene:ENSRNA049448817	tRNA-Lys	8:148833238-148839951	-N	cPTIO+NO243	NOTEST	0	0	0	0	1	1	no
ENSRNA049448844	gene:ENSRNA049448844	tRNA-Leu	8:138659554-138659634	-N	cPTIO+NO244	NOTEST	0	0	0	0	1	1	no
ENSRNA049448868	gene:ENSRNA049448868	tRNA-Asn	8:132230980-132231054	-N	cPTIO+NO245	NOTEST	0	0	0	0	1	1	no
ENSRNA049448902	gene:ENSRNA049448902	tRNA-Glu	8:120361101-120361174	-N	cPTIO+NO246	NOTEST	0	0	0	0	1	1	no
ENSRNA049449017	gene:ENSRNA049449017	tRNA-Arg	8:75511483-75511556	-N	cPTIO+NO247	NOTEST	0	0	0	0	1	1	no
ENSRNA049449042	gene:ENSRNA049449042	tRNA-Asp	8:67488185-67488257	-N	cPTIO+NO248	NOTEST	0	0	0	0	1	1	no
ENSRNA049449061	gene:ENSRNA049449061	tRNA-Asn	8:64730905-64730977	-N	cPTIO+NO249	NOTEST	0	0	0	0	1	1	no
ENSRNA049449117	gene:ENSRNA049449117	tRNA-Gly	8:21839587-21839658	-N	cPTIO+NO250	NOTEST	0	0	0	0	1	1	no
ENSRNA049449125	gene:ENSRNA049449125	tRNA-Pro	8:17970588-17970660	-N	cPTIO+NO251	NOTEST	0	0	0	0	1	1	no
ENSRNA049449142	gene:ENSRNA049449142	tRNA-Asp	8:13356980-13357052	-N	cPTIO+NO252	NOTEST	0	0	0	0	1	1	no
ENSRNA049449148	gene:ENSRNA049449148	tRNA-Thr	8:13145277-13145351	-N	cPTIO+NO253	NOTEST	0	0	0	0	1	1	no
ENSRNA049449221	gene:ENSRNA049449221	tRNA-Tyr	6:785615-785701	-N	cPTIO+NO254	NOTEST	0	0	0	0	1	1	no
ENSRNA049449275	gene:ENSRNA049449275	tRNA-Asn	6:29659075-29671285	-N	cPTIO+NO255	NOTEST	0	0	0	0	1	1	no
ENSRNA049449307	gene:ENSRNA049449307	tRNA-Asp	6:60307643-60307715	-N	cPTIO+NO256	NOTEST	0	0	0	0	1	1	no
ENSRNA049449327	gene:ENSRNA049449327	tRNA-Asp	6:61325234-61325306	-N	cPTIO+NO257	NOTEST	0	0	0	0	1	1	no
ENSRNA049449428	gene:ENSRNA049449428	tRNA-Arg	6:94216101-94216174	-N	cPTIO+NO258	NOTEST	0	0	0	0	1	1	no
ENSRNA049449443	gene:ENSRNA049449443	tRNA-Arg	6:94220602-94220675	-N	cPTIO+NO259	NOTEST	0	0	0	0	1	1	no
ENSRNA049449466	gene:ENSRNA049449466	tRNA-Leu	6:100877404-100877485	-N	cPTIO+NO260	NOTEST	0	0	0	0	1	1	no
ENSRNA049449485	gene:ENSRNA049449485	tRNA-Trp	6:111096690-111096764	-N	cPTIO+NO261	NOTEST	0	0	0	0	1	1	no
ENSRNA049449610	gene:ENSRNA049449610	tRNA-Asp	6:160172454-160172526	-N	cPTIO+NO262	NOTEST	0	0	0	0	1	1	no
ENSRNA049449631	gene:ENSRNA049449631	tRNA-Lys	6:160948364-160948437	-N	cPTIO+NO263	NOTEST	0	0	0	0	1	1	no
ENSRNA049449652	gene:ENSRNA049449652	tRNA-Arg	6:163081777-163081850	-N	cPTIO+NO264	NOTEST	0	0	0	0	1	1	no
ENSRNA049449708	gene:ENSRNA049449708	tRNA-Arg	6:170776691-170776764	-N	cPTIO+NO265	NOTEST	0	0	0	0	1	1	no
ENSRNA049449715	gene:ENSRNA049449715	tRNA-Asp	6:167335040-167335112	-N	cPTIO+NO266	NOTEST	0	0	0	0	1	1	no
ENSRNA049449723	gene:ENSRNA049449723	tRNA-Asp	6:167391384-167391456	-N	cPTIO+NO267	NOTEST	0	0	0	0	1	1	no
ENSRNA049449756	gene:ENSRNA049449756	tRNA-Lys	6:164608650-164608723	-N	cPTIO+NO268	NOTEST	0	0	0	0	1	1	no
ENSRNA049449767	gene:ENSRNA049449767	tRNA-Asp	6:161064152-161064224	-N	cPTIO+NO269	NOTEST	0	0	0	0	1	1	no
ENSRNA049449944	gene:ENSRNA049449944	tRNA-Pro	6:85021281-85021353	-N	cPTIO+NO270	NOTEST	0	0	0	0	1	1	no
ENSRNA049449962	gene:ENSRNA049449962	tRNA-Pro	6:81184944-81185016	-N	cPTIO+NO271	NOTEST	0	0	0	0	1	1	no
ENSRNA049449974	gene:ENSRNA049449974	tRNA-Pro	6:81277234-81277306	-N	cPTIO+NO272	NOTEST	0	0	0	0	1	1	no
ENSRNA049449983	gene:ENSRNA049449983	tRNA-Lys	6:79965747-79965820	-N	cPTIO+NO273	NOTEST	0	0	0	0	1	1	no
ENSRNA049449993	gene:ENSRNA049449993	tRNA-Gly	6:74850632-74850703	-N	cPTIO+NO274	NOTEST	0	0	0	0	1	1	no
ENSRNA049450008	gene:ENSRNA049450008	tRNA-Gly	6:74783893-74783964	-N	cPTIO+NO275	NOTEST	0	0	0	0	1	1	no
ENSRNA049450031	gene:ENSRNA049450031	tRNA-Asp	6:60144507-60144579	-N	cPTIO+NO276	NOTEST	0	0	0	0	1	1	no
ENSRNA049450111	gene:ENSRNA049450111	tRNA-Gly	6:6262345-6262417	-N	cPTIO+NO277	NOTEST	0	0	0	0	1	1	no
ENSRNA049450283	gene:ENSRNA049450283	tRNA-Asn	9:61965394-61965466	-N	cPTIO+NO278	NOTEST	0	0	0	0	1	1	no
ENSRNA049450307	gene:ENSRNA049450307	tRNA-Pro	9:92375904-92375976	-N	cPTIO+NO279	NOTEST	0	0	0	0	1	1	no
ENSRNA049450431	gene:ENSRNA049450431	tRNA-Gly	9:118810287-118810358	-N	cPTIO+NO280	NOTEST	0	0	0	0	1	1	no
ENSRNA049450472	gene:ENSRNA049450472	tRNA-Gly	9:129430124-129430195	-N	cPTIO+NO281	NOTEST	0	0	0	0	1	1	no
ENSRNA049450532	gene:ENSRNA049450532	tRNA-Gly	9:149323182-149323254	-N	cPTIO+NO282	NOTEST	0	0	0	0	1	1	no
ENSRNA049450586	gene:ENSRNA049450586	tRNA-Tyr	9:152678326-152678413	-N	cPTIO+NO283	NOTEST	0	0	0	0	1	1	no
ENSRNA049450621	gene:ENSRNA049450621	tRNA-Gly	9:155194146-155194217	-N	cPTIO+NO284	NOTEST	0	0	0	0	1	1	no
ENSRNA049450697	gene:ENSRNA049450697	tRNA-Ala	9:136438991-136439064	-N	cPTIO+NO285	NOTEST	0	0	0	0	1	1	no
ENSRNA049450745	gene:ENSRNA049450745	tRNA-Phe	9:120175453-120175526	-N	cPTIO+NO286	NOTEST	0	0	0	0	1	1	no
ENSRNA049450759	gene:ENSRNA049450759	tRNA-Glu	9:108429333-108429406	-N	cPTIO+NO287	NOTEST	0	0	0	0	1	1	no
ENSRNA049450785	gene:ENSRNA049450785	tRNA-Ser	9:106514231-106514313	-N	cPTIO+NO288	NOTEST	0	0	0	0	1	1	no
ENSRNA049450801	gene:ENSRNA049450801	tRNA-Val	9:93919376-93919450	-N	cPTIO+NO289	NOTEST	0	0	0	0	1	1	no
ENSRNA049450842	gene:ENSRNA049450842	tRNA-Trp	9:77039416-77039490	-N	cPTIO+NO290	NOTEST	0	0	0	0	1	1	no
ENSRNA049450888	gene:ENSRNA049450888	tRNA-Asp	9:6554834-6554908	-N	cPTIO+NO291	NOTEST	0	0	0	0	1	1	no
ENSRNA049450899	gene:ENSRNA049450899	tRNA-Glu	9:6534859-6534931	-N	cPTIO+NO292	NOTEST	0	0	0	0	1	1	no
ENSRNA049450907	gene:ENSRNA049450907	tRNA-Asp	9:6538572-6538646	-N	cPTIO+NO293	NOTEST	0	0	0	0	1	1	no
ENSRNA049450914	gene:ENSRNA049450914	tRNA-Glu	9:6551121-6551193	-N	cPTIO+NO294	NOTEST	0	0	0	0	1	1	no
ENSRNA049450934	gene:ENSRNA049450934	tRNA-Val	10:1689569-1689643	-N	cPTIO+NO295	NOTEST	0	0	0	0	1	1	no
ENSRNA049450950	gene:ENSRNA049450950	tRNA-Tyr	10:2006391-2006477	-N	cPTIO+NO296	NOTEST	0	0	0	0	1	1	no
ENSRNA049451091	gene:ENSRNA049451091	tRNA-Val	10:60226178-60228837	-N	cPTIO+NO297	NOTEST	0	0	0	0	1	1	no
ENSRNA049451137	gene:ENSRNA049451137	tRNA-Asn	10:83720703-83720775	-N	cPTIO+NO298	NOTEST	0	0	0	0	1	1	no
ENSRNA049451159	gene:ENSRNA049451159	tRNA-Val	10:91497052-91497126	-N	cPTIO+NO299	NOTEST	0	0	0	0	1	1	no
ENSRNA049451230	gene:ENSRNA049451230	tRNA-Trp	10:122850721-122850793	-N	cPTIO+NO300	NOTEST	0	0	0	0	1	1	no
ENSRNA049451266	gene:ENSRNA049451266	tRNA-Ile	10:131304014-131306002	-N	cPTIO+NO301	NOTEST	0	0	0	0	1	1	no
ENSRNA049451307	gene:ENSRNA049451307	tRNA-Val	10:143564920-143564994	-N	cPTIO+NO302	NOTEST	0	0	0	0	1	1	no
ENSRNA049451362	gene:ENSRNA049451362	tRNA-Ala	10:148383548-148383621	-N	cPTIO+NO303	NOTEST	0	0	0	0	1	1	no
ENSRNA049451374	gene:ENSRNA049451374	tRNA-Asp	10:145955184-145955256	-N	cPTIO+NO304	NOTEST	0	0	0	0	1	1	no
ENSRNA049451382	gene:ENSRNA049451382	tRNA-Gln	10:149953362-149953434	-N	cPTIO+NO305	NOTEST	0	0	0	0	1	1	no
ENSRNA049451399	gene:ENSRNA049451399	tRNA-Ala	10:133410371-133410444	-N	cPTIO+NO306	NOTEST	0	0	0	0	1	1	no
ENSRNA049451533	gene:ENSRNA049451533	tRNA-Thr	10:22715892-22715966	-N	cPTIO+NO307	NOTEST	0	0	0	0	1	1	no
ENSRNA049451559	gene:ENSRNA049451559	tRNA-Lys	10:826263-826336	-N	cPTIO+NO308	NOTEST	0	0	0	0	1	1	no
ENSRNA049451572	gene:ENSRNA049451572	tRNA-Pro	10:706259-706331	-N	cPTIO+NO309	NOTEST	0	0	0	0	1	1	no
ENSRNA049451576	gene:ENSRNA049451576	tRNA-Ile	10:699794-699868	-N	cPTIO+NO310	NOTEST	0	0	0	0	1	1	no
ENSRNA049451616	gene:ENSRNA049451616	tRNA-Glu	Mt:47076-47148	-N	cPTIO+NO311	NOTEST	0	0	0	0	1	1	no
ENSRNA049451664	gene:ENSRNA049451664	tRNA-Asn	Mt:129508-132560	-N	cPTIO+NO312	NOTEST	0	0	0	0	1	1	no
ENSRNA049451736	gene:ENSRNA049451736	tRNA-Glu	Mt:125871-125943	-N	cPTIO+NO313	NOTEST	0	0	0	0	1	1	no
ENSRNA049451776	gene:ENSRNA049451776	tRNA-Asn	Mt:42602-43923	-N	cPTIO+NO314	NOTEST	0	0	0	0	1	1	no
ENSRNA049452030	gene:ENSRNA049452030	tRNA-Trp	Pt:65844-65918	-N	cPTIO+NO315	NOTEST	0	0	0	0	1	1	no
ENSRNA049452066	gene:ENSRNA049452066	tRNA-Asn	Pt:91652-131084	-N	cPTIO+NO316	NOTEST	0	0	0	0	1	1	no
ENSRNA049452118	gene:ENSRNA049452118	tRNA-Asn	Pt:91652-131084	-N	cPTIO+NO317	NOTEST	0	0	0	0	1	1	no
ENSRNA049453565	gene:ENSRNA049453565	snoR74	6:135531704-135534553	-N	cPTIO+NO318	OK	0.936841	1.70537	0.857326	0.0310283	0.6571	0.806913	no
ENSRNA049453582	gene:ENSRNA049453582	snoR60	6:139752908-139752983	-N	cPTIO+NO319	NOTEST	0	0	0	0	1	1	no
ENSRNA049453644	gene:ENSRNA049453644	mir-156	7:119411000-119414845	-N	cPTIO+NO320	OK	0	11.9923	10.2291	#NAME?	0.31985	0.52457	no
ENSRNA049453670	gene:ENSRNA049453670	MIR169_2	7:114375717-114375803	-N	cPTIO+NO321	NOTEST	0	0	0	0	1	1	no
ENSRNA049453693	gene:ENSRNA049453693	snoZ267	7:114577308-114577382	-N	cPTIO+NO322	NOTEST	0	0	0	0	1	1	no
ENSRNA049453717	gene:ENSRNA049453717	snoR44_J54	7:114577712-114577802	-N	cPTIO+NO323	NOTEST	0	0	0	0	1	1	no
ENSRNA049453784	gene:ENSRNA049453784	U2	5:206688616-206688801	-N	cPTIO+NO324	NOTEST	0	0	0	0	1	1	no
ENSRNA049453826	gene:ENSRNA049453826	U2	5:206136155-206136352	-N	cPTIO+NO325	NOTEST	0	0	0	0	1	1	no
ENSRNA049453841	gene:ENSRNA049453841	U11	5:209886579-209886707	-N	cPTIO+NO326	OK	0	12.4685	10.2852	#NAME?	0.0035	0.0201213	yes
ENSRNA049453982	gene:ENSRNA049453982	snoR99	6:158124048-158124148	-N	cPTIO+NO327	NOTEST	0	0	0	0	1	1	no
ENSRNA049454111	gene:ENSRNA049454111	snoR35	6:159266841-159275183	-N	cPTIO+NO328	OK	88.1752	33.7689	-1.38441	-0.129497	0.53385	0.717476	no
ENSRNA049454125	gene:ENSRNA049454125	snoR26	6:154864651-154864744	-N	cPTIO+NO329	OK	7.53684	7.79331	0.0482135	0.236927	0.72155	0.849781	no
ENSRNA049454203	gene:ENSRNA049454203	snoR103	7:169108540-169108647	-N	cPTIO+NO330	NOTEST	0	0	0	0	1	1	no
ENSRNA049454254	gene:ENSRNA049454254	snoZ107_R87	7:164632726-164632833	-N	cPTIO+NO331	NOTEST	0	0	0	0	1	1	no
ENSRNA049454268	gene:ENSRNA049454268	snoR30	7:164632534-164632629	-N	cPTIO+NO332	NOTEST	0	0	0	0	1	1	no
ENSRNA049454282	gene:ENSRNA049454282	SNORD14	7:164110784-164110903	-N	cPTIO+NO333	NOTEST	0	0	0	0	1	1	no
ENSRNA049454293	gene:ENSRNA049454293	Plant_SRP	7:169179742-169180046	-N	cPTIO+NO334	NOTEST	0	0	0	0	1	1	no
ENSRNA049454366	gene:ENSRNA049454366	U4	6:77011903-77012034	-N	cPTIO+NO335	NOTEST	0	0	0	0	1	1	no
ENSRNA049454404	gene:ENSRNA049454404	snoR41	6:77772878-77772961	-N	cPTIO+NO336	NOTEST	0	0	0	0	1	1	no
ENSRNA049454571	gene:ENSRNA049454571	U12	4:131659619-131659777	-N	cPTIO+NO337	OK	3.70646	1.82903	-1.01498	-1.8821	0.4553	0.65267	no
ENSRNA049454705	gene:ENSRNA049454705	snoR30	7:25962496-25974168	-N	cPTIO+NO338	NOTEST	0	0	0	0	1	1	no
ENSRNA049454750	gene:ENSRNA049454750	snoR114	7:20469546-20469636	-N	cPTIO+NO339	NOTEST	0	0	0	0	1	1	no
ENSRNA049454767	gene:ENSRNA049454767	snoR114	7:20498180-20498271	-N	cPTIO+NO340	NOTEST	0	0	0	0	1	1	no
ENSRNA049454868	gene:ENSRNA049454868	MIR169_2	7:142353894-142354056	-N	cPTIO+NO341	NOTEST	0	0	0	0	1	1	no
ENSRNA049454877	gene:ENSRNA049454877	U2	7:148010539-148010725	-N	cPTIO+NO342	NOTEST	0	0	0	0	1	1	no
ENSRNA049454895	gene:ENSRNA049454895	U54	7:141988691-141988772	-N	cPTIO+NO343	NOTEST	0	0	0	0	1	1	no
ENSRNA049454938	gene:ENSRNA049454938	U54	7:141988858-141988937	-N	cPTIO+NO344	NOTEST	0	0	0	0	1	1	no
ENSRNA049454976	gene:ENSRNA049454976	MIR169_2	7:142286499-142291128	-N	cPTIO+NO345	NOTEST	0	0	0	0	1	1	no
ENSRNA049454997	gene:ENSRNA049454997	MIR169_5	7:142353894-142354056	-N	cPTIO+NO346	NOTEST	0	0	0	0	1	1	no
ENSRNA049455185	gene:ENSRNA049455185	U6atac	8:176575536-176575661	-N	cPTIO+NO347	OK	4.3688	3.71655	-0.232695	-0.602463	0.74845	0.865248	no
ENSRNA049455202	gene:ENSRNA049455202	U6	8:171226477-171226580	-N	cPTIO+NO348	NOTEST	0	0	0	0	1	1	no
ENSRNA049455219	gene:ENSRNA049455219	Plant_SRP	8:173130568-173130871	-N	cPTIO+NO349	NOTEST	0	0	0	0	1	1	no
ENSRNA049455242	gene:ENSRNA049455242	Plant_SRP	8:173219639-173219943	-N	cPTIO+NO350	NOTEST	0	0	0	0	1	1	no
ENSRNA049455261	gene:ENSRNA049455261	Plant_SRP	8:173033091-173033395	-N	cPTIO+NO351	NOTEST	0	0	0	0	1	1	no
ENSRNA049455282	gene:ENSRNA049455282	Plant_SRP	8:173149031-173149335	-N	cPTIO+NO352	NOTEST	0	0	0	0	1	1	no
ENSRNA049455301	gene:ENSRNA049455301	Plant_SRP	8:173051328-173051632	-N	cPTIO+NO353	NOTEST	0	0	0	0	1	1	no
ENSRNA049455313	gene:ENSRNA049455313	Plant_SRP	8:173076610-173076913	-N	cPTIO+NO354	NOTEST	0	0	0	0	1	1	no
ENSRNA049455334	gene:ENSRNA049455334	Plant_SRP	8:173200942-173201246	-N	cPTIO+NO355	NOTEST	0	0	0	0	1	1	no
ENSRNA049455358	gene:ENSRNA049455358	Plant_SRP	8:173115653-173115956	-N	cPTIO+NO356	NOTEST	0	0	0	0	1	1	no
ENSRNA049455410	gene:ENSRNA049455410	mir-172	6:172029775-172029869	-N	cPTIO+NO357	NOTEST	0	0	0	0	1	1	no
ENSRNA049455425	gene:ENSRNA049455425	U1	6:170254871-170255031	-N	cPTIO+NO358	OK	26.166	59.2609	1.17908	1.38694	0.0404	0.128737	no
ENSRNA049455527	gene:ENSRNA049455527	MIR444	6:1873617-1873749	-N	cPTIO+NO359	NOTEST	0	0	0	0	1	1	no
ENSRNA049455555	gene:ENSRNA049455555	mir-160	6:9551861-9551961	-N	cPTIO+NO360	NOTEST	0	0	0	0	1	1	no
ENSRNA049455608	gene:ENSRNA049455608	SSU_rRNA_eukarya	2:98046536-98048133	-N	cPTIO+NO361	OK	15.8636	12.5309	-0.339988	-0.981459	0.12545	0.288009	no
ENSRNA049455651	gene:ENSRNA049455651	U2	5:89566923-89567108	-N	cPTIO+NO362	NOTEST	0	0	0	0	1	1	no
ENSRNA049455662	gene:ENSRNA049455662	MIR444	5:86952456-86952612	-N	cPTIO+NO363	NOTEST	0	0	0	0	1	1	no
ENSRNA049455682	gene:ENSRNA049455682	MIR397	5:84610585-84610683	-N	cPTIO+NO364	NOTEST	0	0	0	0	1	1	no
ENSRNA049455853	gene:ENSRNA049455853	5S_rRNA	1:79310721-79310840	-N	cPTIO+NO365	NOTEST	0	0	0	0	1	1	no
ENSRNA049455955	gene:ENSRNA049455955	LSU_rRNA_eukarya	5:145474712-145474872	-N	cPTIO+NO366	OK	4565.68	3335.04	-0.453125	-1.47574	0.02175	0.0812393	no
ENSRNA049456141	gene:ENSRNA049456141	MIR396	4:176326882-176327019	-N	cPTIO+NO367	NOTEST	0	4.14978	8.70036	0	1	1	no
ENSRNA049456187	gene:ENSRNA049456187	snoR35	4:179501448-179530563	-N	cPTIO+NO368	OK	75.1264	120.581	0.682538	0.0948549	0.71125	0.84319	no
ENSRNA049456199	gene:ENSRNA049456199	MIR396	4:176331855-176332038	-N	cPTIO+NO369	OK	0.0014317	3.82666	8.39067	0.00689841	0.3401	0.54575	no
ENSRNA049456227	gene:ENSRNA049456227	mir-172	4:174154917-174155060	-N	cPTIO+NO370	NOTEST	0	0	0	0	1	1	no
ENSRNA049456243	gene:ENSRNA049456243	MIR164	4:179535498-179535622	-N	cPTIO+NO371	NOTEST	0	0	0	0	1	1	no
ENSRNA049456278	gene:ENSRNA049456278	snoR60	4:173507580-173513457	-N	cPTIO+NO372	NOTEST	0	0	0	0	1	1	no
ENSRNA049456300	gene:ENSRNA049456300	snoR60	4:173507580-173513457	-N	cPTIO+NO373	OK	42.0884	69.3199	0.719712	0.0347632	0.70415	0.838901	no
ENSRNA049456320	gene:ENSRNA049456320	snoR60	4:173507580-173513457	-N	cPTIO+NO374	NOTEST	0	0	0	0	1	1	no
ENSRNA049456343	gene:ENSRNA049456343	U1	4:176635631-176635792	-N	cPTIO+NO375	OK	4.60822	6.92383	0.586316	0.513539	0.5348	0.717992	no
ENSRNA049456385	gene:ENSRNA049456385	snoZ152	5:121511673-121511769	-N	cPTIO+NO376	NOTEST	6.18469	0	-9.27489	0	1	1	no
ENSRNA049456396	gene:ENSRNA049456396	U2	5:120829490-120829694	-N	cPTIO+NO377	NOTEST	0	0	0	0	1	1	no
ENSRNA049456416	gene:ENSRNA049456416	snoR11	5:121511490-121511590	-N	cPTIO+NO378	OK	5.5944	10.3907	0.892049	4.58353	0.64665	0.799382	no
ENSRNA049456552	gene:ENSRNA049456552	SSU_rRNA_eukarya	7:126098532-126098652	-N	cPTIO+NO379	NOTEST	0	0	0	0	1	1	no
ENSRNA049456609	gene:ENSRNA049456609	mir-166	7:128589393-128589547	-N	cPTIO+NO380	NOTEST	0	0	0	0	1	1	no
ENSRNA049456636	gene:ENSRNA049456636	snoR1	7:123669809-123669900	-N	cPTIO+NO381	NOTEST	0	0	0	0	1	1	no
ENSRNA049456661	gene:ENSRNA049456661	snoR1	7:125848576-125848667	-N	cPTIO+NO382	NOTEST	0	0	0	0	1	1	no
ENSRNA049456692	gene:ENSRNA049456692	snoZ102_R77	5:61281662-61281748	-N	cPTIO+NO383	OK	46.5111	0	-12.1837	#NAME?	0.02375	0.0868855	no
ENSRNA049456702	gene:ENSRNA049456702	snoZ103	5:61281256-61281352	-N	cPTIO+NO384	OK	177.824	241.21	0.439818	0.518376	0.429	0.629563	no
ENSRNA049456719	gene:ENSRNA049456719	snoZ103	5:61281477-61281572	-N	cPTIO+NO385	OK	134.806	214.793	0.672022	0.715641	0.26545	0.468436	no
ENSRNA049456746	gene:ENSRNA049456746	snoZ103	5:61285307-61288275	-N	cPTIO+NO386	OK	17.8899	54.896	1.61701	0.383195	0.47605	0.670202	no
ENSRNA049456769	gene:ENSRNA049456769	snoZ101	5:61281947-61282047	-N	cPTIO+NO387	OK	24.0685	14.1366	-0.76729	-4.56617	0.5573	0.735939	no
ENSRNA049456789	gene:ENSRNA049456789	snoZ103	5:61285307-61288275	-N	cPTIO+NO388	OK	4.52744	34.9794	2.94697	4.43743	0.42485	0.626362	no
ENSRNA049456826	gene:ENSRNA049456826	snoZ118	7:71036570-71036669	-N	cPTIO+NO389	NOTEST	0	0	0	0	1	1	no
ENSRNA049457014	gene:ENSRNA049457014	snoR77	5:23672924-23673059	-N	cPTIO+NO390	NOTEST	0	0	0	0	1	1	no
ENSRNA049457038	gene:ENSRNA049457038	mir-166	5:22443528-22443642	-N	cPTIO+NO391	NOTEST	0	0	0	0	1	1	no
ENSRNA049457187	gene:ENSRNA049457187	Intron_gpII	Mt:237576-243574	-N	cPTIO+NO392	NOTEST	0	0	0	0	1	1	no
ENSRNA049457201	gene:ENSRNA049457201	LSU_rRNA_eukarya	Mt:474240-474400	-N	cPTIO+NO393	OK	679.088	429.36	-0.661398	-1.60681	0.01495	0.061143	no
ENSRNA049457226	gene:ENSRNA049457226	Intron_gpII	Mt:346144-347523	-N	cPTIO+NO394	NOTEST	0	0	0	0	1	1	no
ENSRNA049457253	gene:ENSRNA049457253	Intron_gpII	Mt:330766-335518	-N	cPTIO+NO395	NOTEST	0	0	0	0	1	1	no
ENSRNA049457279	gene:ENSRNA049457279	Intron_gpII	Mt:115541-115638	-N	cPTIO+NO396	NOTEST	0	0	0	0	1	1	no
ENSRNA049457302	gene:ENSRNA049457302	Intron_gpII	Mt:57381-57478	-N	cPTIO+NO397	NOTEST	0	0	0	0	1	1	no
ENSRNA049457319	gene:ENSRNA049457319	Intron_gpII	Mt:326738-326857	-N	cPTIO+NO398	OK	51.139	14.2201	-1.84576	-14.1447	0.15565	0.333167	no
ENSRNA049457334	gene:ENSRNA049457334	Intron_gpII	Mt:237576-243574	-N	cPTIO+NO399	OK	8.97272	0	-9.81101	#NAME?	0.13725	0.306135	no
ENSRNA049457359	gene:ENSRNA049457359	Intron_gpII	Mt:111524-111613	-N	cPTIO+NO400	OK	19.3181	43.1334	1.15844	0.943529	0.2982	0.50301	no
ENSRNA049457405	gene:ENSRNA049457405	Intron_gpII	Mt:330766-335518	-N	cPTIO+NO401	NOTEST	0	0	0	0	1	1	no
ENSRNA049457438	gene:ENSRNA049457438	Intron_gpII	Mt:330766-335518	-N	cPTIO+NO402	NOTEST	0	0	0	0	1	1	no
ENSRNA049457460	gene:ENSRNA049457460	Intron_gpII	Mt:75891-76005	-N	cPTIO+NO403	NOTEST	0	0	0	0	1	1	no
ENSRNA049457503	gene:ENSRNA049457503	Intron_gpII	Mt:259596-259658	-N	cPTIO+NO404	NOTEST	0	0	0	0	1	1	no
ENSRNA049457531	gene:ENSRNA049457531	Intron_gpII	Mt:204631-207081	-N	cPTIO+NO405	OK	47.1631	14.0021	-1.75129	-0.695618	0.3945	0.598135	no
ENSRNA049457554	gene:ENSRNA049457554	LSU_rRNA_eukarya	Mt:474613-474845	-N	cPTIO+NO406	NOTEST	0	0	0	0	1	1	no
ENSRNA049457570	gene:ENSRNA049457570	LSU_rRNA_eukarya	Mt:74873-75100	-N	cPTIO+NO407	OK	260.881	167.219	-0.641622	-1.56742	0.0156	0.0632311	no
ENSRNA049457592	gene:ENSRNA049457592	LSU_rRNA_eukarya	Mt:474423-474588	-N	cPTIO+NO408	NOTEST	0	0	0	0	1	1	no
ENSRNA049457729	gene:ENSRNA049457729	snoZ155	3:156033869-156033944	-N	cPTIO+NO409	NOTEST	0	0	0	0	1	1	no
ENSRNA049457749	gene:ENSRNA049457749	snoR77	3:156034052-156034195	-N	cPTIO+NO410	OK	0	13.3337	10.3819	#NAME?	0.00765	0.0367149	yes
ENSRNA049457777	gene:ENSRNA049457777	snoR41	3:156033701-156033783	-N	cPTIO+NO411	NOTEST	0	0	0	0	1	1	no
ENSRNA049457806	gene:ENSRNA049457806	snoR1	3:157471366-157478028	-N	cPTIO+NO412	NOTEST	0	0	0	0	1	1	no
ENSRNA049457944	gene:ENSRNA049457944	U2	5:116700166-116700359	-N	cPTIO+NO413	NOTEST	0	0	0	0	1	1	no
ENSRNA049458154	gene:ENSRNA049458154	mir-393	3:17997187-17997310	-N	cPTIO+NO414	NOTEST	2.74897	1.92709	-0.510239	0	1	1	no
ENSRNA049458208	gene:ENSRNA049458208	U2	7:50742661-50742759	-N	cPTIO+NO415	NOTEST	0	0	0	0	1	1	no
ENSRNA049458245	gene:ENSRNA049458245	mir-172	7:54276696-54276799	-N	cPTIO+NO416	NOTEST	0	0	0	0	1	1	no
ENSRNA049458293	gene:ENSRNA049458293	snoR160	5:70720011-70727303	-N	cPTIO+NO417	NOTEST	0	0	0	0	1	1	no
ENSRNA049458322	gene:ENSRNA049458322	snoZ278	5:77635073-77635186	-N	cPTIO+NO418	NOTEST	0	0	0	0	1	1	no
ENSRNA049458369	gene:ENSRNA049458369	snoZ118	5:71085220-71092386	-N	cPTIO+NO419	NOTEST	0	0	0	0	1	1	no
ENSRNA049458390	gene:ENSRNA049458390	snoZ278	5:77635306-77635421	-N	cPTIO+NO420	NOTEST	0	0	0	0	1	1	no
ENSRNA049458426	gene:ENSRNA049458426	snoZ199	5:70572893-70574745	-N	cPTIO+NO421	OK	0	48.0018	12.2292	#NAME?	0.24875	0.450869	no
ENSRNA049458448	gene:ENSRNA049458448	snoR31_Z110_Z27	5:78515003-78515104	-N	cPTIO+NO422	OK	0	63.8291	12.6402	#NAME?	0.00065	0.00514307	yes
ENSRNA049458467	gene:ENSRNA049458467	snoR160	5:70604665-70608218	-N	cPTIO+NO423	NOTEST	0	0	0	0	1	1	no
ENSRNA049458495	gene:ENSRNA049458495	snoR64	5:70572893-70574745	-N	cPTIO+NO424	OK	0	47.468	12.213	#NAME?	0.2642	0.467086	no
ENSRNA049458540	gene:ENSRNA049458540	snoR160	5:70720011-70727303	-N	cPTIO+NO425	OK	0	13.1754	10.3647	#NAME?	0.31845	0.523053	no
ENSRNA049458582	gene:ENSRNA049458582	snoR160	5:70604665-70608218	-N	cPTIO+NO426	NOTEST	0	0	0	0	1	1	no
ENSRNA049458611	gene:ENSRNA049458611	snoR160	5:70720011-70727303	-N	cPTIO+NO427	NOTEST	0	0	0	0	1	1	no
ENSRNA049458634	gene:ENSRNA049458634	snoR160	5:70604665-70608218	-N	cPTIO+NO428	NOTEST	0	0	0	0	1	1	no
ENSRNA049458655	gene:ENSRNA049458655	snoR160	5:70809086-70817325	-N	cPTIO+NO429	NOTEST	0	0	0	0	1	1	no
ENSRNA049458671	gene:ENSRNA049458671	snoR160	5:70809086-70817325	-N	cPTIO+NO430	NOTEST	0	0	0	0	1	1	no
ENSRNA049458691	gene:ENSRNA049458691	snoR160	5:70809086-70817325	-N	cPTIO+NO431	NOTEST	0	0	0	0	1	1	no
ENSRNA049458706	gene:ENSRNA049458706	snoR160	5:70604665-70608218	-N	cPTIO+NO432	NOTEST	0	0	0	0	1	1	no
ENSRNA049458722	gene:ENSRNA049458722	snoR160	5:70604665-70608218	-N	cPTIO+NO433	NOTEST	0	0	0	0	1	1	no
ENSRNA049458742	gene:ENSRNA049458742	snoR160	5:70809086-70817325	-N	cPTIO+NO434	NOTEST	0	0	0	0	1	1	no
ENSRNA049458758	gene:ENSRNA049458758	snoR1	5:78515380-78515471	-N	cPTIO+NO435	OK	0	28.6814	11.4864	#NAME?	0.0379	0.12287	no
ENSRNA049458782	gene:ENSRNA049458782	SNORD14	5:78513577-78513698	-N	cPTIO+NO436	OK	272.838	153.039	-0.834104	-1.12294	0.0912	0.229869	no
ENSRNA049458795	gene:ENSRNA049458795	SNORD14	5:78514037-78514157	-N	cPTIO+NO437	OK	103.926	84.8224	-0.293008	-0.325717	0.6176	0.779452	no
ENSRNA049458812	gene:ENSRNA049458812	SNORD14	5:78513843-78513962	-N	cPTIO+NO438	OK	138.323	83.8964	-0.721293	-0.741555	0.2407	0.442275	no
ENSRNA049458826	gene:ENSRNA049458826	SNORD14	5:78513415-78513534	-N	cPTIO+NO439	OK	197.221	127.776	-0.626157	-0.760687	0.24795	0.449877	no
ENSRNA049458846	gene:ENSRNA049458846	snoR2	5:78514227-78514376	-N	cPTIO+NO440	OK	56.7704	64.5923	0.186193	0.256698	0.70255	0.837874	no
ENSRNA049458857	gene:ENSRNA049458857	U2	5:76322824-76323025	-N	cPTIO+NO441	NOTEST	0.428217	0	-5.45357	0	1	1	no
ENSRNA049458874	gene:ENSRNA049458874	snoZ112	5:78514437-78514626	-N	cPTIO+NO442	OK	25.6568	37.1417	0.533525	0.69101	0.2985	0.503296	no
ENSRNA049458957	gene:ENSRNA049458957	snoR31_Z110_Z27	5:195870897-195870994	-N	cPTIO+NO443	OK	21.2443	18.6463	-0.188092	-0.128472	0.86285	0.93087	no
ENSRNA049458986	gene:ENSRNA049458986	snoR77Y	5:195871111-195871193	-N	cPTIO+NO444	OK	102.231	129.709	0.343416	0.415818	0.657	0.806913	no
ENSRNA049459008	gene:ENSRNA049459008	MIR394	5:199240963-199241089	-N	cPTIO+NO445	NOTEST	0	0	0	0	1	1	no
ENSRNA049459026	gene:ENSRNA049459026	SNORD25	5:190053623-190053709	-N	cPTIO+NO446	OK	23.7551	0	-11.2146	#NAME?	0.00915	0.0422398	yes
ENSRNA049459041	gene:ENSRNA049459041	snoR60	5:196739071-196739146	-N	cPTIO+NO447	NOTEST	0	0	0	0	1	1	no
ENSRNA049459056	gene:ENSRNA049459056	mir-166	5:195602238-195602335	-N	cPTIO+NO448	NOTEST	0	0	0	0	1	1	no
ENSRNA049459076	gene:ENSRNA049459076	snoR30	5:195870589-195870687	-N	cPTIO+NO449	OK	48.4008	29.5816	-0.710141	-0.654104	0.54415	0.726161	no
ENSRNA049459101	gene:ENSRNA049459101	snoR2	5:195871259-195871409	-N	cPTIO+NO450	OK	80.6004	87.5694	0.119626	0.175491	0.7809	0.884892	no
ENSRNA049459132	gene:ENSRNA049459132	SNORD14	5:195871800-195871920	-N	cPTIO+NO451	OK	152.647	195.445	0.356543	0.444937	0.48285	0.676031	no
ENSRNA049459156	gene:ENSRNA049459156	snoZ107_R87	5:195870378-195870485	-N	cPTIO+NO452	OK	45.1358	40.5136	-0.155829	-0.122983	0.85135	0.924979	no
ENSRNA049459180	gene:ENSRNA049459180	SNORD14	5:195871571-195871690	-N	cPTIO+NO453	OK	170.101	145.767	-0.222713	-0.26944	0.67585	0.819753	no
ENSRNA049459199	gene:ENSRNA049459199	U1	5:192896512-192896673	-N	cPTIO+NO454	NOTEST	1.94591	0	-7.6117	0	1	1	no
ENSRNA049459243	gene:ENSRNA049459243	Intron_gpII	5:105588250-105588334	-N	cPTIO+NO455	NOTEST	0	0	0	0	1	1	no
ENSRNA049459267	gene:ENSRNA049459267	LSU_rRNA_eukarya	5:109169537-109170003	-N	cPTIO+NO456	OK	55.0927	33.668	-0.710317	-1.88305	0.0035	0.0201213	yes
ENSRNA049459284	gene:ENSRNA049459284	Plant_U3	5:103245356-103245438	-N	cPTIO+NO457	NOTEST	0	0	0	0	1	1	no
ENSRNA049459300	gene:ENSRNA049459300	LSU_rRNA_eukarya	5:109170005-109171419	-N	cPTIO+NO458	OK	19.9853	12.2962	-0.700276	-1.97488	0.00325	0.0190294	yes
ENSRNA049459370	gene:ENSRNA049459370	snoU31b	9:99684202-99684284	-N	cPTIO+NO459	NOTEST	0	0	0	0	1	1	no
ENSRNA049459418	gene:ENSRNA049459418	LSU_rRNA_eukarya	9:90543112-90543344	-N	cPTIO+NO460	NOTEST	0	0	0	0	1	1	no
ENSRNA049459426	gene:ENSRNA049459426	mir-166	9:90025271-90025397	-N	cPTIO+NO461	NOTEST	0	0	0	0	1	1	no
ENSRNA049459435	gene:ENSRNA049459435	LSU_rRNA_eukarya	9:90543369-90543534	-N	cPTIO+NO462	NOTEST	0	0	0	0	1	1	no
ENSRNA049459505	gene:ENSRNA049459505	snoR99	4:30698429-30708673	-N	cPTIO+NO463	NOTEST	0	0	0	0	1	1	no
ENSRNA049459562	gene:ENSRNA049459562	snoR99	4:30698429-30708673	-N	cPTIO+NO464	NOTEST	0	0	0	0	1	1	no
ENSRNA049459593	gene:ENSRNA049459593	snosnR60_Z15	4:34381360-34384226	-N	cPTIO+NO465	OK	0	22.2065	11.1174	#NAME?	0.279	0.482987	no
ENSRNA049459608	gene:ENSRNA049459608	snoF1_F2	4:32046120-32046240	-N	cPTIO+NO466	NOTEST	0	0	0	0	1	1	no
ENSRNA049459632	gene:ENSRNA049459632	snoR143	4:32584946-32587280	-N	cPTIO+NO467	OK	3.49392	2.00041	-0.80148	-0.0388265	0.72905	0.853745	no
ENSRNA049459657	gene:ENSRNA049459657	snoR143	4:32584946-32587280	-N	cPTIO+NO468	OK	0	3.44445	8.43231	#NAME?	0.27455	0.478471	no
ENSRNA049459739	gene:ENSRNA049459739	U2	2:202438294-202438491	-N	cPTIO+NO469	NOTEST	0	0	0	0	1	1	no
ENSRNA049459805	gene:ENSRNA049459805	snoR74	1:158882491-158882636	-N	cPTIO+NO470	NOTEST	0	0	0	0	1	1	no
ENSRNA049459833	gene:ENSRNA049459833	snoZ194	1:155959517-155963384	-N	cPTIO+NO471	NOTEST	0	0	0	0	1	1	no
ENSRNA049459870	gene:ENSRNA049459870	snoZ196	1:155959517-155963384	-N	cPTIO+NO472	NOTEST	0	0	0	0	1	1	no
ENSRNA049459897	gene:ENSRNA049459897	snoR12	1:155439615-155439698	-N	cPTIO+NO473	NOTEST	0	0	0	0	1	1	no
ENSRNA049459930	gene:ENSRNA049459930	snoF1_F2	1:155959517-155963384	-N	cPTIO+NO474	OK	42.4709	52.1366	0.295759	0.0191369	0.8513	0.924979	no
ENSRNA049460030	gene:ENSRNA049460030	snoR126	5:14171855-14171951	-N	cPTIO+NO475	NOTEST	5.81476	0	-9.18605	0	1	1	no
ENSRNA049460066	gene:ENSRNA049460066	snoR126	5:14172161-14172254	-N	cPTIO+NO476	OK	18.8219	9.59252	-0.971694	-5.08307	0.50895	0.697913	no
ENSRNA049460114	gene:ENSRNA049460114	snoR83	5:17805118-17812508	-N	cPTIO+NO477	NOTEST	0	5.01427	8.97277	0	1	1	no
ENSRNA049460134	gene:ENSRNA049460134	snoR60	5:12088082-12088156	-N	cPTIO+NO478	NOTEST	0	0	0	0	1	1	no
ENSRNA049460151	gene:ENSRNA049460151	snoR1	5:15697141-15697232	-N	cPTIO+NO479	NOTEST	0	0	0	0	1	1	no
ENSRNA049460169	gene:ENSRNA049460169	U1	5:10151381-10151540	-N	cPTIO+NO480	OK	13.0187	48.4755	1.89586	1.79761	0.01555	0.0630616	no
ENSRNA049460340	gene:ENSRNA049460340	mir-399	5:150574428-150574539	-N	cPTIO+NO481	NOTEST	0	0	0	0	1	1	no
ENSRNA049460361	gene:ENSRNA049460361	mir-399	5:150426220-150426331	-N	cPTIO+NO482	NOTEST	0	0	0	0	1	1	no
ENSRNA049460379	gene:ENSRNA049460379	mir-399	5:150372029-150372140	-N	cPTIO+NO483	NOTEST	0	0	0	0	1	1	no
ENSRNA049460392	gene:ENSRNA049460392	mir-399	5:150363083-150363197	-N	cPTIO+NO484	NOTEST	0	0	0	0	1	1	no
ENSRNA049460407	gene:ENSRNA049460407	U2	5:150300434-150300630	-N	cPTIO+NO485	NOTEST	0	0	0	0	1	1	no
ENSRNA049460422	gene:ENSRNA049460422	LSU_rRNA_eukarya	5:157443751-157444682	-N	cPTIO+NO486	OK	13.6955	7.97734	-0.778968	-1.91587	0.00315	0.0185613	yes
ENSRNA049460512	gene:ENSRNA049460512	snoR160	2:57745799-57751993	-N	cPTIO+NO487	NOTEST	0	0	0	0	1	1	no
ENSRNA049460546	gene:ENSRNA049460546	snoZ157	2:50225843-50225942	-N	cPTIO+NO488	NOTEST	0	0	0	0	1	1	no
ENSRNA049460564	gene:ENSRNA049460564	snoR80	2:50225650-50225785	-N	cPTIO+NO489	NOTEST	0	0	0	0	1	1	no
ENSRNA049460670	gene:ENSRNA049460670	U5	5:171596997-171597120	-N	cPTIO+NO490	NOTEST	0	0	0	0	1	1	no
ENSRNA049460686	gene:ENSRNA049460686	U5	5:179723696-179723814	-N	cPTIO+NO491	NOTEST	0	4.25389	8.73603	0	1	1	no
ENSRNA049460705	gene:ENSRNA049460705	snoZ221_snoR21b	5:177350614-177350713	-N	cPTIO+NO492	OK	30.811	37.9778	0.301622	0.247136	0.78275	0.885687	no
ENSRNA049460723	gene:ENSRNA049460723	snoR60	5:179656388-179656462	-N	cPTIO+NO493	NOTEST	0	0	0	0	1	1	no
ENSRNA049460733	gene:ENSRNA049460733	snoR86	5:177351388-177351507	-N	cPTIO+NO494	OK	1.67353	9.41832	2.48551	5.29552	0.27375	0.477653	no
ENSRNA049460753	gene:ENSRNA049460753	snoR86	5:177351064-177351184	-N	cPTIO+NO495	OK	5.18444	12.3679	1.25273	5.0182	0.4039	0.607373	no
ENSRNA049460770	gene:ENSRNA049460770	U1	5:172405990-172406148	-N	cPTIO+NO496	NOTEST	0	0	0	0	1	1	no
ENSRNA049460809	gene:ENSRNA049460809	Intron_gpII	4:95855283-95855366	-N	cPTIO+NO497	NOTEST	0	0	0	0	1	1	no
ENSRNA049460846	gene:ENSRNA049460846	snoR60	4:95608230-95609363	-N	cPTIO+NO498	NOTEST	0	0	0	0	1	1	no
ENSRNA049460861	gene:ENSRNA049460861	snoF1_F2	4:90189948-90190088	-N	cPTIO+NO499	NOTEST	0	0	0	0	1	1	no
ENSRNA049460941	gene:ENSRNA049460941	MIR169_2	4:13818166-13819145	-N	cPTIO+NO500	NOTEST	0	0	0	0	1	1	no
ENSRNA049460987	gene:ENSRNA049460987	mir-172	4:15295179-15295307	-N	cPTIO+NO501	NOTEST	0	0	0	0	1	1	no
ENSRNA049461002	gene:ENSRNA049461002	LSU_rRNA_eukarya	4:11926305-11926412	-N	cPTIO+NO502	NOTEST	0	0	0	0	1	1	no
ENSRNA049461178	gene:ENSRNA049461178	U2	1:165980858-165981050	-N	cPTIO+NO503	NOTEST	0	0	0	0	1	1	no
ENSRNA049461227	gene:ENSRNA049461227	snoR64	4:73538287-73546110	-N	cPTIO+NO504	NOTEST	0	0	0	0	1	1	no
ENSRNA049461250	gene:ENSRNA049461250	snoZ199	4:73538287-73546110	-N	cPTIO+NO505	NOTEST	0	0	0	0	1	1	no
ENSRNA049461441	gene:ENSRNA049461441	snoR38	5:49270416-49270506	-N	cPTIO+NO506	OK	29.4152	0	-11.5228	#NAME?	0.03895	0.125377	no
ENSRNA049461457	gene:ENSRNA049461457	snoR20a	5:49270568-49270652	-N	cPTIO+NO507	NOTEST	9.78804	0	-9.93635	0	1	1	no
ENSRNA049461468	gene:ENSRNA049461468	snoZ278	5:43034233-43034352	-N	cPTIO+NO508	OK	13.305	12.2474	-0.119399	-0.0891331	0.9308	0.965697	no
ENSRNA049461479	gene:ENSRNA049461479	snoU31b	5:49271450-49271536	-N	cPTIO+NO509	OK	0	12.0474	10.2357	#NAME?	0.15415	0.330998	no
ENSRNA049461505	gene:ENSRNA049461505	snoR77Y	5:49271110-49271193	-N	cPTIO+NO510	OK	0	14.0375	10.4561	#NAME?	0.15415	0.330998	no
ENSRNA049461520	gene:ENSRNA049461520	snoR97	5:43034049-43034154	-N	cPTIO+NO511	OK	126.278	78.6378	-0.683239	-0.602095	0.349	0.554145	no
ENSRNA049461533	gene:ENSRNA049461533	snoR60	5:49408148-49415823	-N	cPTIO+NO512	NOTEST	0	0	0	0	1	1	no
ENSRNA049461556	gene:ENSRNA049461556	snoR97	5:49522239-49522341	-N	cPTIO+NO513	OK	60.9058	54.4507	-0.161601	-0.123599	0.85675	0.927838	no
ENSRNA049461578	gene:ENSRNA049461578	snoZ157	5:49523155-49523247	-N	cPTIO+NO514	NOTEST	8.05662	0	-9.65582	0	1	1	no
ENSRNA049461590	gene:ENSRNA049461590	snoR80	5:49523306-49523446	-N	cPTIO+NO515	OK	13.2375	32.2582	1.28439	1.04933	0.11985	0.278918	no
ENSRNA049461612	gene:ENSRNA049461612	snoZ157	5:49269929-49270032	-N	cPTIO+NO516	NOTEST	0	9.08757	9.82934	0	1	1	no
ENSRNA049461634	gene:ENSRNA049461634	snoZ157	5:49269748-49269843	-N	cPTIO+NO517	OK	27.1493	0	-11.4072	#NAME?	0.03895	0.125377	no
ENSRNA049461656	gene:ENSRNA049461656	mir-160	5:44296767-44296888	-N	cPTIO+NO518	NOTEST	4.90466	0	-8.94095	0	1	1	no
ENSRNA049461681	gene:ENSRNA049461681	snoZ223	5:43034439-43034533	-N	cPTIO+NO519	OK	0	32.5669	11.6696	#NAME?	0.0415	0.131211	no
ENSRNA049461704	gene:ENSRNA049461704	snoU36a	5:43034617-43034703	-N	cPTIO+NO520	OK	32.0517	16.7995	-0.931574	-0.469061	0.50425	0.694267	no
ENSRNA049461717	gene:ENSRNA049461717	snoU36a	5:49521691-49521777	-N	cPTIO+NO521	OK	22.3334	14.5373	-0.619097	-5.88469	0.6065	0.772122	no
ENSRNA049461732	gene:ENSRNA049461732	snoZ107_R87	5:49270751-49270860	-N	cPTIO+NO522	OK	9.06579	0	-9.82588	#NAME?	0.0741	0.199069	no
ENSRNA049461747	gene:ENSRNA049461747	snoZ223	5:49521840-49521934	-N	cPTIO+NO523	OK	307.453	152.632	-1.01026	-1.0408	0.10255	0.250319	no
ENSRNA049461765	gene:ENSRNA049461765	snoR134	5:49521492-49521633	-N	cPTIO+NO524	OK	43.9356	34.3983	-0.352962	-0.366675	0.56945	0.745387	no
ENSRNA049461783	gene:ENSRNA049461783	snoR134	5:43034751-43034920	-N	cPTIO+NO525	OK	11.3224	6.20504	-0.866618	-0.522979	0.43065	0.630943	no
ENSRNA049461861	gene:ENSRNA049461861	snoR99	5:93131813-93133480	-N	cPTIO+NO526	NOTEST	0	0	0	0	1	1	no
ENSRNA049461886	gene:ENSRNA049461886	mir-156	5:94725846-94725965	-N	cPTIO+NO527	NOTEST	0	0	0	0	1	1	no
ENSRNA049461913	gene:ENSRNA049461913	U2	5:94158718-94158909	-N	cPTIO+NO528	NOTEST	0	0	0	0	1	1	no
ENSRNA049462043	gene:ENSRNA049462043	MIR167_1	9:113476129-113476245	-N	cPTIO+NO529	NOTEST	0	0	0	0	1	1	no
ENSRNA049462054	gene:ENSRNA049462054	MIR169_2	9:111791248-111791394	-N	cPTIO+NO530	NOTEST	0	0	0	0	1	1	no
ENSRNA049462071	gene:ENSRNA049462071	U2	9:118644588-118644784	-N	cPTIO+NO531	NOTEST	0	0	0	0	1	1	no
ENSRNA049462239	gene:ENSRNA049462239	Plant_SRP	9:9254484-9254579	-N	cPTIO+NO532	NOTEST	0	0	0	0	1	1	no
ENSRNA049462250	gene:ENSRNA049462250	LSU_rRNA_eukarya	9:3526651-3527117	-N	cPTIO+NO533	OK	1.58827	0.957788	-0.723748	-0.745686	0.2381	0.439277	no
ENSRNA049462284	gene:ENSRNA049462284	snoZ199	9:6871795-6871877	-N	cPTIO+NO534	NOTEST	0	0	0	0	1	1	no
ENSRNA049462303	gene:ENSRNA049462303	Plant_SRP	9:9254260-9254355	-N	cPTIO+NO535	NOTEST	0	0	0	0	1	1	no
ENSRNA049462318	gene:ENSRNA049462318	LSU_rRNA_eukarya	9:3527217-3527382	-N	cPTIO+NO536	OK	350.333	241.375	-0.537432	-1.14448	0.0787	0.207498	no
ENSRNA049462331	gene:ENSRNA049462331	Plant_SRP	9:9254646-9255088	-N	cPTIO+NO537	OK	3.73387	2.4109	-0.628987	-0.776959	0.21965	0.418698	no
ENSRNA049462348	gene:ENSRNA049462348	LSU_rRNA_eukarya	9:3526277-3526649	-N	cPTIO+NO538	OK	88.4632	63.7464	-0.47267	-1.26592	0.05565	0.162243	no
ENSRNA049462493	gene:ENSRNA049462493	snoR160	4:167338111-167338190	-N	cPTIO+NO539	NOTEST	0	0	0	0	1	1	no
ENSRNA049462522	gene:ENSRNA049462522	snoR160	4:168527624-168527703	-N	cPTIO+NO540	NOTEST	0	0	0	0	1	1	no
ENSRNA049462555	gene:ENSRNA049462555	snoR160	4:168183626-168183705	-N	cPTIO+NO541	NOTEST	0	0	0	0	1	1	no
ENSRNA049462573	gene:ENSRNA049462573	snoR160	4:167902995-167903074	-N	cPTIO+NO542	NOTEST	0	0	0	0	1	1	no
ENSRNA049462587	gene:ENSRNA049462587	snoR160	4:167857823-167857902	-N	cPTIO+NO543	NOTEST	0	0	0	0	1	1	no
ENSRNA049462609	gene:ENSRNA049462609	snoR160	4:167818767-167818846	-N	cPTIO+NO544	NOTEST	0	0	0	0	1	1	no
ENSRNA049462641	gene:ENSRNA049462641	snoR160	4:167236641-167236720	-N	cPTIO+NO545	NOTEST	0	0	0	0	1	1	no
ENSRNA049462656	gene:ENSRNA049462656	snoR160	4:167757584-167757663	-N	cPTIO+NO546	NOTEST	0	0	0	0	1	1	no
ENSRNA049462687	gene:ENSRNA049462687	snoR60	4:165117321-165118612	-N	cPTIO+NO547	NOTEST	0	0	0	0	1	1	no
ENSRNA049462736	gene:ENSRNA049462736	Intron_gpII	5:56792921-56792995	-N	cPTIO+NO548	NOTEST	0	0	0	0	1	1	no
ENSRNA049462828	gene:ENSRNA049462828	MIR171_1	1:249547363-249547463	-N	cPTIO+NO549	NOTEST	0	0	0	0	1	1	no
ENSRNA049462923	gene:ENSRNA049462923	snoZ155	1:244981883-244997475	-N	cPTIO+NO550	NOTEST	0	0	0	0	1	1	no
ENSRNA049462956	gene:ENSRNA049462956	mir-166	1:244940009-244940102	-N	cPTIO+NO551	NOTEST	0	0	0	0	1	1	no
ENSRNA049463024	gene:ENSRNA049463024	snoR160	9:89615049-89615130	-N	cPTIO+NO552	NOTEST	0	0	0	0	1	1	no
ENSRNA049463047	gene:ENSRNA049463047	snoR160	9:89614400-89614479	-N	cPTIO+NO553	NOTEST	0	0	0	0	1	1	no
ENSRNA049463067	gene:ENSRNA049463067	snoR160	9:89614624-89614707	-N	cPTIO+NO554	NOTEST	0	0	0	0	1	1	no
ENSRNA049463085	gene:ENSRNA049463085	snoR160	9:89614822-89614902	-N	cPTIO+NO555	NOTEST	0	0	0	0	1	1	no
ENSRNA049463137	gene:ENSRNA049463137	Intron_gpII	10:129705164-129705241	-N	cPTIO+NO556	NOTEST	0	0	0	0	1	1	no
ENSRNA049463188	gene:ENSRNA049463188	mir-156	10:129642869-129642984	-N	cPTIO+NO557	NOTEST	0	0	0	0	1	1	no
ENSRNA049463218	gene:ENSRNA049463218	MIR444	10:126196299-126203199	-N	cPTIO+NO558	NOTEST	0	0	0	0	1	1	no
ENSRNA049463233	gene:ENSRNA049463233	U5	10:127128799-127128917	-N	cPTIO+NO559	NOTEST	0	0	0	0	1	1	no
ENSRNA049463340	gene:ENSRNA049463340	snoZ221_snoR21b	8:18365112-18365211	-N	cPTIO+NO560	NOTEST	0	0	0	0	1	1	no
ENSRNA049463396	gene:ENSRNA049463396	mir-166	5:8289180-8289268	-N	cPTIO+NO561	NOTEST	0	0	0	0	1	1	no
ENSRNA049463412	gene:ENSRNA049463412	MIR159	8:10947046-10947268	-N	cPTIO+NO562	NOTEST	0	0	0	0	1	1	no
ENSRNA049463431	gene:ENSRNA049463431	MIR159	8:10920900-10921163	-N	cPTIO+NO563	NOTEST	0	0	0	0	1	1	no
ENSRNA049463447	gene:ENSRNA049463447	MIR159	8:10912331-10912594	-N	cPTIO+NO564	NOTEST	0	0	0	0	1	1	no
ENSRNA049463473	gene:ENSRNA049463473	MIR159	8:10908477-10908699	-N	cPTIO+NO565	NOTEST	0	0	0	0	1	1	no
ENSRNA049463500	gene:ENSRNA049463500	MIR159	8:10885923-10886145	-N	cPTIO+NO566	NOTEST	0	0	0	0	1	1	no
ENSRNA049463531	gene:ENSRNA049463531	MIR159	8:10950932-10951153	-N	cPTIO+NO567	NOTEST	0	0	0	0	1	1	no
ENSRNA049463546	gene:ENSRNA049463546	MIR159	8:10753072-10753318	-N	cPTIO+NO568	NOTEST	0	0.00137827	0.186281	0	1	1	no
ENSRNA049463586	gene:ENSRNA049463586	snoR12	5:7138251-7143092	-N	cPTIO+NO569	OK	0	16.1804	10.6609	#NAME?	0.29915	0.503951	no
ENSRNA049463630	gene:ENSRNA049463630	SNORD24	5:7138251-7143092	-N	cPTIO+NO570	OK	307.62	222.048	-0.47026	-0.0780102	0.79955	0.896625	no
ENSRNA049463648	gene:ENSRNA049463648	MIR171_1	5:8896282-8896437	-N	cPTIO+NO571	OK	78.8443	0.0339911	-10.8078	-0.0414183	0.3045	0.509217	no
ENSRNA049463667	gene:ENSRNA049463667	U1	5:2379186-2379324	-N	cPTIO+NO572	NOTEST	0	0	0	0	1	1	no
ENSRNA049463686	gene:ENSRNA049463686	MIR390	5:2846313-2846529	-N	cPTIO+NO573	NOTEST	0	0	0	0	1	1	no
ENSRNA049463701	gene:ENSRNA049463701	MIR167_1	5:7976368-7976495	-N	cPTIO+NO574	NOTEST	0.000253638	0	-0.0361359	0	1	1	no
ENSRNA049463715	gene:ENSRNA049463715	MIR167_1	5:4414243-4414375	-N	cPTIO+NO575	NOTEST	0	0	0	0	1	1	no
ENSRNA049463738	gene:ENSRNA049463738	SNOR75	5:5324711-5324799	-N	cPTIO+NO576	OK	210.111	180.647	-0.217967	-0.248263	0.7076	0.840878	no
ENSRNA049463761	gene:ENSRNA049463761	SNOR75	5:5324335-5324423	-N	cPTIO+NO577	OK	35.8787	0	-11.8093	#NAME?	0.00635	0.0319963	yes
ENSRNA049463774	gene:ENSRNA049463774	U1	5:3204712-3204859	-N	cPTIO+NO578	OK	7.06292	10.4193	0.560264	0.301752	0.66125	0.809437	no
ENSRNA049463790	gene:ENSRNA049463790	U1	5:2840256-2840417	-N	cPTIO+NO579	OK	1.96823	6.99322	1.82381	1.53449	0.3102	0.514213	no
ENSRNA049463813	gene:ENSRNA049463813	U1	5:3433110-3433271	-N	cPTIO+NO580	OK	17.2539	19.9258	0.207603	0.18502	0.7641	0.874381	no
ENSRNA049463828	gene:ENSRNA049463828	U1	5:4534321-4534482	-N	cPTIO+NO581	OK	30.8336	11.4942	-1.42281	-1.28991	0.05965	0.170466	no
ENSRNA049463846	gene:ENSRNA049463846	U1	5:3203378-3203539	-N	cPTIO+NO582	OK	49.6382	43.2116	-0.199989	-0.25229	0.6847	0.825724	no
ENSRNA049463865	gene:ENSRNA049463865	U1	5:5460045-5460206	-N	cPTIO+NO583	OK	28.0566	71.0492	1.34017	1.63959	0.0182	0.071067	no
ENSRNA049464122	gene:ENSRNA049464122	snoZ152	4:238338276-238338376	-N	cPTIO+NO584	OK	43.0908	33.6332	-0.3574	-0.277476	0.76465	0.87475	no
ENSRNA049464139	gene:ENSRNA049464139	snoR11	4:238338098-238338198	-N	cPTIO+NO585	OK	23.4584	9.60028	-1.28807	-0.734468	0.4748	0.668972	no
ENSRNA049464209	gene:ENSRNA049464209	mir-399	4:233618394-233618482	-N	cPTIO+NO586	NOTEST	0	0	0	0	1	1	no
ENSRNA049464241	gene:ENSRNA049464241	snoR60	4:233023782-233024650	-N	cPTIO+NO587	NOTEST	0	0	0	0	1	1	no
ENSRNA049464263	gene:ENSRNA049464263	MIR171_1	4:239713544-239713665	-N	cPTIO+NO588	NOTEST	0	0	0	0	1	1	no
ENSRNA049464284	gene:ENSRNA049464284	mir-399	4:233617205-233617328	-N	cPTIO+NO589	NOTEST	0	0	0	0	1	1	no
ENSRNA049464403	gene:ENSRNA049464403	MIR169_2	3:37346685-37346815	-N	cPTIO+NO590	NOTEST	0	0	0	0	1	1	no
ENSRNA049464595	gene:ENSRNA049464595	snoU36a	2:110931755-110931841	-N	cPTIO+NO591	NOTEST	10.1396	0	-9.98721	0	1	1	no
ENSRNA049464622	gene:ENSRNA049464622	snoR134	2:110931564-110931704	-N	cPTIO+NO592	OK	94.7812	48.7198	-0.959949	-1.19161	0.06635	0.184042	no
ENSRNA049464727	gene:ENSRNA049464727	U2	4:102963722-102963824	-N	cPTIO+NO593	NOTEST	0	0	0	0	1	1	no
ENSRNA049464922	gene:ENSRNA049464922	MIR171_1	1:7976711-7977473	-N	cPTIO+NO594	NOTEST	0	0	0	0	1	1	no
ENSRNA049464940	gene:ENSRNA049464940	U5	1:3557828-3557946	-N	cPTIO+NO595	NOTEST	3.07174	4.65881	0.59931	0	1	1	no
ENSRNA049464954	gene:ENSRNA049464954	U5	1:3556667-3556785	-N	cPTIO+NO596	OK	13.0255	7.54841	-0.786291	-3.7844	0.5906	0.760545	no
ENSRNA049464979	gene:ENSRNA049464979	snoZ119	1:1841721-1843589	-N	cPTIO+NO597	OK	158.97	85.5433	-0.89395	-0.16332	0.6764	0.820119	no
ENSRNA049464994	gene:ENSRNA049464994	U6	1:7044628-7044731	-N	cPTIO+NO598	NOTEST	0	0	0	0	1	1	no
ENSRNA049465015	gene:ENSRNA049465015	U6	1:7036121-7036224	-N	cPTIO+NO599	NOTEST	0	0	0	0	1	1	no
ENSRNA049465074	gene:ENSRNA049465074	Intron_gpII	1:199417964-199418078	-N	cPTIO+NO600	NOTEST	0	0	0	0	1	1	no
ENSRNA049465110	gene:ENSRNA049465110	LSU_rRNA_eukarya	1:199418426-199419030	-N	cPTIO+NO601	OK	35.6611	23.378	-0.608987	-1.59516	0.01315	0.055428	no
ENSRNA049465132	gene:ENSRNA049465132	U1	1:190050468-190050628	-N	cPTIO+NO602	OK	9.46311	25.9956	1.45691	1.26123	0.0686	0.188542	no
ENSRNA049465220	gene:ENSRNA049465220	snoR31_Z110_Z27	4:154379138-154379236	-N	cPTIO+NO603	OK	100.835	97.3951	-0.0500703	-0.0448786	0.9498	0.97557	no
ENSRNA049465281	gene:ENSRNA049465281	snoR77Y	4:154379349-154379433	-N	cPTIO+NO604	OK	280.727	266.8	-0.0734065	-0.0840421	0.8963	0.947987	no
ENSRNA049465301	gene:ENSRNA049465301	mir-399	4:158285680-158285802	-N	cPTIO+NO605	NOTEST	0	0	0	0	1	1	no
ENSRNA049465312	gene:ENSRNA049465312	mir-166	4:153858447-153858549	-N	cPTIO+NO606	NOTEST	0	0	0	0	1	1	no
ENSRNA049465331	gene:ENSRNA049465331	MIR394	4:157728374-157728496	-N	cPTIO+NO607	NOTEST	0	0	0	0	1	1	no
ENSRNA049465355	gene:ENSRNA049465355	snoR2	4:154379733-154379883	-N	cPTIO+NO608	OK	99.3434	51.6358	-0.943918	-1.35795	0.0434	0.135368	no
ENSRNA049465372	gene:ENSRNA049465372	snoR30	4:154378506-154379055	-N	cPTIO+NO609	OK	140.011	109.91	-0.349189	-0.174554	0.7747	0.881148	no
ENSRNA049465399	gene:ENSRNA049465399	SNORD14	4:154379926-154380045	-N	cPTIO+NO610	OK	203.099	139.282	-0.544142	-0.675428	0.299	0.503882	no
ENSRNA049465410	gene:ENSRNA049465410	SNORD14	4:154380190-154380310	-N	cPTIO+NO611	OK	537.239	277.97	-0.95061	-1.47044	0.02575	0.09239	no
ENSRNA049465428	gene:ENSRNA049465428	snoZ107_R87	4:154378506-154379055	-N	cPTIO+NO612	OK	199.594	134.221	-0.572423	-0.379478	0.60885	0.773538	no
ENSRNA049465449	gene:ENSRNA049465449	snoZ112	4:154379489-154379679	-N	cPTIO+NO613	OK	138.219	91.4976	-0.595097	-1.04839	0.1121	0.265913	no
ENSRNA049465483	gene:ENSRNA049465483	snoU31b	3:70155916-70160261	-N	cPTIO+NO614	NOTEST	0	0	0	0	1	1	no
ENSRNA049465509	gene:ENSRNA049465509	U2	3:72228616-72228810	-N	cPTIO+NO615	NOTEST	0	0	0	0	1	1	no
ENSRNA049465575	gene:ENSRNA049465575	snoR160	4:85233734-85233811	-N	cPTIO+NO616	NOTEST	0	0	0	0	1	1	no
ENSRNA049465590	gene:ENSRNA049465590	snoZ278	4:84475336-84475451	-N	cPTIO+NO617	NOTEST	0	0	0	0	1	1	no
ENSRNA049465606	gene:ENSRNA049465606	snoZ278	4:84475571-84475685	-N	cPTIO+NO618	NOTEST	0	0	0	0	1	1	no
ENSRNA049465635	gene:ENSRNA049465635	mir-156	4:87069145-87069297	-N	cPTIO+NO619	NOTEST	0	0	0	0	1	1	no
ENSRNA049465657	gene:ENSRNA049465657	SNORD14	4:88738542-88738661	-N	cPTIO+NO620	NOTEST	0	0	0	0	1	1	no
ENSRNA049465733	gene:ENSRNA049465733	snoZ157	1:53169396-53176921	-N	cPTIO+NO621	NOTEST	0	0	0	0	1	1	no
ENSRNA049465791	gene:ENSRNA049465791	snoZ157	1:53169396-53176921	-N	cPTIO+NO622	NOTEST	0	0	0	0	1	1	no
ENSRNA049465819	gene:ENSRNA049465819	snoR80	1:53169396-53176921	-N	cPTIO+NO623	NOTEST	0	0	0	0	1	1	no
ENSRNA049465834	gene:ENSRNA049465834	snoR118	1:50880447-50881572	-N	cPTIO+NO624	NOTEST	5.98902	0	-9.22858	0	1	1	no
ENSRNA049465846	gene:ENSRNA049465846	snoR66	1:50880447-50881572	-N	cPTIO+NO625	NOTEST	0	0	0	0	1	1	no
ENSRNA049465879	gene:ENSRNA049465879	SSU_rRNA_eukarya	1:56681470-56700079	-N	cPTIO+NO626	NOTEST	0	0	0	0	1	1	no
ENSRNA049466048	gene:ENSRNA049466048	snoF1_F2	2:218041354-218048937	-N	cPTIO+NO627	OK	30.0284	21.0321	-0.513529	-0.160261	0.8259	0.911806	no
ENSRNA049466083	gene:ENSRNA049466083	snoR66	2:210201605-210203602	-N	cPTIO+NO628	NOTEST	0	0	0	0	1	1	no
ENSRNA049466198	gene:ENSRNA049466198	snoR12	2:215379442-215395794	-N	cPTIO+NO629	NOTEST	0	0	0	0	1	1	no
ENSRNA049466210	gene:ENSRNA049466210	snoR30	2:211879487-211879583	-N	cPTIO+NO630	NOTEST	0	0	0	0	1	1	no
ENSRNA049466224	gene:ENSRNA049466224	snoZ107_R87	2:211879681-211879787	-N	cPTIO+NO631	NOTEST	0	0	0	0	1	1	no
ENSRNA049466250	gene:ENSRNA049466250	snoZ161_228	2:219456300-219459200	-N	cPTIO+NO632	NOTEST	0	0	0	0	1	1	no
ENSRNA049466270	gene:ENSRNA049466270	snoR135	2:217672225-217674611	-N	cPTIO+NO633	OK	11.2163	3.00639	-1.89599	-0.293622	0.5585	0.736935	no
ENSRNA049466281	gene:ENSRNA049466281	U1	2:216374964-216375120	-N	cPTIO+NO634	NOTEST	0	0	0	0	1	1	no
ENSRNA049466300	gene:ENSRNA049466300	snoZ162	2:219456300-219459200	-N	cPTIO+NO635	OK	8.73528	49.9632	2.51458	4.52937	0.49875	0.68965	no
ENSRNA049466316	gene:ENSRNA049466316	snoR135	2:217672225-217674611	-N	cPTIO+NO636	OK	17.1499	35.2838	1.04037	0.368205	0.69105	0.830006	no
ENSRNA049466325	gene:ENSRNA049466325	Plant_SRP	2:210284838-210294947	-N	cPTIO+NO637	NOTEST	0	0	0	0	1	1	no
ENSRNA049466419	gene:ENSRNA049466419	mir-156	2:185613977-185614144	-N	cPTIO+NO638	OK	7.79518	0	-9.60829	#NAME?	0.28255	0.486706	no
ENSRNA049466442	gene:ENSRNA049466442	snoR44_J54	2:185596905-185596995	-N	cPTIO+NO639	NOTEST	0	0	0	0	1	1	no
ENSRNA049466569	gene:ENSRNA049466569	snoZ199	4:245794576-245796505	-N	cPTIO+NO640	OK	11.8635	31.7077	1.41754	3.14851	0.5703	0.746035	no
ENSRNA049466579	gene:ENSRNA049466579	snoR64	4:245794576-245796505	-N	cPTIO+NO641	NOTEST	0	0	0	0	1	1	no
ENSRNA049466589	gene:ENSRNA049466589	MIR167_1	4:241398464-241398751	-N	cPTIO+NO642	NOTEST	0	0	0	0	1	1	no
ENSRNA049466605	gene:ENSRNA049466605	mir-160	4:241638527-241638619	-N	cPTIO+NO643	OK	4.11983	35.8629	3.11874	2.78411	0.19795	0.391098	no
ENSRNA049466617	gene:ENSRNA049466617	snoZ103	4:244808731-244808837	-N	cPTIO+NO644	OK	172.388	112.81	-0.61172	-0.656909	0.30325	0.507972	no
ENSRNA049466632	gene:ENSRNA049466632	snoZ103	4:244808927-244809035	-N	cPTIO+NO645	OK	74.9391	45.0061	-0.73547	-0.623402	0.32215	0.526625	no
ENSRNA049466642	gene:ENSRNA049466642	snoR1	4:244809825-244809916	-N	cPTIO+NO646	OK	27.8596	53.318	0.936201	0.779796	0.4525	0.650188	no
ENSRNA049466657	gene:ENSRNA049466657	SNORD14	4:244809081-244809201	-N	cPTIO+NO647	OK	84.0203	54.0979	-0.63507	-0.612106	0.3537	0.558616	no
ENSRNA049466664	gene:ENSRNA049466664	snoR2	4:244809296-244809440	-N	cPTIO+NO648	OK	39.2801	45.1987	0.202435	0.225174	0.72235	0.850161	no
ENSRNA049466676	gene:ENSRNA049466676	snoZ112	4:244809482-244809674	-N	cPTIO+NO649	OK	23.7198	15.3025	-0.63199	-0.694114	0.28555	0.489817	no
ENSRNA049466686	gene:ENSRNA049466686	SSU_rRNA_eukarya	4:244699943-244700104	-N	cPTIO+NO650	NOTEST	0	0	0	0	1	1	no
ENSRNA049466693	gene:ENSRNA049466693	U2	4:242206376-242206572	-N	cPTIO+NO651	NOTEST	0	0.606269	5.94549	0	1	1	no
ENSRNA049466701	gene:ENSRNA049466701	U2	4:240719392-240719589	-N	cPTIO+NO652	OK	2.01541	1.73865	-0.211972	-0.141937	0.85435	0.92641	no
ENSRNA049466709	gene:ENSRNA049466709	U2	4:242205083-242205280	-N	cPTIO+NO653	OK	2.16275	0.55131	-1.95265	-1.31039	0.32325	0.527863	no
ENSRNA049466789	gene:ENSRNA049466789	mir-166	1:279585906-279585992	-N	cPTIO+NO654	NOTEST	0	0	0	0	1	1	no
ENSRNA049466836	gene:ENSRNA049466836	MIR171_1	1:278093491-278093595	-N	cPTIO+NO655	NOTEST	0	0	0	0	1	1	no
ENSRNA049466850	gene:ENSRNA049466850	snoR74	1:273087150-273089867	-N	cPTIO+NO656	NOTEST	0	0	0	0	1	1	no
ENSRNA049466858	gene:ENSRNA049466858	snoR60	1:273185284-273185359	-N	cPTIO+NO657	NOTEST	0	0	0	0	1	1	no
ENSRNA049466982	gene:ENSRNA049466982	snoR12	4:195879375-195881620	-N	cPTIO+NO658	NOTEST	0	0	0	0	1	1	no
ENSRNA049466998	gene:ENSRNA049466998	snoZ112	4:191154677-191154857	-N	cPTIO+NO659	NOTEST	0	0	0	0	1	1	no
ENSRNA049467030	gene:ENSRNA049467030	Intron_gpII	4:113427890-113428004	-N	cPTIO+NO660	NOTEST	0	0	0	0	1	1	no
ENSRNA049467046	gene:ENSRNA049467046	SSU_rRNA_eukarya	4:113430121-113430255	-N	cPTIO+NO661	NOTEST	0	0	0	0	1	1	no
ENSRNA049467153	gene:ENSRNA049467153	MIR169_2	4:185272327-185272541	-N	cPTIO+NO662	NOTEST	0	0	0	0	1	1	no
ENSRNA049467189	gene:ENSRNA049467189	mir-166	4:181112175-181112281	-N	cPTIO+NO663	NOTEST	0	0	0	0	1	1	no
ENSRNA049467197	gene:ENSRNA049467197	mir-166	4:181111888-181112013	-N	cPTIO+NO664	NOTEST	0	0	0	0	1	1	no
ENSRNA049467206	gene:ENSRNA049467206	U4	4:181563598-181563745	-N	cPTIO+NO665	OK	5.07072	9.63295	0.924442	0.392122	0.39475	0.598203	no
ENSRNA049467247	gene:ENSRNA049467247	snoZ221_snoR21b	2:73185454-73185551	-N	cPTIO+NO666	NOTEST	0	0	0	0	1	1	no
ENSRNA049467432	gene:ENSRNA049467432	U2	3:233525423-233525619	-N	cPTIO+NO667	NOTEST	0	0	0	0	1	1	no
ENSRNA049467439	gene:ENSRNA049467439	U2	3:233502490-233502687	-N	cPTIO+NO668	OK	1.81785	0.585352	-1.61833	-1.08444	0.3733	0.578045	no
ENSRNA049467544	gene:ENSRNA049467544	5S_rRNA	2:227653623-227653703	-N	cPTIO+NO669	NOTEST	0	0	0	0	1	1	no
ENSRNA049467581	gene:ENSRNA049467581	SNORD34	2:223879705-223884083	-N	cPTIO+NO670	OK	88.8996	93.2006	0.0681548	0.00915718	0.9559	0.97793	no
ENSRNA049467592	gene:ENSRNA049467592	SNORD34	2:223879705-223884083	-N	cPTIO+NO671	NOTEST	12.0227	0	-10.2327	0	1	1	no
ENSRNA049467601	gene:ENSRNA049467601	U5	2:220014753-220014872	-N	cPTIO+NO672	OK	0	7.3439	9.52237	#NAME?	0.02575	0.09239	no
ENSRNA049467615	gene:ENSRNA049467615	MIR164	2:223391990-223407118	-N	cPTIO+NO673	NOTEST	0	0	0	0	1	1	no
ENSRNA049467624	gene:ENSRNA049467624	5S_rRNA	2:228058230-228058349	-N	cPTIO+NO674	NOTEST	0	0	0	0	1	1	no
ENSRNA049467635	gene:ENSRNA049467635	5S_rRNA	2:228062134-228062253	-N	cPTIO+NO675	NOTEST	0	0	0	0	1	1	no
ENSRNA049467643	gene:ENSRNA049467643	5S_rRNA	2:228057574-228057693	-N	cPTIO+NO676	NOTEST	0	0	0	0	1	1	no
ENSRNA049467653	gene:ENSRNA049467653	5S_rRNA	2:228060215-228060339	-N	cPTIO+NO677	NOTEST	0	0	0	0	1	1	no
ENSRNA049467662	gene:ENSRNA049467662	5S_rRNA	2:228056907-228057026	-N	cPTIO+NO678	NOTEST	0	0	0	0	1	1	no
ENSRNA049467670	gene:ENSRNA049467670	5S_rRNA	2:228073068-228073187	-N	cPTIO+NO679	NOTEST	0	0	0	0	1	1	no
ENSRNA049467682	gene:ENSRNA049467682	5S_rRNA	2:228057897-228058016	-N	cPTIO+NO680	NOTEST	0	0	0	0	1	1	no
ENSRNA049467685	gene:ENSRNA049467685	5S_rRNA	2:228072803-228072922	-N	cPTIO+NO681	NOTEST	0	0	0	0	1	1	no
ENSRNA049467695	gene:ENSRNA049467695	5S_rRNA	2:228055269-228055387	-N	cPTIO+NO682	NOTEST	0	0	0	0	1	1	no
ENSRNA049467703	gene:ENSRNA049467703	5S_rRNA	2:228073827-228073946	-N	cPTIO+NO683	NOTEST	0	0	0	0	1	1	no
ENSRNA049467709	gene:ENSRNA049467709	5S_rRNA	2:228060547-228060666	-N	cPTIO+NO684	NOTEST	0	0	0	0	1	1	no
ENSRNA049467718	gene:ENSRNA049467718	5S_rRNA	2:228059880-228059999	-N	cPTIO+NO685	NOTEST	0	0	0	0	1	1	no
ENSRNA049467721	gene:ENSRNA049467721	5S_rRNA	2:228062400-228062519	-N	cPTIO+NO686	NOTEST	0	3.30333	8.37214	0	1	1	no
ENSRNA049467725	gene:ENSRNA049467725	5S_rRNA	2:228073603-228073722	-N	cPTIO+NO687	NOTEST	0	0	0	0	1	1	no
ENSRNA049467728	gene:ENSRNA049467728	5S_rRNA	2:228055603-228055723	-N	cPTIO+NO688	NOTEST	0	0	0	0	1	1	no
ENSRNA049467735	gene:ENSRNA049467735	5S_rRNA	2:228072537-228072656	-N	cPTIO+NO689	NOTEST	0	0	0	0	1	1	no
ENSRNA049467741	gene:ENSRNA049467741	5S_rRNA	2:228058885-228059004	-N	cPTIO+NO690	NOTEST	0	0	0	0	1	1	no
ENSRNA049467747	gene:ENSRNA049467747	5S_rRNA	2:228061540-228061658	-N	cPTIO+NO691	NOTEST	0	0	0	0	1	1	no
ENSRNA049467752	gene:ENSRNA049467752	5S_rRNA	2:228054282-228054401	-N	cPTIO+NO692	NOTEST	0	4.64501	8.86264	0	1	1	no
ENSRNA049467760	gene:ENSRNA049467760	5S_rRNA	2:228056257-228056375	-N	cPTIO+NO693	NOTEST	0	0	0	0	1	1	no
ENSRNA049467768	gene:ENSRNA049467768	5S_rRNA	2:228061871-228061990	-N	cPTIO+NO694	NOTEST	0	0	0	0	1	1	no
ENSRNA049467775	gene:ENSRNA049467775	5S_rRNA	2:228061215-228061334	-N	cPTIO+NO695	NOTEST	0	0	0	0	1	1	no
ENSRNA049467782	gene:ENSRNA049467782	5S_rRNA	2:228056575-228056694	-N	cPTIO+NO696	NOTEST	0	0	0	0	1	1	no
ENSRNA049467788	gene:ENSRNA049467788	5S_rRNA	2:228072272-228072391	-N	cPTIO+NO697	NOTEST	0	0	0	0	1	1	no
ENSRNA049467794	gene:ENSRNA049467794	5S_rRNA	2:228059547-228059666	-N	cPTIO+NO698	NOTEST	0	0	0	0	1	1	no
ENSRNA049467799	gene:ENSRNA049467799	5S_rRNA	2:228060881-228061000	-N	cPTIO+NO699	NOTEST	0	0	0	0	1	1	no
ENSRNA049467811	gene:ENSRNA049467811	5S_rRNA	2:228059215-228059334	-N	cPTIO+NO700	NOTEST	0	0	0	0	1	1	no
ENSRNA049467817	gene:ENSRNA049467817	5S_rRNA	2:228054617-228054736	-N	cPTIO+NO701	NOTEST	0	0	0	0	1	1	no
ENSRNA049467825	gene:ENSRNA049467825	5S_rRNA	2:228053947-228054066	-N	cPTIO+NO702	NOTEST	0	0	0	0	1	1	no
ENSRNA049467831	gene:ENSRNA049467831	5S_rRNA	2:228057240-228057359	-N	cPTIO+NO703	NOTEST	0	0	0	0	1	1	no
ENSRNA049467836	gene:ENSRNA049467836	5S_rRNA	2:228072009-228072128	-N	cPTIO+NO704	NOTEST	0	0	0	0	1	1	no
ENSRNA049467843	gene:ENSRNA049467843	5S_rRNA	2:228055930-228056049	-N	cPTIO+NO705	NOTEST	0	0	0	0	1	1	no
ENSRNA049467850	gene:ENSRNA049467850	5S_rRNA	2:228058564-228058683	-N	cPTIO+NO706	NOTEST	0	0	0	0	1	1	no
ENSRNA049467857	gene:ENSRNA049467857	5S_rRNA	2:228073335-228073454	-N	cPTIO+NO707	NOTEST	0	3.92493	8.62019	0	1	1	no
ENSRNA049467867	gene:ENSRNA049467867	5S_rRNA	2:228054944-228055063	-N	cPTIO+NO708	NOTEST	2.49059	0	-7.96612	0	1	1	no
ENSRNA049467876	gene:ENSRNA049467876	5S_rRNA	2:227643095-227643214	-N	cPTIO+NO709	NOTEST	0	0	0	0	1	1	no
ENSRNA049467883	gene:ENSRNA049467883	5S_rRNA	2:227638315-227638434	-N	cPTIO+NO710	NOTEST	0	0	0	0	1	1	no
ENSRNA049467891	gene:ENSRNA049467891	5S_rRNA	2:227653303-227653422	-N	cPTIO+NO711	NOTEST	0	0	0	0	1	1	no
ENSRNA049467894	gene:ENSRNA049467894	5S_rRNA	2:227652984-227653103	-N	cPTIO+NO712	NOTEST	0	0	0	0	1	1	no
ENSRNA049467902	gene:ENSRNA049467902	5S_rRNA	2:227652664-227652783	-N	cPTIO+NO713	NOTEST	0	0	0	0	1	1	no
ENSRNA049467913	gene:ENSRNA049467913	5S_rRNA	2:227652345-227652464	-N	cPTIO+NO714	NOTEST	0	0	0	0	1	1	no
ENSRNA049467926	gene:ENSRNA049467926	5S_rRNA	2:227652026-227652145	-N	cPTIO+NO715	NOTEST	0	0	0	0	1	1	no
ENSRNA049467930	gene:ENSRNA049467930	5S_rRNA	2:227651707-227651826	-N	cPTIO+NO716	NOTEST	0	0	0	0	1	1	no
ENSRNA049467939	gene:ENSRNA049467939	5S_rRNA	2:227651388-227651507	-N	cPTIO+NO717	NOTEST	0	0	0	0	1	1	no
ENSRNA049467947	gene:ENSRNA049467947	5S_rRNA	2:227651068-227651187	-N	cPTIO+NO718	NOTEST	0	0	0	0	1	1	no
ENSRNA049467951	gene:ENSRNA049467951	5S_rRNA	2:227650749-227650868	-N	cPTIO+NO719	NOTEST	0	0	0	0	1	1	no
ENSRNA049467957	gene:ENSRNA049467957	5S_rRNA	2:227650430-227650549	-N	cPTIO+NO720	NOTEST	0	0	0	0	1	1	no
ENSRNA049467962	gene:ENSRNA049467962	5S_rRNA	2:227650111-227650230	-N	cPTIO+NO721	NOTEST	0	0	0	0	1	1	no
ENSRNA049467971	gene:ENSRNA049467971	5S_rRNA	2:227649792-227649911	-N	cPTIO+NO722	NOTEST	0	0	0	0	1	1	no
ENSRNA049467978	gene:ENSRNA049467978	5S_rRNA	2:227649473-227649592	-N	cPTIO+NO723	NOTEST	0	0	0	0	1	1	no
ENSRNA049467983	gene:ENSRNA049467983	5S_rRNA	2:227649154-227649273	-N	cPTIO+NO724	NOTEST	0	0	0	0	1	1	no
ENSRNA049467989	gene:ENSRNA049467989	5S_rRNA	2:227648834-227648953	-N	cPTIO+NO725	NOTEST	0	0	0	0	1	1	no
ENSRNA049467992	gene:ENSRNA049467992	5S_rRNA	2:227648515-227648634	-N	cPTIO+NO726	NOTEST	0	0	0	0	1	1	no
ENSRNA049468001	gene:ENSRNA049468001	5S_rRNA	2:227648196-227648315	-N	cPTIO+NO727	NOTEST	0	0	0	0	1	1	no
ENSRNA049468005	gene:ENSRNA049468005	5S_rRNA	2:227647877-227647996	-N	cPTIO+NO728	NOTEST	0	0	0	0	1	1	no
ENSRNA049468008	gene:ENSRNA049468008	5S_rRNA	2:227647559-227647678	-N	cPTIO+NO729	NOTEST	0	0	0	0	1	1	no
ENSRNA049468013	gene:ENSRNA049468013	5S_rRNA	2:227647240-227647359	-N	cPTIO+NO730	NOTEST	0	0	0	0	1	1	no
ENSRNA049468017	gene:ENSRNA049468017	5S_rRNA	2:227646922-227647041	-N	cPTIO+NO731	NOTEST	0	0	0	0	1	1	no
ENSRNA049468021	gene:ENSRNA049468021	5S_rRNA	2:227646602-227646721	-N	cPTIO+NO732	NOTEST	0	0	0	0	1	1	no
ENSRNA049468030	gene:ENSRNA049468030	5S_rRNA	2:227646284-227646403	-N	cPTIO+NO733	NOTEST	0	0	0	0	1	1	no
ENSRNA049468038	gene:ENSRNA049468038	5S_rRNA	2:227645966-227646085	-N	cPTIO+NO734	NOTEST	0	0	0	0	1	1	no
ENSRNA049468043	gene:ENSRNA049468043	5S_rRNA	2:227645646-227645765	-N	cPTIO+NO735	NOTEST	0	0	0	0	1	1	no
ENSRNA049468049	gene:ENSRNA049468049	5S_rRNA	2:227645329-227645448	-N	cPTIO+NO736	NOTEST	0	0	0	0	1	1	no
ENSRNA049468058	gene:ENSRNA049468058	5S_rRNA	2:227645010-227645129	-N	cPTIO+NO737	NOTEST	0	0	0	0	1	1	no
ENSRNA049468063	gene:ENSRNA049468063	5S_rRNA	2:227644691-227644810	-N	cPTIO+NO738	NOTEST	0	0	0	0	1	1	no
ENSRNA049468070	gene:ENSRNA049468070	5S_rRNA	2:227644371-227644490	-N	cPTIO+NO739	NOTEST	0	0	0	0	1	1	no
ENSRNA049468081	gene:ENSRNA049468081	5S_rRNA	2:227644053-227644172	-N	cPTIO+NO740	NOTEST	0	0	0	0	1	1	no
ENSRNA049468088	gene:ENSRNA049468088	5S_rRNA	2:227643734-227643853	-N	cPTIO+NO741	NOTEST	0	0	0	0	1	1	no
ENSRNA049468103	gene:ENSRNA049468103	5S_rRNA	2:227643414-227643533	-N	cPTIO+NO742	NOTEST	0	0	0	0	1	1	no
ENSRNA049468108	gene:ENSRNA049468108	5S_rRNA	2:227642776-227642895	-N	cPTIO+NO743	NOTEST	0	0	0	0	1	1	no
ENSRNA049468115	gene:ENSRNA049468115	5S_rRNA	2:227642457-227642576	-N	cPTIO+NO744	NOTEST	0	0	0	0	1	1	no
ENSRNA049468120	gene:ENSRNA049468120	5S_rRNA	2:227642138-227642257	-N	cPTIO+NO745	NOTEST	0	0	0	0	1	1	no
ENSRNA049468128	gene:ENSRNA049468128	5S_rRNA	2:227641819-227641938	-N	cPTIO+NO746	NOTEST	0	0	0	0	1	1	no
ENSRNA049468138	gene:ENSRNA049468138	5S_rRNA	2:227641500-227641619	-N	cPTIO+NO747	NOTEST	0	0	0	0	1	1	no
ENSRNA049468142	gene:ENSRNA049468142	5S_rRNA	2:227641182-227641301	-N	cPTIO+NO748	NOTEST	0	0	0	0	1	1	no
ENSRNA049468151	gene:ENSRNA049468151	5S_rRNA	2:227640863-227640982	-N	cPTIO+NO749	NOTEST	0	0	0	0	1	1	no
ENSRNA049468159	gene:ENSRNA049468159	5S_rRNA	2:227640546-227640665	-N	cPTIO+NO750	NOTEST	0	0	0	0	1	1	no
ENSRNA049468173	gene:ENSRNA049468173	5S_rRNA	2:227640227-227640346	-N	cPTIO+NO751	NOTEST	0	0	0	0	1	1	no
ENSRNA049468178	gene:ENSRNA049468178	5S_rRNA	2:227639908-227640027	-N	cPTIO+NO752	NOTEST	0	0	0	0	1	1	no
ENSRNA049468184	gene:ENSRNA049468184	5S_rRNA	2:227639589-227639708	-N	cPTIO+NO753	NOTEST	0	0	0	0	1	1	no
ENSRNA049468191	gene:ENSRNA049468191	5S_rRNA	2:227639271-227639390	-N	cPTIO+NO754	NOTEST	0	0	0	0	1	1	no
ENSRNA049468197	gene:ENSRNA049468197	5S_rRNA	2:227638952-227639071	-N	cPTIO+NO755	NOTEST	0	0	0	0	1	1	no
ENSRNA049468202	gene:ENSRNA049468202	5S_rRNA	2:227638633-227638752	-N	cPTIO+NO756	NOTEST	0	0	0	0	1	1	no
ENSRNA049468209	gene:ENSRNA049468209	5S_rRNA	2:227637996-227638115	-N	cPTIO+NO757	NOTEST	0	0	0	0	1	1	no
ENSRNA049468217	gene:ENSRNA049468217	5S_rRNA	2:227637677-227637904	-N	cPTIO+NO758	NOTEST	0	0	0	0	1	1	no
ENSRNA049468221	gene:ENSRNA049468221	5S_rRNA	2:227637359-227637478	-N	cPTIO+NO759	NOTEST	0	0	0	0	1	1	no
ENSRNA049468229	gene:ENSRNA049468229	5S_rRNA	2:227637040-227637159	-N	cPTIO+NO760	NOTEST	0	0	0	0	1	1	no
ENSRNA049468238	gene:ENSRNA049468238	LSU_rRNA_eukarya	2:222328460-222329007	-N	cPTIO+NO761	OK	48.7318	27.9765	-0.800428	-2.0745	0.00245	0.0151426	yes
ENSRNA049468304	gene:ENSRNA049468304	mir-156	4:140280586-140280703	-N	cPTIO+NO762	NOTEST	0	0	0	0	1	1	no
ENSRNA049468327	gene:ENSRNA049468327	SNORD25	4:143640136-143640224	-N	cPTIO+NO763	OK	14.1234	10.7321	-0.395833	-2.7602	0.73885	0.858959	no
ENSRNA049468366	gene:ENSRNA049468366	U2	1:300555787-300555968	-N	cPTIO+NO764	NOTEST	0	0	0	0	1	1	no
ENSRNA049468514	gene:ENSRNA049468514	snoZ199	2:16303151-16303224	-N	cPTIO+NO765	NOTEST	0	0	0	0	1	1	no
ENSRNA049468582	gene:ENSRNA049468582	U5	2:10152109-10152227	-N	cPTIO+NO766	OK	7.09376	7.05889	-0.00709915	-0.020978	0.4947	0.685772	no
ENSRNA049468588	gene:ENSRNA049468588	snoR64	2:16302809-16302905	-N	cPTIO+NO767	OK	0	45.5944	12.155	#NAME?	0.00695	0.0342363	yes
ENSRNA049468606	gene:ENSRNA049468606	MIR169_2	2:11553337-11553471	-N	cPTIO+NO768	OK	0	9.34114	9.869	#NAME?	0.25635	0.458394	no
ENSRNA049468614	gene:ENSRNA049468614	MIR171_2	2:18027099-18027223	-N	cPTIO+NO769	NOTEST	0	0	0	0	1	1	no
ENSRNA049468771	gene:ENSRNA049468771	SSU_rRNA_eukarya	1:105341166-105341286	-N	cPTIO+NO770	NOTEST	0	0	0	0	1	1	no
ENSRNA049468782	gene:ENSRNA049468782	U1	1:101753239-101753395	-N	cPTIO+NO771	NOTEST	0	0	0	0	1	1	no
ENSRNA049468787	gene:ENSRNA049468787	U1	1:101591383-101591544	-N	cPTIO+NO772	NOTEST	0	0	0	0	1	1	no
ENSRNA049468809	gene:ENSRNA049468809	U2	1:284099060-284099159	-N	cPTIO+NO773	NOTEST	0	0	0	0	1	1	no
ENSRNA049468829	gene:ENSRNA049468829	snoR2	1:285067735-285067861	-N	cPTIO+NO774	NOTEST	0	0	0	0	1	1	no
ENSRNA049468860	gene:ENSRNA049468860	U2	1:287466012-287466113	-N	cPTIO+NO775	NOTEST	0	0	0	0	1	1	no
ENSRNA049468879	gene:ENSRNA049468879	snoR2	1:287157525-287157696	-N	cPTIO+NO776	NOTEST	0	0	0	0	1	1	no
ENSRNA049468892	gene:ENSRNA049468892	U2	1:285703775-285703937	-N	cPTIO+NO777	NOTEST	0	0	0	0	1	1	no
ENSRNA049468913	gene:ENSRNA049468913	snoR12	1:282747830-282749777	-N	cPTIO+NO778	OK	43.627	81.9188	0.908819	0.0469367	0.6404	0.795785	no
ENSRNA049468930	gene:ENSRNA049468930	U2	1:287137754-287137896	-N	cPTIO+NO779	NOTEST	0	0	0	0	1	1	no
ENSRNA049468936	gene:ENSRNA049468936	mir-160	1:288700633-288700775	-N	cPTIO+NO780	NOTEST	0	0	0	0	1	1	no
ENSRNA049468947	gene:ENSRNA049468947	U2	1:287266707-287266904	-N	cPTIO+NO781	NOTEST	0	0	0	0	1	1	no
ENSRNA049468958	gene:ENSRNA049468958	U2	1:287254114-287254311	-N	cPTIO+NO782	NOTEST	0	0	0	0	1	1	no
ENSRNA049468969	gene:ENSRNA049468969	U2	1:287095358-287095555	-N	cPTIO+NO783	NOTEST	0	0	0	0	1	1	no
ENSRNA049468983	gene:ENSRNA049468983	U2	1:287289932-287290129	-N	cPTIO+NO784	NOTEST	0.336376	0	-5.11427	0	1	1	no
ENSRNA049468991	gene:ENSRNA049468991	U2	1:287268899-287269096	-N	cPTIO+NO785	NOTEST	0	0	0	0	1	1	no
ENSRNA049468999	gene:ENSRNA049468999	U2	1:287256119-287256316	-N	cPTIO+NO786	NOTEST	0	0	0	0	1	1	no
ENSRNA049469005	gene:ENSRNA049469005	U2	1:287258520-287258717	-N	cPTIO+NO787	NOTEST	0	0	0	0	1	1	no
ENSRNA049469011	gene:ENSRNA049469011	U2	1:287189523-287189720	-N	cPTIO+NO788	NOTEST	0	0	0	0	1	1	no
ENSRNA049469023	gene:ENSRNA049469023	U2	1:287155163-287155360	-N	cPTIO+NO789	NOTEST	0	0	0	0	1	1	no
ENSRNA049469029	gene:ENSRNA049469029	U2	1:287146426-287146623	-N	cPTIO+NO790	NOTEST	0	0	0	0	1	1	no
ENSRNA049469035	gene:ENSRNA049469035	U2	1:287333923-287334120	-N	cPTIO+NO791	NOTEST	0	0	0	0	1	1	no
ENSRNA049469040	gene:ENSRNA049469040	U2	1:287246964-287247161	-N	cPTIO+NO792	NOTEST	0	0	0	0	1	1	no
ENSRNA049469049	gene:ENSRNA049469049	U2	1:287530565-287530762	-N	cPTIO+NO793	NOTEST	0	0	0	0	1	1	no
ENSRNA049469054	gene:ENSRNA049469054	U2	1:287462219-287462416	-N	cPTIO+NO794	NOTEST	0	0	0	0	1	1	no
ENSRNA049469060	gene:ENSRNA049469060	U2	1:287441734-287441931	-N	cPTIO+NO795	NOTEST	0	0	0	0	1	1	no
ENSRNA049469066	gene:ENSRNA049469066	U2	1:287355135-287355332	-N	cPTIO+NO796	NOTEST	0	0	0	0	1	1	no
ENSRNA049469321	gene:ENSRNA049469321	U2	2:233977724-233977915	-N	cPTIO+NO797	NOTEST	0	0	0	0	1	1	no
ENSRNA049469519	gene:ENSRNA049469519	U2	1:210051020-210051191	-N	cPTIO+NO798	NOTEST	0	0	0	0	1	1	no
ENSRNA049469639	gene:ENSRNA049469639	Intron_gpI	1:183229236-183244599	-N	cPTIO+NO799	NOTEST	0.136124	0	-3.86912	0	1	1	no
ENSRNA049469650	gene:ENSRNA049469650	snoZ119	1:181640908-181641005	-N	cPTIO+NO800	NOTEST	0	0	0	0	1	1	no
ENSRNA049469667	gene:ENSRNA049469667	Plant_U3	1:184829058-184829348	-N	cPTIO+NO801	NOTEST	0	0	0	0	1	1	no
ENSRNA049469740	gene:ENSRNA049469740	mir-156	2:33005025-33005151	-N	cPTIO+NO802	NOTEST	0	0	0	0	1	1	no
ENSRNA049469775	gene:ENSRNA049469775	enod40	2:31647278-31647471	-N	cPTIO+NO803	OK	368.195	1856.63	2.33411	6.45501	5e-05	0.000587602	yes
ENSRNA049469783	gene:ENSRNA049469783	U1	2:38640554-38640715	-N	cPTIO+NO804	NOTEST	0	0	0	0	1	1	no
ENSRNA049469795	gene:ENSRNA049469795	U1	2:38577194-38590549	-N	cPTIO+NO805	NOTEST	0	0	0	0	1	1	no
ENSRNA049469802	gene:ENSRNA049469802	U1	2:38577194-38590549	-N	cPTIO+NO806	NOTEST	0	0	0	0	1	1	no
ENSRNA049469892	gene:ENSRNA049469892	snoZ221_snoR21b	2:172865850-172865953	-N	cPTIO+NO807	NOTEST	0	0	0	0	1	1	no
ENSRNA049469899	gene:ENSRNA049469899	snoZ221_snoR21b	2:172849379-172849482	-N	cPTIO+NO808	NOTEST	0	0	0	0	1	1	no
ENSRNA049469912	gene:ENSRNA049469912	MIR398	2:174319886-174320046	-N	cPTIO+NO809	NOTEST	0	0	0	0	1	1	no
ENSRNA049469919	gene:ENSRNA049469919	snoZ103	2:170954792-170954888	-N	cPTIO+NO810	NOTEST	0	0	0	0	1	1	no
ENSRNA049469940	gene:ENSRNA049469940	Plant_U3	2:175395654-175401157	-N	cPTIO+NO811	NOTEST	2.30935	0	-7.85758	0	1	1	no
ENSRNA049469950	gene:ENSRNA049469950	U6	2:179353520-179353623	-N	cPTIO+NO812	NOTEST	0	0	0	0	1	1	no
ENSRNA049470085	gene:ENSRNA049470085	SSU_rRNA_eukarya	2:141944145-141944590	-N	cPTIO+NO813	NOTEST	0	0	0	0	1	1	no
ENSRNA049470144	gene:ENSRNA049470144	snoZ199	10:63553335-63553416	-N	cPTIO+NO814	NOTEST	0	0	0	0	1	1	no
ENSRNA049470236	gene:ENSRNA049470236	snoZ199	1:291808477-291808559	-N	cPTIO+NO815	NOTEST	0	0	0	0	1	1	no
ENSRNA049470248	gene:ENSRNA049470248	snoU31b	1:290283559-290283646	-N	cPTIO+NO816	OK	14.4019	0	-10.493	#NAME?	0.1527	0.3288	no
ENSRNA049470257	gene:ENSRNA049470257	snoU31b	1:290283362-290283451	-N	cPTIO+NO817	NOTEST	0	0	0	0	1	1	no
ENSRNA049470263	gene:ENSRNA049470263	U5	1:298548275-298548386	-N	cPTIO+NO818	OK	4.06803	12.317	1.59588	6.95602	0.4151	0.616994	no
ENSRNA049470275	gene:ENSRNA049470275	MIR390	1:298107382-298107587	-N	cPTIO+NO819	NOTEST	0.408057	1.43288	1.78718	0	1	1	no
ENSRNA049470293	gene:ENSRNA049470293	MIR167_1	1:292918638-292918771	-N	cPTIO+NO820	NOTEST	0	0	0	0	1	1	no
ENSRNA049470306	gene:ENSRNA049470306	U6	1:292138147-292138250	-N	cPTIO+NO821	OK	0	42.7954	12.0636	#NAME?	0.0035	0.0201213	yes
ENSRNA049470312	gene:ENSRNA049470312	U1	1:297401200-297401359	-N	cPTIO+NO822	OK	4.45956	4.28523	-0.0573974	-0.0418861	0.94345	0.971899	no
ENSRNA049470320	gene:ENSRNA049470320	U1	1:292332928-292333088	-N	cPTIO+NO823	OK	4.75712	12.8006	1.42615	0.941153	0.17315	0.358066	no
ENSRNA049470333	gene:ENSRNA049470333	U1	1:292373857-292374018	-N	cPTIO+NO824	OK	1.763	1.0303	-0.769193	-0.925275	0.62095	0.782506	no
ENSRNA049470348	gene:ENSRNA049470348	snoZ278	1:121016688-121016802	-N	cPTIO+NO825	NOTEST	0	0	0	0	1	1	no
ENSRNA049470519	gene:ENSRNA049470519	snoR103	3:5709977-5715485	-N	cPTIO+NO826	NOTEST	2.15561	0	-7.75863	0	1	1	no
ENSRNA049470528	gene:ENSRNA049470528	snoR103	3:5709977-5715485	-N	cPTIO+NO827	NOTEST	0	0	0	0	1	1	no
ENSRNA049470554	gene:ENSRNA049470554	mir-156	3:6928582-6928683	-N	cPTIO+NO828	NOTEST	0	0	0	0	1	1	no
ENSRNA049470560	gene:ENSRNA049470560	mir-156	3:6928277-6928401	-N	cPTIO+NO829	NOTEST	0	0	0	0	1	1	no
ENSRNA049470569	gene:ENSRNA049470569	snoR83	3:5760465-5760592	-N	cPTIO+NO830	OK	4.71443	11.7157	1.31146	0.913733	0.46765	0.663465	no
ENSRNA049470577	gene:ENSRNA049470577	MIR159	3:2038755-2040110	-N	cPTIO+NO831	OK	0	0.631547	6.00348	#NAME?	0.3126	0.516784	no
ENSRNA049470584	gene:ENSRNA049470584	MIR159	3:2020461-2020976	-N	cPTIO+NO832	NOTEST	0	0	0	0	1	1	no
ENSRNA049470615	gene:ENSRNA049470615	snoR99	8:135747152-135747250	-N	cPTIO+NO833	NOTEST	0	0	0	0	1	1	no
ENSRNA049470636	gene:ENSRNA049470636	snoR104	8:130828249-130838826	-N	cPTIO+NO834	OK	4.77471	0	-8.90229	#NAME?	0.2913	0.4956	no
ENSRNA049470662	gene:ENSRNA049470662	U2	8:130735308-130743521	-N	cPTIO+NO835	NOTEST	0	0	0	0	1	1	no
ENSRNA049470674	gene:ENSRNA049470674	snoR99	8:135746670-135746770	-N	cPTIO+NO836	NOTEST	0	0	0	0	1	1	no
ENSRNA049470683	gene:ENSRNA049470683	snoZ199	8:133536879-133536961	-N	cPTIO+NO837	NOTEST	0	0	0	0	1	1	no
ENSRNA049470723	gene:ENSRNA049470723	U1	8:137948418-137948579	-N	cPTIO+NO838	NOTEST	0	0	0	0	1	1	no
ENSRNA049470774	gene:ENSRNA049470774	U2	1:262275694-262275895	-N	cPTIO+NO839	NOTEST	0	0	0	0	1	1	no
ENSRNA049470793	gene:ENSRNA049470793	snoR126	1:261790426-261790518	-N	cPTIO+NO840	NOTEST	0	13.4558	10.3951	0	1	1	no
ENSRNA049470799	gene:ENSRNA049470799	snoR126	1:261789821-261789919	-N	cPTIO+NO841	NOTEST	7.33933	9.83517	0.421803	0	1	1	no
ENSRNA049470807	gene:ENSRNA049470807	snoR126	1:261790249-261790344	-N	cPTIO+NO842	OK	24.72	9.20131	-1.42478	-9.86536	0.4532	0.65083	no
ENSRNA049470850	gene:ENSRNA049470850	snoR104	1:267980063-267982953	-N	cPTIO+NO843	NOTEST	0	0	0	0	1	1	no
ENSRNA049470888	gene:ENSRNA049470888	SSU_rRNA_eukarya	3:46973827-46973961	-N	cPTIO+NO844	NOTEST	0	0	0	0	1	1	no
ENSRNA049470912	gene:ENSRNA049470912	snoZ101	3:43319602-43319699	-N	cPTIO+NO845	NOTEST	4.22208	0	-8.72522	0	1	1	no
ENSRNA049470918	gene:ENSRNA049470918	snoZ102_R77	3:43319451-43319537	-N	cPTIO+NO846	NOTEST	0	0	0	0	1	1	no
ENSRNA049470931	gene:ENSRNA049470931	SSU_rRNA_eukarya	3:46973375-46973814	-N	cPTIO+NO847	NOTEST	0	0	0	0	1	1	no
ENSRNA049470937	gene:ENSRNA049470937	Plant_SRP	3:40745799-40746105	-N	cPTIO+NO848	OK	14.4106	12.3855	-0.218315	-0.307858	0.64335	0.797395	no
ENSRNA049470983	gene:ENSRNA049470983	snoZ196	3:126862144-126865908	-N	cPTIO+NO849	NOTEST	12.8523	0	-10.3289	0	1	1	no
ENSRNA049471008	gene:ENSRNA049471008	snoZ194	3:126862144-126865908	-N	cPTIO+NO850	NOTEST	4.9058	0	-8.94128	0	1	1	no
ENSRNA049471037	gene:ENSRNA049471037	snoF1_F2	3:126862144-126865908	-N	cPTIO+NO851	OK	25.521	37.8473	0.568321	0.015849	0.7481	0.86506	no
ENSRNA049471095	gene:ENSRNA049471095	MIR169_2	2:67281144-67281288	-N	cPTIO+NO852	NOTEST	0	0	0	0	1	1	no
ENSRNA049471119	gene:ENSRNA049471119	MIR169_5	2:67281144-67281288	-N	cPTIO+NO853	NOTEST	0	0	0	0	1	1	no
ENSRNA049471122	gene:ENSRNA049471122	U1	2:64311001-64311159	-N	cPTIO+NO854	NOTEST	0	0	0	0	1	1	no
ENSRNA049471190	gene:ENSRNA049471190	snoR14	1:99779223-99779312	-N	cPTIO+NO855	NOTEST	8.81684	0	-9.78575	0	1	1	no
ENSRNA049471198	gene:ENSRNA049471198	snoU61	1:99779456-99779543	-N	cPTIO+NO856	NOTEST	8.3928	0	-9.71473	0	1	1	no
ENSRNA049471337	gene:ENSRNA049471337	SSU_rRNA_eukarya	1:207526462-207529592	-N	cPTIO+NO857	OK	1.18887	0.00070829	-6.8068	-0.0949011	0.3162	0.520392	no
ENSRNA049471362	gene:ENSRNA049471362	MIR167_1	3:119392620-119392810	-N	cPTIO+NO858	NOTEST	0	0	0	0	1	1	no
ENSRNA049471370	gene:ENSRNA049471370	MIR167_1	3:119394583-119394826	-N	cPTIO+NO859	NOTEST	0	0	0	0	1	1	no
ENSRNA049471509	gene:ENSRNA049471509	snoZ112	1:233411587-233411767	-N	cPTIO+NO860	NOTEST	0	0	0	0	1	1	no
ENSRNA049471593	gene:ENSRNA049471593	mir-395	10:78600686-78600824	-N	cPTIO+NO861	NOTEST	0	0	0	0	1	1	no
ENSRNA049471617	gene:ENSRNA049471617	snosnR60_Z15	10:78696501-78699043	-N	cPTIO+NO862	NOTEST	0	0	0	0	1	1	no
ENSRNA049471624	gene:ENSRNA049471624	mir-395	10:78600402-78600503	-N	cPTIO+NO863	NOTEST	0	0	0	0	1	1	no
ENSRNA049471630	gene:ENSRNA049471630	mir-395	10:78600231-78600335	-N	cPTIO+NO864	NOTEST	0	0	0	0	1	1	no
ENSRNA049471642	gene:ENSRNA049471642	snoR1	10:73725408-73725499	-N	cPTIO+NO865	NOTEST	0	0	0	0	1	1	no
ENSRNA049471654	gene:ENSRNA049471654	snoR143	10:74955856-74958288	-N	cPTIO+NO866	OK	34.4942	25.6706	-0.426093	-0.0649336	0.7941	0.893068	no
ENSRNA049471660	gene:ENSRNA049471660	snoR143	10:74955856-74958288	-N	cPTIO+NO867	OK	14.0867	22.2332	0.658007	0.0809002	0.7011	0.837241	no
ENSRNA049471669	gene:ENSRNA049471669	mir-395	10:78600531-78600633	-N	cPTIO+NO868	NOTEST	0	0	0	0	1	1	no
ENSRNA049471800	gene:ENSRNA049471800	U2	1:177899433-177899633	-N	cPTIO+NO869	NOTEST	0	0	0	0	1	1	no
ENSRNA049471804	gene:ENSRNA049471804	SSU_rRNA_eukarya	1:177080006-177080640	-N	cPTIO+NO870	NOTEST	0.0858052	0	-3.2601	0	1	1	no
ENSRNA049471872	gene:ENSRNA049471872	Intron_gpII	1:15416325-15416402	-N	cPTIO+NO871	NOTEST	0	0	0	0	1	1	no
ENSRNA049471957	gene:ENSRNA049471957	mir-166	1:13782622-13782758	-N	cPTIO+NO872	NOTEST	0	0	0	0	1	1	no
ENSRNA049471967	gene:ENSRNA049471967	MIR167_1	1:12791786-12791916	-N	cPTIO+NO873	NOTEST	0	0	0	0	1	1	no
ENSRNA049471974	gene:ENSRNA049471974	snoZ112	1:12768359-12771997	-N	cPTIO+NO874	OK	11.2005	0.547295	-4.33027	-0.427003	0.3587	0.563626	no
ENSRNA049471983	gene:ENSRNA049471983	SNORD14	1:12768359-12771997	-N	cPTIO+NO875	OK	15.0829	16.9178	0.165524	0.0326348	0.89	0.944997	no
ENSRNA049471996	gene:ENSRNA049471996	U2	1:18030163-18030363	-N	cPTIO+NO876	OK	4.92831	19.1001	1.95225	1.88815	0.0133	0.0558465	no
ENSRNA049472005	gene:ENSRNA049472005	U2	1:14212725-14212920	-N	cPTIO+NO877	OK	3.17842	3.90213	0.295113	0.248104	0.75445	0.868451	no
ENSRNA049472011	gene:ENSRNA049472011	Plant_SRP	1:19960621-19960931	-N	cPTIO+NO878	OK	10.1889	7.71726	-0.400385	-0.515548	0.43485	0.634845	no
ENSRNA049472105	gene:ENSRNA049472105	snoF1_F2	1:255418706-255418849	-N	cPTIO+NO879	OK	5.29613	1.80057	-1.55122	-2.97324	0.43715	0.636741	no
ENSRNA049472175	gene:ENSRNA049472175	snoZ199	3:218501778-218501860	-N	cPTIO+NO880	NOTEST	0	0	0	0	1	1	no
ENSRNA049472180	gene:ENSRNA049472180	snoU36a	3:212803411-212803498	-N	cPTIO+NO881	OK	13.7382	37.3693	1.443	9.21245	0.4417	0.6408	no
ENSRNA049472213	gene:ENSRNA049472213	snoR134	3:212803220-212803360	-N	cPTIO+NO882	OK	50.199	43.7763	-0.197466	-0.222778	0.7298	0.854006	no
ENSRNA049472224	gene:ENSRNA049472224	snoR60	3:219643180-219645513	-N	cPTIO+NO883	NOTEST	0	0	0	0	1	1	no
ENSRNA049472261	gene:ENSRNA049472261	snoJ33	3:213579331-213586250	-N	cPTIO+NO884	OK	4.04622	0	-8.66399	#NAME?	0.3242	0.52878	no
ENSRNA049472265	gene:ENSRNA049472265	U4	3:214392523-214392672	-N	cPTIO+NO885	OK	1.28529	4.13704	1.67881	0.786989	0.2713	0.474775	no
ENSRNA049472269	gene:ENSRNA049472269	MIR159	3:215788717-215788926	-N	cPTIO+NO886	NOTEST	0	0	0	0	1	1	no
ENSRNA049472360	gene:ENSRNA049472360	mir-395	2:6287560-6287644	-N	cPTIO+NO887	NOTEST	0	0	0	0	1	1	no
ENSRNA049472408	gene:ENSRNA049472408	snoR99	2:6080285-6092137	-N	cPTIO+NO888	NOTEST	0	0	0	0	1	1	no
ENSRNA049472415	gene:ENSRNA049472415	snoZ278	2:6878315-6881153	-N	cPTIO+NO889	NOTEST	0	0	0	0	1	1	no
ENSRNA049472421	gene:ENSRNA049472421	snoZ278	2:6878315-6881153	-N	cPTIO+NO890	NOTEST	0	0	0	0	1	1	no
ENSRNA049472440	gene:ENSRNA049472440	mir-395	2:6276282-6276367	-N	cPTIO+NO891	NOTEST	0	0	0	0	1	1	no
ENSRNA049472461	gene:ENSRNA049472461	MIR396	2:1951569-1951773	-N	cPTIO+NO892	NOTEST	0.777538	0.673673	-0.204043	0	1	1	no
ENSRNA049472502	gene:ENSRNA049472502	snoR99	2:6080285-6092137	-N	cPTIO+NO893	NOTEST	0	0	0	0	1	1	no
ENSRNA049472504	gene:ENSRNA049472504	mir-395	2:6277097-6277183	-N	cPTIO+NO894	NOTEST	0	0	0	0	1	1	no
ENSRNA049472513	gene:ENSRNA049472513	MIR171_1	2:9079645-9079763	-N	cPTIO+NO895	NOTEST	0	0	0	0	1	1	no
ENSRNA049472522	gene:ENSRNA049472522	mir-395	2:6275943-6276049	-N	cPTIO+NO896	NOTEST	0	0	0	0	1	1	no
ENSRNA049472528	gene:ENSRNA049472528	Plant_U3	2:7838947-7839088	-N	cPTIO+NO897	NOTEST	0	0	0	0	1	1	no
ENSRNA049472536	gene:ENSRNA049472536	U5	2:4662756-4662875	-N	cPTIO+NO898	NOTEST	2.18989	0	-7.78129	0	1	1	no
ENSRNA049472540	gene:ENSRNA049472540	mir-395	2:6286400-6286506	-N	cPTIO+NO899	NOTEST	0	0	0	0	1	1	no
ENSRNA049472548	gene:ENSRNA049472548	snoR12	2:1661084-1666620	-N	cPTIO+NO900	NOTEST	0	0	0	0	1	1	no
ENSRNA049472552	gene:ENSRNA049472552	U5	2:2552662-2552779	-N	cPTIO+NO901	NOTEST	0	0	0	0	1	1	no
ENSRNA049472558	gene:ENSRNA049472558	mir-395	2:6286578-6286668	-N	cPTIO+NO902	NOTEST	0	0	0	0	1	1	no
ENSRNA049472564	gene:ENSRNA049472564	snoR60	2:2215925-2218102	-N	cPTIO+NO903	NOTEST	0	0	0	0	1	1	no
ENSRNA049472568	gene:ENSRNA049472568	mir-395	2:6287387-6287501	-N	cPTIO+NO904	NOTEST	0	0	0	0	1	1	no
ENSRNA049472574	gene:ENSRNA049472574	mir-395	2:6288042-6288191	-N	cPTIO+NO905	NOTEST	0	0	0	0	1	1	no
ENSRNA049472580	gene:ENSRNA049472580	mir-393	2:738723-738849	-N	cPTIO+NO906	NOTEST	0	0	0	0	1	1	no
ENSRNA049472588	gene:ENSRNA049472588	mir-395	2:6276761-6276865	-N	cPTIO+NO907	NOTEST	0	0	0	0	1	1	no
ENSRNA049472591	gene:ENSRNA049472591	mir-395	2:6287219-6287324	-N	cPTIO+NO908	NOTEST	0	0	0	0	1	1	no
ENSRNA049472598	gene:ENSRNA049472598	snoR1	2:4161279-4161370	-N	cPTIO+NO909	NOTEST	0	0	0	0	1	1	no
ENSRNA049472604	gene:ENSRNA049472604	Plant_U3	2:8301624-8301857	-N	cPTIO+NO910	NOTEST	0.339409	0	-5.12684	0	1	1	no
ENSRNA049472608	gene:ENSRNA049472608	snoR60	2:1050489-1050564	-N	cPTIO+NO911	NOTEST	0	0	0	0	1	1	no
ENSRNA049472612	gene:ENSRNA049472612	Plant_U3	2:4306887-4307012	-N	cPTIO+NO912	NOTEST	0	0	0	0	1	1	no
ENSRNA049472620	gene:ENSRNA049472620	Plant_U3	2:8397915-8398148	-N	cPTIO+NO913	NOTEST	0	0	0	0	1	1	no
ENSRNA049472623	gene:ENSRNA049472623	Plant_U3	2:8247793-8248026	-N	cPTIO+NO914	NOTEST	0	0	0	0	1	1	no
ENSRNA049472626	gene:ENSRNA049472626	Plant_U3	2:8366280-8366513	-N	cPTIO+NO915	NOTEST	0	0	0	0	1	1	no
ENSRNA049472630	gene:ENSRNA049472630	Plant_U3	2:7838654-7838923	-N	cPTIO+NO916	NOTEST	0.189766	0	-4.32024	0	1	1	no
ENSRNA049472638	gene:ENSRNA049472638	Plant_U3	2:9272654-9272875	-N	cPTIO+NO917	OK	35.8068	39.2397	0.132045	0.2071	0.76475	0.874821	no
ENSRNA049472641	gene:ENSRNA049472641	Plant_U3	2:8132090-8132309	-N	cPTIO+NO918	NOTEST	0	0	0	0	1	1	no
ENSRNA049472661	gene:ENSRNA049472661	mir-166	3:91435334-91435471	-N	cPTIO+NO919	NOTEST	0	0	0	0	1	1	no
ENSRNA049472781	gene:ENSRNA049472781	U2	8:105473464-105473661	-N	cPTIO+NO920	NOTEST	0	0	0	0	1	1	no
ENSRNA049472786	gene:ENSRNA049472786	snoZ188	1:143229411-143229511	-N	cPTIO+NO921	NOTEST	0	0	0	0	1	1	no
ENSRNA049472795	gene:ENSRNA049472795	snoF1_F2	1:142158657-142158797	-N	cPTIO+NO922	NOTEST	0	0	0	0	1	1	no
ENSRNA049472860	gene:ENSRNA049472860	snoR35	3:166290734-166380382	-N	cPTIO+NO923	NOTEST	0	0	0	0	1	1	no
ENSRNA049473008	gene:ENSRNA049473008	snoR99	10:2237429-2246156	-N	cPTIO+NO924	NOTEST	0	0	0	0	1	1	no
ENSRNA049473059	gene:ENSRNA049473059	U2	10:451732-451923	-N	cPTIO+NO925	NOTEST	0	0	0	0	1	1	no
ENSRNA049473070	gene:ENSRNA049473070	snoZ112	10:4121018-4123387	-N	cPTIO+NO926	NOTEST	0	0	0	0	1	1	no
ENSRNA049473076	gene:ENSRNA049473076	SNORD14	10:4121018-4123387	-N	cPTIO+NO927	NOTEST	0	0	0	0	1	1	no
ENSRNA049473080	gene:ENSRNA049473080	Plant_SRP	10:3795363-3795665	-N	cPTIO+NO928	NOTEST	0	0	0	0	1	1	no
ENSRNA049473089	gene:ENSRNA049473089	Plant_SRP	10:3741194-3741498	-N	cPTIO+NO929	NOTEST	0	0	0	0	1	1	no
ENSRNA049473105	gene:ENSRNA049473105	Plant_SRP	10:3776615-3790819	-N	cPTIO+NO930	NOTEST	0	0	0	0	1	1	no
ENSRNA049473114	gene:ENSRNA049473114	Plant_SRP	10:3675250-3675554	-N	cPTIO+NO931	NOTEST	0	0	0	0	1	1	no
ENSRNA049473122	gene:ENSRNA049473122	Plant_SRP	10:3772987-3773290	-N	cPTIO+NO932	NOTEST	0	0	0	0	1	1	no
ENSRNA049473127	gene:ENSRNA049473127	Plant_SRP	10:3743096-3743400	-N	cPTIO+NO933	NOTEST	0	0	0	0	1	1	no
ENSRNA049473133	gene:ENSRNA049473133	Plant_SRP	10:3796440-3796744	-N	cPTIO+NO934	NOTEST	0	0	0	0	1	1	no
ENSRNA049473142	gene:ENSRNA049473142	Plant_SRP	10:3774855-3775158	-N	cPTIO+NO935	NOTEST	0	0	0	0	1	1	no
ENSRNA049473148	gene:ENSRNA049473148	Plant_SRP	10:3744968-3745272	-N	cPTIO+NO936	NOTEST	0	0	0	0	1	1	no
ENSRNA049473154	gene:ENSRNA049473154	Plant_SRP	10:3748705-3749009	-N	cPTIO+NO937	NOTEST	0	0	0	0	1	1	no
ENSRNA049473160	gene:ENSRNA049473160	Plant_SRP	10:3759907-3760211	-N	cPTIO+NO938	NOTEST	0	0	0	0	1	1	no
ENSRNA049473166	gene:ENSRNA049473166	Plant_SRP	10:3792381-3792685	-N	cPTIO+NO939	NOTEST	0	0	0	0	1	1	no
ENSRNA049473170	gene:ENSRNA049473170	Plant_SRP	10:3756176-3756480	-N	cPTIO+NO940	NOTEST	0	0	0	0	1	1	no
ENSRNA049473178	gene:ENSRNA049473178	Plant_SRP	10:3746837-3747141	-N	cPTIO+NO941	NOTEST	0	0	0	0	1	1	no
ENSRNA049473182	gene:ENSRNA049473182	Plant_SRP	10:3769249-3769553	-N	cPTIO+NO942	NOTEST	0	0	0	0	1	1	no
ENSRNA049473188	gene:ENSRNA049473188	Plant_SRP	10:3771117-3771421	-N	cPTIO+NO943	NOTEST	0	0	0	0	1	1	no
ENSRNA049473192	gene:ENSRNA049473192	Plant_SRP	10:3752440-3752744	-N	cPTIO+NO944	NOTEST	0	0	0	0	1	1	no
ENSRNA049473198	gene:ENSRNA049473198	Plant_SRP	10:3754307-3754611	-N	cPTIO+NO945	NOTEST	0	0	0	0	1	1	no
ENSRNA049473204	gene:ENSRNA049473204	Plant_SRP	10:3750573-3750877	-N	cPTIO+NO946	NOTEST	0	0	0	0	1	1	no
ENSRNA049473210	gene:ENSRNA049473210	Plant_SRP	10:3793492-3793796	-N	cPTIO+NO947	NOTEST	0	0	0	0	1	1	no
ENSRNA049473220	gene:ENSRNA049473220	Plant_SRP	10:3776615-3790819	-N	cPTIO+NO948	NOTEST	0	0	0	0	1	1	no
ENSRNA049473225	gene:ENSRNA049473225	Plant_SRP	10:3758045-3758349	-N	cPTIO+NO949	NOTEST	0	0	0	0	1	1	no
ENSRNA049473228	gene:ENSRNA049473228	Plant_SRP	10:3763647-3763951	-N	cPTIO+NO950	NOTEST	0	0	0	0	1	1	no
ENSRNA049473236	gene:ENSRNA049473236	Plant_SRP	10:3765510-3765814	-N	cPTIO+NO951	NOTEST	0	0	0	0	1	1	no
ENSRNA049473241	gene:ENSRNA049473241	Plant_SRP	10:3776615-3790819	-N	cPTIO+NO952	NOTEST	0	0	0	0	1	1	no
ENSRNA049473246	gene:ENSRNA049473246	Plant_SRP	10:3767380-3767684	-N	cPTIO+NO953	NOTEST	0	0	0	0	1	1	no
ENSRNA049473251	gene:ENSRNA049473251	Plant_SRP	10:3761779-3762083	-N	cPTIO+NO954	NOTEST	0	0	0	0	1	1	no
ENSRNA049473254	gene:ENSRNA049473254	Plant_SRP	10:3776615-3790819	-N	cPTIO+NO955	NOTEST	0	0	0	0	1	1	no
ENSRNA049473271	gene:ENSRNA049473271	Plant_SRP	10:107323082-107323358	-N	cPTIO+NO956	NOTEST	0.142993	0.411867	1.46332	0	1	1	no
ENSRNA049473286	gene:ENSRNA049473286	snoZ103	10:105049610-105049704	-N	cPTIO+NO957	NOTEST	0	0	0	0	1	1	no
ENSRNA049473290	gene:ENSRNA049473290	snoZ103	10:105050527-105050622	-N	cPTIO+NO958	NOTEST	0	0	0	0	1	1	no
ENSRNA049473297	gene:ENSRNA049473297	snoZ103	10:105050718-105054454	-N	cPTIO+NO959	NOTEST	0	0	0	0	1	1	no
ENSRNA049473303	gene:ENSRNA049473303	snoZ103	10:105049799-105049895	-N	cPTIO+NO960	NOTEST	0	0	0	0	1	1	no
ENSRNA049473307	gene:ENSRNA049473307	Plant_SRP	10:107315734-107316038	-N	cPTIO+NO961	NOTEST	0	0	0	0	1	1	no
ENSRNA049473315	gene:ENSRNA049473315	Plant_SRP	10:107431784-107432088	-N	cPTIO+NO962	NOTEST	0	0	0	0	1	1	no
ENSRNA049473322	gene:ENSRNA049473322	Plant_SRP	10:107414503-107414807	-N	cPTIO+NO963	NOTEST	0	0	0	0	1	1	no
ENSRNA049473328	gene:ENSRNA049473328	Plant_SRP	10:107433638-107433942	-N	cPTIO+NO964	NOTEST	0	0	0	0	1	1	no
ENSRNA049473334	gene:ENSRNA049473334	Plant_SRP	10:107416358-107416662	-N	cPTIO+NO965	NOTEST	0	0	0	0	1	1	no
ENSRNA049473338	gene:ENSRNA049473338	Plant_SRP	10:107307365-107307668	-N	cPTIO+NO966	NOTEST	0	0	0	0	1	1	no
ENSRNA049473346	gene:ENSRNA049473346	Plant_SRP	10:107400299-107400602	-N	cPTIO+NO967	NOTEST	0	0	0	0	1	1	no
ENSRNA049473351	gene:ENSRNA049473351	Plant_SRP	10:107391524-107391828	-N	cPTIO+NO968	NOTEST	0	0	0	0	1	1	no
ENSRNA049473354	gene:ENSRNA049473354	Plant_SRP	10:107429920-107430224	-N	cPTIO+NO969	NOTEST	0	0	0	0	1	1	no
ENSRNA049473363	gene:ENSRNA049473363	Plant_SRP	10:107412639-107412943	-N	cPTIO+NO970	NOTEST	0	0	0	0	1	1	no
ENSRNA049473372	gene:ENSRNA049473372	Plant_SRP	10:107308882-107309185	-N	cPTIO+NO971	NOTEST	0	0	0	0	1	1	no
ENSRNA049473380	gene:ENSRNA049473380	Plant_SRP	10:107402166-107402470	-N	cPTIO+NO972	NOTEST	0	0	0	0	1	1	no
ENSRNA049473385	gene:ENSRNA049473385	Plant_SRP	10:107428178-107428482	-N	cPTIO+NO973	NOTEST	0	0	0	0	1	1	no
ENSRNA049473389	gene:ENSRNA049473389	Plant_SRP	10:107410898-107411202	-N	cPTIO+NO974	NOTEST	0	0	0	0	1	1	no
ENSRNA049473440	gene:ENSRNA049473440	snoR60	3:133710123-133753311	-N	cPTIO+NO975	NOTEST	0	0	0	0	1	1	no
ENSRNA049473449	gene:ENSRNA049473449	snoZ266	3:136100399-136100482	-N	cPTIO+NO976	NOTEST	0	0	0	0	1	1	no
ENSRNA049473467	gene:ENSRNA049473467	snoZ159	3:130513662-130513746	-N	cPTIO+NO977	OK	0	17.9517	10.8107	#NAME?	0.15415	0.330998	no
ENSRNA049473524	gene:ENSRNA049473524	snoZ112	3:55277733-55283618	-N	cPTIO+NO978	NOTEST	0	0	0	0	1	1	no
ENSRNA049473557	gene:ENSRNA049473557	U5	1:65544651-65544770	-N	cPTIO+NO979	NOTEST	0	0	0	0	1	1	no
ENSRNA049473576	gene:ENSRNA049473576	U2	1:67351837-67352015	-N	cPTIO+NO980	NOTEST	0	0	0	0	1	1	no
ENSRNA049473589	gene:ENSRNA049473589	snoZ199	1:69732292-69734824	-N	cPTIO+NO981	NOTEST	0	0	0	0	1	1	no
ENSRNA049473603	gene:ENSRNA049473603	snoR64	1:69732292-69734824	-N	cPTIO+NO982	NOTEST	0	7.58801	9.56948	0	1	1	no
ENSRNA049473609	gene:ENSRNA049473609	U5	1:65317413-65317534	-N	cPTIO+NO983	OK	9.20604	0	-9.848	#NAME?	0.00915	0.0422398	yes
ENSRNA049473622	gene:ENSRNA049473622	snoZ161_228	1:66592541-66594846	-N	cPTIO+NO984	NOTEST	0	0	0	0	1	1	no
ENSRNA049473638	gene:ENSRNA049473638	snoZ162	1:66592541-66594846	-N	cPTIO+NO985	NOTEST	0	9.10642	9.83232	0	1	1	no
ENSRNA049473644	gene:ENSRNA049473644	SSU_rRNA_eukarya	1:62026472-62031559	-N	cPTIO+NO986	OK	2.66595	1.45721	-0.866976	-0.843215	0.21675	0.415396	no
ENSRNA049473651	gene:ENSRNA049473651	U2	1:66512569-66512766	-N	cPTIO+NO987	NOTEST	0.798721	0	-6.33757	0	1	1	no
ENSRNA049473656	gene:ENSRNA049473656	U2	1:66394098-66394295	-N	cPTIO+NO988	OK	2.84113	1.83986	-0.624118	-0.417263	0.57015	0.745923	no
ENSRNA049473738	gene:ENSRNA049473738	snoR103	1:21556054-21556161	-N	cPTIO+NO989	NOTEST	0	0	0	0	1	1	no
ENSRNA049473748	gene:ENSRNA049473748	U2	1:29233309-29233506	-N	cPTIO+NO990	NOTEST	0	0	0	0	1	1	no
ENSRNA049473755	gene:ENSRNA049473755	U6	1:29755730-29755833	-N	cPTIO+NO991	NOTEST	0	0	0	0	1	1	no
ENSRNA049473875	gene:ENSRNA049473875	MIR164	1:47137786-47137918	-N	cPTIO+NO992	NOTEST	0	0	0	0	1	1	no
ENSRNA049473886	gene:ENSRNA049473886	5S_rRNA	1:46327872-46334046	-N	cPTIO+NO993	NOTEST	0	0.901681	6.51046	0	1	1	no
ENSRNA049473920	gene:ENSRNA049473920	snoR64	8:111049551-111049647	-N	cPTIO+NO994	NOTEST	0	0	0	0	1	1	no
ENSRNA049473923	gene:ENSRNA049473923	snoR64	8:111048783-111048879	-N	cPTIO+NO995	NOTEST	0	0	0	0	1	1	no
ENSRNA049473965	gene:ENSRNA049473965	snoZ119	3:220124429-220124531	-N	cPTIO+NO996	NOTEST	0	0	0	0	1	1	no
ENSRNA049473978	gene:ENSRNA049473978	snoZ119	3:220124705-220124801	-N	cPTIO+NO997	NOTEST	0	0	0	0	1	1	no
ENSRNA049474065	gene:ENSRNA049474065	snoZ43	10:111555993-111556091	-N	cPTIO+NO998	NOTEST	0	0	0	0	1	1	no
ENSRNA049474083	gene:ENSRNA049474083	U2	10:114216701-114216923	-N	cPTIO+NO999	OK	1.45198	0.783456	-0.881701	-0.409819	0.28415	0.488539	no
ENSRNA049474089	gene:ENSRNA049474089	U1	10:116909695-116909856	-N	cPTIO+NO1000	OK	18.8388	25.4835	0.435657	0.438699	0.47975	0.673648	no
ENSRNA049474094	gene:ENSRNA049474094	U1	10:116717794-116717956	-N	cPTIO+NO1001	OK	10.4997	14.867	0.501362	0.423635	0.51535	0.703021	no
ENSRNA049474133	gene:ENSRNA049474133	U1	8:75145374-75145530	-N	cPTIO+NO1002	NOTEST	0	0	0	0	1	1	no
ENSRNA049474167	gene:ENSRNA049474167	snoZ199	10:19056768-19063074	-N	cPTIO+NO1003	NOTEST	0	0	0	0	1	1	no
ENSRNA049474187	gene:ENSRNA049474187	snoR60	10:18417388-18419565	-N	cPTIO+NO1004	NOTEST	0	0	0	0	1	1	no
ENSRNA049474237	gene:ENSRNA049474237	snoZ221_snoR21b	3:29163754-29173445	-N	cPTIO+NO1005	NOTEST	0	0	0	0	1	1	no
ENSRNA049474255	gene:ENSRNA049474255	U4	3:20136384-20136533	-N	cPTIO+NO1006	OK	0	7.45861	9.5447	#NAME?	0.0415	0.131211	no
ENSRNA049474264	gene:ENSRNA049474264	MIR159	3:25007822-25008059	-N	cPTIO+NO1007	OK	6.99387	7.99216	0.192237	0.164697	0.80555	0.900124	no
ENSRNA049474320	gene:ENSRNA049474320	mir-399	3:192096064-192096189	-N	cPTIO+NO1008	NOTEST	0	0	0	0	1	1	no
ENSRNA049474334	gene:ENSRNA049474334	MIR167_1	3:195044718-195044837	-N	cPTIO+NO1009	NOTEST	0	0	0	0	1	1	no
ENSRNA049474364	gene:ENSRNA049474364	snoJ33	3:199525341-199532354	-N	cPTIO+NO1010	OK	11.2241	2.97648	-1.91137	-0.0764284	0.54285	0.725138	no
ENSRNA049474375	gene:ENSRNA049474375	snoR145	8:180682058-180684162	-N	cPTIO+NO1011	NOTEST	2.71383	1.79648	-0.592455	0	1	1	no
ENSRNA049474421	gene:ENSRNA049474421	snoZ278	3:208960223-208960337	-N	cPTIO+NO1012	NOTEST	0	0	0	0	1	1	no
ENSRNA049474454	gene:ENSRNA049474454	U54	3:204429096-204429176	-N	cPTIO+NO1013	NOTEST	0	0	0	0	1	1	no
ENSRNA049474463	gene:ENSRNA049474463	U54	3:204429262-204429341	-N	cPTIO+NO1014	NOTEST	0	0	0	0	1	1	no
ENSRNA049474470	gene:ENSRNA049474470	snoR101	3:208947200-208952491	-N	cPTIO+NO1015	NOTEST	0	0	0	0	1	1	no
ENSRNA049474479	gene:ENSRNA049474479	U2	3:145863342-145863515	-N	cPTIO+NO1016	NOTEST	0	0	0	0	1	1	no
ENSRNA049474486	gene:ENSRNA049474486	mir-172	3:145801591-145801765	-N	cPTIO+NO1017	NOTEST	0	0	0	0	1	1	no
ENSRNA049474492	gene:ENSRNA049474492	RNase_MRP	3:146709464-146709712	-N	cPTIO+NO1018	OK	3.95811	3.46512	-0.191389	-0.158755	0.8007	0.896871	no
ENSRNA049474524	gene:ENSRNA049474524	snoZ199	10:137273008-137273081	-N	cPTIO+NO1019	NOTEST	0	0	0	0	1	1	no
ENSRNA049474541	gene:ENSRNA049474541	U2	10:134813487-134813598	-N	cPTIO+NO1020	NOTEST	0	0	0	0	1	1	no
ENSRNA049474580	gene:ENSRNA049474580	snoR64	10:137272680-137272776	-N	cPTIO+NO1021	NOTEST	0	0	0	0	1	1	no
ENSRNA049474585	gene:ENSRNA049474585	SNORD25	10:130718241-130719958	-N	cPTIO+NO1022	NOTEST	0	9.45644	9.88668	0	1	1	no
ENSRNA049474589	gene:ENSRNA049474589	MIR171_2	10:138536837-138536941	-N	cPTIO+NO1023	NOTEST	0	0	0	0	1	1	no
ENSRNA049474593	gene:ENSRNA049474593	Plant_U3	10:137264228-137264332	-N	cPTIO+NO1024	NOTEST	0	0	0	0	1	1	no
ENSRNA049474599	gene:ENSRNA049474599	U1	10:134962588-134962749	-N	cPTIO+NO1025	NOTEST	0	0	0	0	1	1	no
ENSRNA049474645	gene:ENSRNA049474645	snoZ278	10:144991864-144994560	-N	cPTIO+NO1026	OK	0.655253	0	-6.05583	#NAME?	0.3115	0.515666	no
ENSRNA049474652	gene:ENSRNA049474652	mir-395	10:145465752-145465840	-N	cPTIO+NO1027	NOTEST	0	0	0	0	1	1	no
ENSRNA049474661	gene:ENSRNA049474661	Intron_gpII	10:141537869-141537946	-N	cPTIO+NO1028	NOTEST	0	0	0	0	1	1	no
ENSRNA049474668	gene:ENSRNA049474668	U1	10:140830118-140830238	-N	cPTIO+NO1029	NOTEST	0	0	0	0	1	1	no
ENSRNA049474675	gene:ENSRNA049474675	Intron_gpII	10:141537097-141537171	-N	cPTIO+NO1030	NOTEST	0	0	0	0	1	1	no
ENSRNA049474679	gene:ENSRNA049474679	U1	10:140818783-140818952	-N	cPTIO+NO1031	NOTEST	0	0	0	0	1	1	no
ENSRNA049474685	gene:ENSRNA049474685	U1	10:140865563-140865717	-N	cPTIO+NO1032	NOTEST	0	0	0	0	1	1	no
ENSRNA049474713	gene:ENSRNA049474713	MIR396	10:148727702-148727947	-N	cPTIO+NO1033	OK	13.5363	7.04879	-0.940406	-1.05437	0.1101	0.262867	no
ENSRNA049474736	gene:ENSRNA049474736	mir-395	10:145466072-145466318	-N	cPTIO+NO1034	NOTEST	0	0	0	0	1	1	no
ENSRNA049474750	gene:ENSRNA049474750	MIR171_1	10:143745127-143745228	-N	cPTIO+NO1035	NOTEST	0	0	0	0	1	1	no
ENSRNA049474758	gene:ENSRNA049474758	mir-393	10:149451803-149451915	-N	cPTIO+NO1036	NOTEST	0	0	0	0	1	1	no
ENSRNA049474764	gene:ENSRNA049474764	U5	10:146711992-146712108	-N	cPTIO+NO1037	NOTEST	0	3.72306	8.54421	0	1	1	no
ENSRNA049474767	gene:ENSRNA049474767	mir-395	10:145465899-145465985	-N	cPTIO+NO1038	NOTEST	0	0	0	0	1	1	no
ENSRNA049474772	gene:ENSRNA049474772	U5	10:143213840-143213958	-N	cPTIO+NO1039	OK	0	8.22921	9.68636	#NAME?	0.02575	0.09239	no
ENSRNA049474778	gene:ENSRNA049474778	snoR1	10:143189247-143189338	-N	cPTIO+NO1040	NOTEST	0	0	0	0	1	1	no
ENSRNA049474787	gene:ENSRNA049474787	mir-395	10:145466072-145466318	-N	cPTIO+NO1041	NOTEST	0	0	0	0	1	1	no
ENSRNA049474794	gene:ENSRNA049474794	mir-395	10:145466390-145466499	-N	cPTIO+NO1042	NOTEST	0	0	0	0	1	1	no
ENSRNA049474799	gene:ENSRNA049474799	U1	10:140792687-140792840	-N	cPTIO+NO1043	NOTEST	0	0	0	0	1	1	no
ENSRNA049474807	gene:ENSRNA049474807	U1	10:140816374-140816527	-N	cPTIO+NO1044	NOTEST	0	0	0	0	1	1	no
ENSRNA049474812	gene:ENSRNA049474812	U1	10:140820757-140820917	-N	cPTIO+NO1045	NOTEST	0.94939	0	-6.58405	0	1	1	no
ENSRNA049474818	gene:ENSRNA049474818	U1	10:140991967-140992128	-N	cPTIO+NO1046	NOTEST	0	0	0	0	1	1	no
ENSRNA049474823	gene:ENSRNA049474823	U1	10:140763174-140763335	-N	cPTIO+NO1047	NOTEST	0	0	0	0	1	1	no
ENSRNA049474832	gene:ENSRNA049474832	U1	10:140953526-140953685	-N	cPTIO+NO1048	NOTEST	0	0	0	0	1	1	no
ENSRNA049474838	gene:ENSRNA049474838	U1	10:140791460-140791621	-N	cPTIO+NO1049	NOTEST	0	0	0	0	1	1	no
ENSRNA049474843	gene:ENSRNA049474843	U1	10:140994457-140994618	-N	cPTIO+NO1050	NOTEST	0	0	0	0	1	1	no
ENSRNA049474847	gene:ENSRNA049474847	U1	10:140822410-140822571	-N	cPTIO+NO1051	NOTEST	0	0	0	0	1	1	no
ENSRNA049474852	gene:ENSRNA049474852	U1	10:140955514-140955673	-N	cPTIO+NO1052	NOTEST	0	0	0	0	1	1	no
ENSRNA049474860	gene:ENSRNA049474860	U1	10:140836697-140836859	-N	cPTIO+NO1053	OK	3.45331	0	-8.43601	#NAME?	0.0621	0.175731	no
ENSRNA049474866	gene:ENSRNA049474866	U1	10:140957503-140957662	-N	cPTIO+NO1054	NOTEST	0	0	0	0	1	1	no
ENSRNA049474872	gene:ENSRNA049474872	U1	10:140951544-140951703	-N	cPTIO+NO1055	NOTEST	0	0	0	0	1	1	no
ENSRNA049474877	gene:ENSRNA049474877	U1	10:140976635-140976797	-N	cPTIO+NO1056	NOTEST	0	0	0	0	1	1	no
ENSRNA049474882	gene:ENSRNA049474882	U1	10:140959500-140959659	-N	cPTIO+NO1057	NOTEST	0	0	0	0	1	1	no
ENSRNA049474888	gene:ENSRNA049474888	Plant_U3	10:144720111-144720358	-N	cPTIO+NO1058	OK	11.33	18.284	0.68995	0.893932	0.16645	0.34848	no
ENSRNA049474894	gene:ENSRNA049474894	U1	10:140824050-140824211	-N	cPTIO+NO1059	NOTEST	0	0	0	0	1	1	no
ENSRNA049474898	gene:ENSRNA049474898	Plant_U3	10:143630391-143630528	-N	cPTIO+NO1060	NOTEST	0	0	0	0	1	1	no
ENSRNA049474903	gene:ENSRNA049474903	SSU_rRNA_eukarya	10:142262615-142262877	-N	cPTIO+NO1061	NOTEST	0	0	0	0	1	1	no
ENSRNA049474907	gene:ENSRNA049474907	Plant_U3	10:144728317-144728543	-N	cPTIO+NO1062	OK	6.21986	11.9851	0.945174	0.928015	0.14945	0.32364	no
ENSRNA049474911	gene:ENSRNA049474911	Plant_U3	10:144721353-144721573	-N	cPTIO+NO1063	OK	6.20451	4.26285	-0.540442	-0.428188	0.49865	0.689636	no
ENSRNA049474917	gene:ENSRNA049474917	Plant_U3	10:143162796-143163018	-N	cPTIO+NO1064	OK	33.2196	41.4274	0.318465	0.465914	0.45945	0.656219	no
ENSRNA049474924	gene:ENSRNA049474924	Plant_U3	10:143628763-143628985	-N	cPTIO+NO1065	OK	10.7389	10.7852	0.00620094	0.00661223	0.982	0.99035	no
ENSRNA049474946	gene:ENSRNA049474946	snoZ152	3:108510229-108519488	-N	cPTIO+NO1066	NOTEST	0	0	0	0	1	1	no
ENSRNA049474953	gene:ENSRNA049474953	snoR11	3:108510229-108519488	-N	cPTIO+NO1067	NOTEST	0	0	0	0	1	1	no
ENSRNA049474986	gene:ENSRNA049474986	snoZ119	8:22520708-22520810	-N	cPTIO+NO1068	NOTEST	0	0	0	0	1	1	no
ENSRNA049474992	gene:ENSRNA049474992	snoR83	8:21224945-21225072	-N	cPTIO+NO1069	NOTEST	0	4.00866	8.65057	0	1	1	no
ENSRNA049475000	gene:ENSRNA049475000	snoR60	8:21743899-21743970	-N	cPTIO+NO1070	NOTEST	0	0	0	0	1	1	no
ENSRNA049475040	gene:ENSRNA049475040	MIR159	8:27607464-27608458	-N	cPTIO+NO1071	OK	1.77126	0	-7.47675	#NAME?	0.3108	0.514987	no
ENSRNA049475047	gene:ENSRNA049475047	MIR159	8:27675685-27675902	-N	cPTIO+NO1072	NOTEST	0	0.000840713	0.11646	0	1	1	no
ENSRNA049475115	gene:ENSRNA049475115	snoZ103	8:2490495-2493628	-N	cPTIO+NO1073	OK	0	10.1357	9.98665	#NAME?	0.29075	0.494956	no
ENSRNA049475121	gene:ENSRNA049475121	MIR169_2	8:5012330-5012486	-N	cPTIO+NO1074	NOTEST	0	0	0	0	1	1	no
ENSRNA049475128	gene:ENSRNA049475128	snoZ101	8:2554809-2554908	-N	cPTIO+NO1075	OK	20.0544	7.41223	-1.43471	-6.63458	0.4098	0.612462	no
ENSRNA049475135	gene:ENSRNA049475135	snoZ102_R77	8:2555037-2555123	-N	cPTIO+NO1076	NOTEST	0	0	0	0	1	1	no
ENSRNA049475138	gene:ENSRNA049475138	snoZ103	8:2490495-2493628	-N	cPTIO+NO1077	OK	25.8855	43.7741	0.757706	0.0839277	0.7198	0.848844	no
ENSRNA049475171	gene:ENSRNA049475171	snoZ155	8:124698630-124698704	-N	cPTIO+NO1078	NOTEST	0	0	0	0	1	1	no
ENSRNA049475181	gene:ENSRNA049475181	snoR99	8:121855839-121858325	-N	cPTIO+NO1079	OK	13.0894	0	-10.3553	#NAME?	0.3152	0.519264	no
ENSRNA049475200	gene:ENSRNA049475200	snoR41	8:124698816-124698898	-N	cPTIO+NO1080	NOTEST	0	0	0	0	1	1	no
ENSRNA049475223	gene:ENSRNA049475223	snosnR60_Z15	8:128420225-128420321	-N	cPTIO+NO1081	OK	223.234	236.716	0.0845968	0.100437	0.88075	0.940776	no
ENSRNA049475232	gene:ENSRNA049475232	snoR99	8:121855839-121858325	-N	cPTIO+NO1082	NOTEST	0	0	0	0	1	1	no
ENSRNA049475237	gene:ENSRNA049475237	snoU83	8:128420398-128420484	-N	cPTIO+NO1083	OK	344.323	387.062	0.168797	0.205784	0.75215	0.867185	no
ENSRNA049475307	gene:ENSRNA049475307	snoZ43	8:128420694-128420793	-N	cPTIO+NO1084	OK	245.362	155.043	-0.662209	-0.767458	0.2368	0.437857	no
ENSRNA049475322	gene:ENSRNA049475322	SSU_rRNA_eukarya	10:48845210-48845522	-N	cPTIO+NO1085	NOTEST	0.265318	0.563705	1.05921	0	1	1	no
ENSRNA049475327	gene:ENSRNA049475327	Intron_gpII	10:48834697-48834771	-N	cPTIO+NO1086	NOTEST	0	0	0	0	1	1	no
ENSRNA049475331	gene:ENSRNA049475331	SSU_rRNA_eukarya	10:48840159-48840256	-N	cPTIO+NO1087	NOTEST	0	0	0	0	1	1	no
ENSRNA049475336	gene:ENSRNA049475336	Intron_gpII	10:48842591-48842705	-N	cPTIO+NO1088	NOTEST	0	0	0	0	1	1	no
ENSRNA049475340	gene:ENSRNA049475340	SSU_rRNA_eukarya	10:48840319-48840453	-N	cPTIO+NO1089	NOTEST	0	0	0	0	1	1	no
ENSRNA049475344	gene:ENSRNA049475344	SSU_rRNA_eukarya	10:42443886-42444020	-N	cPTIO+NO1090	NOTEST	0	0	0	0	1	1	no
ENSRNA049475348	gene:ENSRNA049475348	SSU_rRNA_eukarya	10:48844910-48845007	-N	cPTIO+NO1091	NOTEST	0	0	0	0	1	1	no
ENSRNA049475356	gene:ENSRNA049475356	snoZ199	10:46407304-46410671	-N	cPTIO+NO1092	NOTEST	0	0	0	0	1	1	no
ENSRNA049475359	gene:ENSRNA049475359	SSU_rRNA_eukarya	10:48845020-48845140	-N	cPTIO+NO1093	OK	4.30584	3.01507	-0.512673	-1.15558	0.7177	0.847232	no
ENSRNA049475429	gene:ENSRNA049475429	snoR101	8:157561938-157568005	-N	cPTIO+NO1094	NOTEST	0	0	0	0	1	1	no
ENSRNA049475437	gene:ENSRNA049475437	U4	8:153624474-153624624	-N	cPTIO+NO1095	NOTEST	2.5376	0	-7.99299	0	1	1	no
ENSRNA049475445	gene:ENSRNA049475445	MIR159	8:152709449-152709665	-N	cPTIO+NO1096	NOTEST	0	0	0	0	1	1	no
ENSRNA049475455	gene:ENSRNA049475455	snoF1_F2	8:53026360-53026499	-N	cPTIO+NO1097	NOTEST	0	0	0	0	1	1	no
ENSRNA049475459	gene:ENSRNA049475459	snoR12	8:52399577-52399660	-N	cPTIO+NO1098	NOTEST	0	0	0	0	1	1	no
ENSRNA049475486	gene:ENSRNA049475486	snoR30	8:164834446-164834546	-N	cPTIO+NO1099	NOTEST	0	0	0	0	1	1	no
ENSRNA049475492	gene:ENSRNA049475492	U2	8:167534096-167534293	-N	cPTIO+NO1100	NOTEST	0	0	0	0	1	1	no
ENSRNA049475506	gene:ENSRNA049475506	snoZ152	8:166138938-166141336	-N	cPTIO+NO1101	OK	11.8127	8.12017	-0.540202	-2.15737	0.7307	0.854552	no
ENSRNA049475518	gene:ENSRNA049475518	snoZ155	8:164529887-164529962	-N	cPTIO+NO1102	OK	0	37.4021	11.8693	#NAME?	0.0773	0.204999	no
ENSRNA049475525	gene:ENSRNA049475525	snoR41	8:164529699-164529780	-N	cPTIO+NO1103	OK	29.1837	0	-11.5114	#NAME?	0.0125	0.0534183	no
ENSRNA049475532	gene:ENSRNA049475532	snoR11	8:166138938-166141336	-N	cPTIO+NO1104	NOTEST	5.32581	0	-9.05956	0	1	1	no
ENSRNA049475551	gene:ENSRNA049475551	snoR77	8:164530275-164530415	-N	cPTIO+NO1105	OK	10.6536	12.4544	0.225119	0.193824	0.82855	0.912944	no
ENSRNA049475560	gene:ENSRNA049475560	snoR100	8:164530101-164530209	-N	cPTIO+NO1106	OK	3.36734	20.6609	2.61364	1.95078	0.2384	0.439537	no
ENSRNA049475565	gene:ENSRNA049475565	U6	8:164688386-164688487	-N	cPTIO+NO1107	NOTEST	0	0	0	0	1	1	no
ENSRNA049475572	gene:ENSRNA049475572	U2	8:167756873-167757017	-N	cPTIO+NO1108	NOTEST	0.944233	0	-6.57627	0	1	1	no
ENSRNA049475579	gene:ENSRNA049475579	U2	8:168380339-168380540	-N	cPTIO+NO1109	OK	1.9259	1.04728	-0.872647	-1.00429	0.54935	0.730529	no
ENSRNA049475586	gene:ENSRNA049475586	U2	8:166735155-166735352	-N	cPTIO+NO1110	NOTEST	0.33998	0	-5.1292	0	1	1	no
ENSRNA049475591	gene:ENSRNA049475591	U2	8:167716251-167716448	-N	cPTIO+NO1111	NOTEST	0	0	0	0	1	1	no
ENSRNA049475596	gene:ENSRNA049475596	U2	8:167726574-167726771	-N	cPTIO+NO1112	NOTEST	0	0	0	0	1	1	no
ENSRNA049475603	gene:ENSRNA049475603	U2	8:167453460-167453657	-N	cPTIO+NO1113	NOTEST	0	0	0	0	1	1	no
ENSRNA049475606	gene:ENSRNA049475606	U2	8:167427105-167427302	-N	cPTIO+NO1114	NOTEST	0	0	0	0	1	1	no
ENSRNA049475610	gene:ENSRNA049475610	U2	8:167421836-167422033	-N	cPTIO+NO1115	NOTEST	0	0	0	0	1	1	no
ENSRNA049475617	gene:ENSRNA049475617	U2	8:167342859-167343056	-N	cPTIO+NO1116	NOTEST	0	0	0	0	1	1	no
ENSRNA049475622	gene:ENSRNA049475622	Plant_U3	8:168620463-168620688	-N	cPTIO+NO1117	OK	7.80487	13.1463	0.75146	0.799314	0.22205	0.421709	no
ENSRNA049475639	gene:ENSRNA049475639	MIR171_1	10:59006551-59006680	-N	cPTIO+NO1118	NOTEST	0	0	0	0	1	1	no
ENSRNA049475645	gene:ENSRNA049475645	SSU_rRNA_eukarya	10:51055709-51056249	-N	cPTIO+NO1119	OK	27.0547	19.9926	-0.436225	-1.05842	0.0999	0.245797	no
ENSRNA049475668	gene:ENSRNA049475668	U5	8:66081632-66081752	-N	cPTIO+NO1120	NOTEST	0	0	0	0	1	1	no
ENSRNA049475672	gene:ENSRNA049475672	U5	8:65970188-65970308	-N	cPTIO+NO1121	NOTEST	2.22018	0	-7.80102	0	1	1	no
ENSRNA049475683	gene:ENSRNA049475683	snoR24	8:63479439-63482512	-N	cPTIO+NO1122	OK	0	24.3059	11.2477	#NAME?	0.2262	0.426474	no
ENSRNA049475693	gene:ENSRNA049475693	snoR24	8:63479439-63482512	-N	cPTIO+NO1123	OK	45.8659	49.4686	0.109068	0.00778664	0.9367	0.968396	no
ENSRNA049475702	gene:ENSRNA049475702	snoR24	8:63479439-63482512	-N	cPTIO+NO1124	NOTEST	0	0	0	0	1	1	no
ENSRNA049475707	gene:ENSRNA049475707	snoR86	8:67649932-67652077	-N	cPTIO+NO1125	OK	9.98229	5.77558	-0.788354	-0.295278	0.6774	0.821023	no
ENSRNA049475716	gene:ENSRNA049475716	snoZ221_snoR21b	8:67649932-67652077	-N	cPTIO+NO1126	NOTEST	2.81309	0	-8.14113	0	1	1	no
ENSRNA049475740	gene:ENSRNA049475740	snoF1_F2	8:91144331-91144450	-N	cPTIO+NO1127	NOTEST	0	0	0	0	1	1	no
ENSRNA049475761	gene:ENSRNA049475761	snoR53Y	8:84947840-84951081	-N	cPTIO+NO1128	OK	27.1217	0	-11.4058	#NAME?	0.26705	0.469969	no
ENSRNA049475771	gene:ENSRNA049475771	5S_rRNA	8:80108616-80108733	-N	cPTIO+NO1129	NOTEST	0	0	0	0	1	1	no
ENSRNA049475794	gene:ENSRNA049475794	snoR53Y	6:131345163-131348227	-N	cPTIO+NO1130	OK	20.4417	6.93362	-1.55846	-1.01919	0.6118	0.775837	no
ENSRNA049475800	gene:ENSRNA049475800	U2	6:139315975-139316173	-N	cPTIO+NO1131	NOTEST	0	0	0	0	1	1	no
ENSRNA049475878	gene:ENSRNA049475878	U2	6:119563344-119563541	-N	cPTIO+NO1132	OK	1.12763	0.629115	-0.831884	-0.707753	0.35885	0.563747	no
ENSRNA049475883	gene:ENSRNA049475883	U5	6:113560896-113561015	-N	cPTIO+NO1133	NOTEST	0	0	0	0	1	1	no
ENSRNA049475958	gene:ENSRNA049475958	snoR99	9:143390803-143394015	-N	cPTIO+NO1134	NOTEST	0	0	0	0	1	1	no
ENSRNA049475967	gene:ENSRNA049475967	snoR60	9:147664109-147664180	-N	cPTIO+NO1135	NOTEST	0	0	0	0	1	1	no
ENSRNA049475976	gene:ENSRNA049475976	snoZ266	9:147202966-147203049	-N	cPTIO+NO1136	NOTEST	0	0	0	0	1	1	no
ENSRNA049475996	gene:ENSRNA049475996	snoZ266	2:169838653-169842673	-N	cPTIO+NO1137	NOTEST	0	0	0	0	1	1	no
ENSRNA049476001	gene:ENSRNA049476001	snoZ266	2:169838653-169842673	-N	cPTIO+NO1138	NOTEST	0	0	0	0	1	1	no
ENSRNA049476004	gene:ENSRNA049476004	snoZ266	2:169838653-169842673	-N	cPTIO+NO1139	OK	9.10057	51.2117	2.49114	0.256421	0.41125	0.613717	no
ENSRNA049476008	gene:ENSRNA049476008	snoZ266	2:169838653-169842673	-N	cPTIO+NO1140	OK	19.0142	39.3292	1.04813	0.084965	0.6171	0.779268	no
ENSRNA049476010	gene:ENSRNA049476010	snoZ266	2:169838653-169842673	-N	cPTIO+NO1141	OK	40.8158	11.678	-1.80445	-0.13351	0.48435	0.677516	no
ENSRNA049476041	gene:ENSRNA049476041	Plant_U3	5:167821301-167823310	-N	cPTIO+NO1142	OK	30.3057	22.7185	-0.415563	-0.559984	0.37075	0.575445	no
ENSRNA049476045	gene:ENSRNA049476045	Plant_U3	5:167820307-167820523	-N	cPTIO+NO1143	OK	24.4544	20.8158	-0.232312	-0.287425	0.6551	0.805398	no
ENSRNA049476054	gene:ENSRNA049476054	MIR529	5:164370889-164371047	-N	cPTIO+NO1144	NOTEST	0	0	0	0	1	1	no
ENSRNA049476060	gene:ENSRNA049476060	MIR169_2	5:168617434-168617584	-N	cPTIO+NO1145	NOTEST	0	0	0	0	1	1	no
ENSRNA049476075	gene:ENSRNA049476075	U2	5:163559970-163560150	-N	cPTIO+NO1146	NOTEST	0	0	0	0	1	1	no
ENSRNA049476092	gene:ENSRNA049476092	U2	9:151684334-151684527	-N	cPTIO+NO1147	NOTEST	0.799701	0	-6.33932	0	1	1	no
ENSRNA049476098	gene:ENSRNA049476098	U2	9:151582677-151582870	-N	cPTIO+NO1148	NOTEST	0.833181	0.614075	-0.434123	0	1	1	no
ENSRNA049476101	gene:ENSRNA049476101	U2	9:151576097-151576290	-N	cPTIO+NO1149	NOTEST	1.0492	0	-6.72683	0	1	1	no
ENSRNA049476107	gene:ENSRNA049476107	U2	9:151585540-151585733	-N	cPTIO+NO1150	NOTEST	0	0	0	0	1	1	no
ENSRNA049476110	gene:ENSRNA049476110	U2	9:151674602-151674795	-N	cPTIO+NO1151	NOTEST	0	0	0	0	1	1	no
ENSRNA049476112	gene:ENSRNA049476112	SNORD14	9:158277566-158277684	-N	cPTIO+NO1152	NOTEST	0	0	0	0	1	1	no
ENSRNA049476121	gene:ENSRNA049476121	snoZ103	9:156595022-156602824	-N	cPTIO+NO1153	OK	8.2289	28.4733	1.78959	1.19868	0.297	0.501388	no
ENSRNA049476127	gene:ENSRNA049476127	snoZ103	9:156595022-156602824	-N	cPTIO+NO1154	OK	5.9772	10.9357	0.870411	0.422105	0.59385	0.763095	no
ENSRNA049476131	gene:ENSRNA049476131	snoZ112	9:158276984-158277166	-N	cPTIO+NO1155	NOTEST	0	0	0	0	1	1	no
ENSRNA049476138	gene:ENSRNA049476138	snoR1	9:156806342-156806433	-N	cPTIO+NO1156	NOTEST	0	0	0	0	1	1	no
ENSRNA049476145	gene:ENSRNA049476145	snoR2	9:158277222-158277363	-N	cPTIO+NO1157	NOTEST	0	0	0	0	1	1	no
ENSRNA049476156	gene:ENSRNA049476156	snoR16	9:151510935-151511022	-N	cPTIO+NO1158	OK	32.3581	45.0884	0.478504	0.376022	0.7044	0.838983	no
ENSRNA049476166	gene:ENSRNA049476166	snoR16	9:151510760-151510851	-N	cPTIO+NO1159	OK	11.6132	9.79981	-0.24471	-1.17666	0.7678	0.876403	no
ENSRNA049476173	gene:ENSRNA049476173	snoR74	9:156595022-156602824	-N	cPTIO+NO1160	OK	3.43661	2.86301	-0.262615	-0.146729	0.80775	0.901406	no
ENSRNA049476180	gene:ENSRNA049476180	snoZ199	9:153446170-153446251	-N	cPTIO+NO1161	NOTEST	0	0	0	0	1	1	no
ENSRNA049476213	gene:ENSRNA049476213	snoR64	9:158668190-158668286	-N	cPTIO+NO1162	NOTEST	0	0	0	0	1	1	no
ENSRNA049476216	gene:ENSRNA049476216	SNORD14	9:158277391-158277499	-N	cPTIO+NO1163	NOTEST	0	5.5975	9.13121	0	1	1	no
ENSRNA049476247	gene:ENSRNA049476247	SNOR75	7:4982918-4985314	-N	cPTIO+NO1164	OK	8.23163	30.1352	1.87093	0.298583	0.4731	0.667786	no
ENSRNA049476252	gene:ENSRNA049476252	SNOR75	7:4982918-4985314	-N	cPTIO+NO1165	OK	51.0713	13.2296	-1.94794	-3.34315	0.4952	0.686177	no
ENSRNA049476258	gene:ENSRNA049476258	snoR12	7:8517985-8518068	-N	cPTIO+NO1166	NOTEST	0	0	0	0	1	1	no
ENSRNA049476271	gene:ENSRNA049476271	U54	7:7917157-7920964	-N	cPTIO+NO1167	NOTEST	0	0	0	0	1	1	no
ENSRNA049476276	gene:ENSRNA049476276	mir-160	7:5206370-5206455	-N	cPTIO+NO1168	NOTEST	0	0	0	0	1	1	no
ENSRNA049476283	gene:ENSRNA049476283	SNOR75	7:4982918-4985314	-N	cPTIO+NO1169	OK	11.8504	17.3319	0.548109	0.0706767	0.8072	0.900966	no
ENSRNA049476298	gene:ENSRNA049476298	U54	7:7917157-7920964	-N	cPTIO+NO1170	NOTEST	0	0	0	0	1	1	no
ENSRNA049476303	gene:ENSRNA049476303	U54	7:7917157-7920964	-N	cPTIO+NO1171	OK	0	15.2081	10.5716	#NAME?	0.3103	0.514305	no
ENSRNA049476306	gene:ENSRNA049476306	snoR8a	7:3197779-3197865	-N	cPTIO+NO1172	NOTEST	0	0	0	0	1	1	no
ENSRNA049476313	gene:ENSRNA049476313	snoR8a	7:3204146-3205217	-N	cPTIO+NO1173	NOTEST	0	0	0	0	1	1	no
ENSRNA049476322	gene:ENSRNA049476322	SNORD24	7:8518186-8518274	-N	cPTIO+NO1174	OK	175.157	273.127	0.640894	0.626175	0.33305	0.538054	no
ENSRNA049476328	gene:ENSRNA049476328	snoR103	7:9191861-9191968	-N	cPTIO+NO1175	NOTEST	0	0	0	0	1	1	no
ENSRNA049476380	gene:ENSRNA049476380	snoR2	2:192056730-192058276	-N	cPTIO+NO1176	NOTEST	0	0	0	0	1	1	no
ENSRNA049476386	gene:ENSRNA049476386	MIR169_5	2:198435907-198436061	-N	cPTIO+NO1177	OK	0.807733	3.37287	2.04855	0.987213	0.36805	0.572638	no
ENSRNA049476402	gene:ENSRNA049476402	MIR169_2	2:198435907-198436061	-N	cPTIO+NO1178	OK	4.30833	4.25141	-0.0191426	-0.00908134	0.86815	0.9338	no
ENSRNA049476438	gene:ENSRNA049476438	LSU_rRNA_eukarya	6:63516743-63517460	-N	cPTIO+NO1179	OK	24.1477	15.8408	-0.607927	-1.50341	0.02095	0.079133	no
ENSRNA049476460	gene:ENSRNA049476460	U2	9:44366480-44366671	-N	cPTIO+NO1180	NOTEST	0	0	0	0	1	1	no
ENSRNA049476471	gene:ENSRNA049476471	U2	6:127662055-127662251	-N	cPTIO+NO1181	OK	3.09205	1.94113	-0.668912	-0.635632	0.5531	0.732987	no
ENSRNA049476473	gene:ENSRNA049476473	snoZ112	6:120831765-120831948	-N	cPTIO+NO1182	OK	2.72854	0.997254	-1.44298	-2.02016	0.4432	0.642372	no
ENSRNA049476480	gene:ENSRNA049476480	snoR60	6:124189012-124195253	-N	cPTIO+NO1183	NOTEST	0	0	0	0	1	1	no
ENSRNA049476520	gene:ENSRNA049476520	snoR2	5:35489510-35493245	-N	cPTIO+NO1184	OK	18.8091	15.0945	-0.317219	-0.0578272	0.89065	0.94508	no
ENSRNA049476538	gene:ENSRNA049476538	snoR1	2:45211578-45211669	-N	cPTIO+NO1185	NOTEST	0	0	0	0	1	1	no
ENSRNA049476545	gene:ENSRNA049476545	snoR60	2:40221836-40221910	-N	cPTIO+NO1186	NOTEST	0	0	0	0	1	1	no
ENSRNA049476580	gene:ENSRNA049476580	U2	5:184291310-184291507	-N	cPTIO+NO1187	NOTEST	0	0	0	0	1	1	no
ENSRNA049476585	gene:ENSRNA049476585	SNORD14	5:184456715-184459239	-N	cPTIO+NO1188	OK	69.8287	48.891	-0.514163	-0.291494	0.674	0.818755	no
ENSRNA049476589	gene:ENSRNA049476589	snoZ112	5:184456715-184459239	-N	cPTIO+NO1189	OK	8.00975	15.7819	0.977556	0.558669	0.42955	0.62997	no
ENSRNA049476598	gene:ENSRNA049476598	MIR162_2	5:186614116-186614249	-N	cPTIO+NO1190	NOTEST	0.0678113	0	-2.95998	0	1	1	no
ENSRNA049476604	gene:ENSRNA049476604	mir-156	5:188595331-188595421	-N	cPTIO+NO1191	NOTEST	0	0	0	0	1	1	no
ENSRNA049476610	gene:ENSRNA049476610	U2	5:185084104-185089320	-N	cPTIO+NO1192	OK	5.04006	7.60354	0.592267	0.153033	0.792	0.891964	no
ENSRNA049476616	gene:ENSRNA049476616	snoZ102_R77	5:186165719-186165804	-N	cPTIO+NO1193	NOTEST	0	0	0	0	1	1	no
ENSRNA049476666	gene:ENSRNA049476666	snoZ103	6:108903770-108928534	-N	cPTIO+NO1194	NOTEST	0	0	0	0	1	1	no
ENSRNA049476670	gene:ENSRNA049476670	SNORD14	6:105371158-105371279	-N	cPTIO+NO1195	NOTEST	0	0	0	0	1	1	no
ENSRNA049476674	gene:ENSRNA049476674	snoZ103	6:108929357-108929453	-N	cPTIO+NO1196	NOTEST	0	0	0	0	1	1	no
ENSRNA049476678	gene:ENSRNA049476678	snoZ103	6:108928630-108928725	-N	cPTIO+NO1197	NOTEST	0	0	0	0	1	1	no
ENSRNA049476681	gene:ENSRNA049476681	snoZ103	6:108929548-108929642	-N	cPTIO+NO1198	NOTEST	0	0	0	0	1	1	no
ENSRNA049476688	gene:ENSRNA049476688	snoZ112	6:105370897-105371077	-N	cPTIO+NO1199	NOTEST	0	0	0	0	1	1	no
ENSRNA049476704	gene:ENSRNA049476704	snoZ199	6:107329571-107334526	-N	cPTIO+NO1200	NOTEST	0	0	0	0	1	1	no
ENSRNA049476711	gene:ENSRNA049476711	U2	6:105644992-105645189	-N	cPTIO+NO1201	NOTEST	0	0	0	0	1	1	no
ENSRNA049476719	gene:ENSRNA049476719	snoZ112	6:102916435-102916600	-N	cPTIO+NO1202	OK	113.904	83.5942	-0.446298	-0.740446	0.27295	0.476833	no
ENSRNA049476737	gene:ENSRNA049476737	U2	7:170990322-170990519	-N	cPTIO+NO1203	NOTEST	0	0	0	0	1	1	no
ENSRNA049476743	gene:ENSRNA049476743	snoR135	7:170578901-170582501	-N	cPTIO+NO1204	OK	4.83163	0	-8.91935	#NAME?	0.2614	0.464051	no
ENSRNA049476748	gene:ENSRNA049476748	snoR135	7:170578901-170582501	-N	cPTIO+NO1205	OK	4.49674	4.98948	0.149694	0.012536	0.9218	0.960982	no
ENSRNA049476754	gene:ENSRNA049476754	snoZ162	7:172980429-172982341	-N	cPTIO+NO1206	NOTEST	0	0	0	0	1	1	no
ENSRNA049476758	gene:ENSRNA049476758	snoZ162	7:173080092-173081794	-N	cPTIO+NO1207	NOTEST	0	0	0	0	1	1	no
ENSRNA049476764	gene:ENSRNA049476764	MIR164	7:178154785-178155001	-N	cPTIO+NO1208	OK	1.34268	1.55092	0.206576	0.101805	0.6427	0.796846	no
ENSRNA049476774	gene:ENSRNA049476774	U5	7:173543054-173543174	-N	cPTIO+NO1209	NOTEST	0	0	0	0	1	1	no
ENSRNA049476781	gene:ENSRNA049476781	snoR77Y	7:174748975-174749058	-N	cPTIO+NO1210	NOTEST	0	0	0	0	1	1	no
ENSRNA049476796	gene:ENSRNA049476796	SNORD34	7:177640220-177644128	-N	cPTIO+NO1211	OK	57.0757	33.5174	-0.767789	-0.056293	0.6797	0.822697	no
ENSRNA049476801	gene:ENSRNA049476801	SNORD34	7:177640220-177644128	-N	cPTIO+NO1212	OK	23.5954	0	-11.2049	#NAME?	0.3019	0.506517	no
ENSRNA049476824	gene:ENSRNA049476824	SNORD34	7:177640220-177644128	-N	cPTIO+NO1213	OK	18.7105	0	-10.8704	#NAME?	0.30205	0.506696	no
ENSRNA049476832	gene:ENSRNA049476832	snoR135	7:170578901-170582501	-N	cPTIO+NO1214	OK	6.82751	7.27232	0.0909271	0.0117042	0.9319	0.965982	no
ENSRNA049476856	gene:ENSRNA049476856	SNORD34	7:177640220-177644128	-N	cPTIO+NO1215	NOTEST	0	0	0	0	1	1	no
ENSRNA049476863	gene:ENSRNA049476863	U2	7:178839739-178839920	-N	cPTIO+NO1216	NOTEST	0.890203	0	-6.49218	0	1	1	no
ENSRNA049476878	gene:ENSRNA049476878	U6	3:176206057-176206147	-N	cPTIO+NO1217	OK	13.013	19.9923	0.619104	3.58903	0.599	0.766243	no
ENSRNA049476890	gene:ENSRNA049476890	snoZ266	3:179902052-179907809	-N	cPTIO+NO1218	OK	9.79426	42.2797	2.10883	6.90506	0.47175	0.666583	no
ENSRNA049476908	gene:ENSRNA049476908	snoR16	9:132913274-132913355	-N	cPTIO+NO1219	NOTEST	0	0	0	0	1	1	no
ENSRNA049476916	gene:ENSRNA049476916	LSU_rRNA_eukarya	9:132759379-132759620	-N	cPTIO+NO1220	NOTEST	0	0	0	0	1	1	no
ENSRNA049476922	gene:ENSRNA049476922	snoR103	9:132762685-132762792	-N	cPTIO+NO1221	NOTEST	0	0	0	0	1	1	no
ENSRNA049476935	gene:ENSRNA049476935	snoZ112	6:30346836-30347023	-N	cPTIO+NO1222	NOTEST	0	0	0	0	1	1	no
ENSRNA049476941	gene:ENSRNA049476941	snoZ119	6:35067488-35067585	-N	cPTIO+NO1223	NOTEST	0	0	0	0	1	1	no
ENSRNA049476973	gene:ENSRNA049476973	Plant_SRP	1:229766138-229766442	-N	cPTIO+NO1224	NOTEST	0.570811	0.44526	-0.351378	0	1	1	no
ENSRNA049476978	gene:ENSRNA049476978	Plant_SRP	1:229816855-229817035	-N	cPTIO+NO1225	NOTEST	0	0	0	0	1	1	no
ENSRNA049476980	gene:ENSRNA049476980	mir-166	1:226759250-226759376	-N	cPTIO+NO1226	NOTEST	0	0	0	0	1	1	no
ENSRNA049476983	gene:ENSRNA049476983	mir-166	1:226854056-226854180	-N	cPTIO+NO1227	NOTEST	0	0	0	0	1	1	no
ENSRNA049476994	gene:ENSRNA049476994	Intron_gpII	1:223352558-223353409	-N	cPTIO+NO1228	NOTEST	0	0	0	0	1	1	no
ENSRNA049477002	gene:ENSRNA049477002	U4	6:81821441-81821591	-N	cPTIO+NO1229	OK	6.58313	11.1095	0.754056	2.38524	0.5155	0.703142	no
ENSRNA049477007	gene:ENSRNA049477007	LSU_rRNA_eukarya	6:81288190-81288270	-N	cPTIO+NO1230	NOTEST	0	0	0	0	1	1	no
ENSRNA049477011	gene:ENSRNA049477011	LSU_rRNA_eukarya	6:81473521-81473601	-N	cPTIO+NO1231	NOTEST	0	0	0	0	1	1	no
ENSRNA049477025	gene:ENSRNA049477025	snoF1_F2	4:49030218-49030359	-N	cPTIO+NO1232	NOTEST	0	0	0	0	1	1	no
ENSRNA049477031	gene:ENSRNA049477031	MIR169_5	4:49625354-49625483	-N	cPTIO+NO1233	NOTEST	0.00176088	0	-0.233996	0	1	1	no
ENSRNA049477034	gene:ENSRNA049477034	MIR169_5	4:49565637-49565766	-N	cPTIO+NO1234	NOTEST	0	0	0	0	1	1	no
ENSRNA049477036	gene:ENSRNA049477036	snoR1	4:47128922-47129013	-N	cPTIO+NO1235	NOTEST	0	0	0	0	1	1	no
ENSRNA049477038	gene:ENSRNA049477038	snoZ102_R77	4:44057745-44057831	-N	cPTIO+NO1236	NOTEST	0	0	0	0	1	1	no
ENSRNA049477042	gene:ENSRNA049477042	MIR169_2	4:49625354-49625483	-N	cPTIO+NO1237	NOTEST	5.38481	0	-9.07543	0	1	1	no
ENSRNA049477046	gene:ENSRNA049477046	MIR169_2	4:49565637-49565766	-N	cPTIO+NO1238	NOTEST	0	0	0	0	1	1	no
ENSRNA049477052	gene:ENSRNA049477052	MIR169_5	4:49299336-49299529	-N	cPTIO+NO1239	NOTEST	0	0	0	0	1	1	no
ENSRNA049477060	gene:ENSRNA049477060	snoZ103	4:44057990-44058076	-N	cPTIO+NO1240	NOTEST	0	0	0	0	1	1	no
ENSRNA049477064	gene:ENSRNA049477064	MIR169_2	4:49299336-49299529	-N	cPTIO+NO1241	NOTEST	0	0	0	0	1	1	no
ENSRNA049477077	gene:ENSRNA049477077	Plant_SRP	9:20383582-20383890	-N	cPTIO+NO1242	OK	19.3807	19.1489	-0.0173502	-0.0243001	0.9678	0.9844	no
ENSRNA049477080	gene:ENSRNA049477080	Plant_SRP	9:20238189-20238493	-N	cPTIO+NO1243	OK	24.4867	24.5278	0.00241849	0.00362502	0.9958	0.997223	no
ENSRNA049477082	gene:ENSRNA049477082	Plant_SRP	9:20239476-20239781	-N	cPTIO+NO1244	OK	8.32292	9.04143	0.119324	0.132914	0.83355	0.915444	no
ENSRNA049477087	gene:ENSRNA049477087	Plant_SRP	9:20240099-20240395	-N	cPTIO+NO1245	OK	8.91714	6.61878	-0.429455	-0.495306	0.4379	0.637366	no
ENSRNA049477092	gene:ENSRNA049477092	Plant_SRP	9:20386227-20386550	-N	cPTIO+NO1246	NOTEST	0.493067	0.357693	-0.452249	0	1	1	no
ENSRNA049477097	gene:ENSRNA049477097	U54	9:22802458-22802537	-N	cPTIO+NO1247	NOTEST	0	0	0	0	1	1	no
ENSRNA049477101	gene:ENSRNA049477101	U54	9:22802623-22802703	-N	cPTIO+NO1248	NOTEST	0	0	0	0	1	1	no
ENSRNA049477115	gene:ENSRNA049477115	U6	7:88376205-88376307	-N	cPTIO+NO1249	NOTEST	0	0	0	0	1	1	no
ENSRNA049477133	gene:ENSRNA049477133	IsrR	5:215846478-215846663	-N	cPTIO+NO1250	NOTEST	0	0	0	0	1	1	no
ENSRNA049477136	gene:ENSRNA049477136	U1	5:213693606-213693767	-N	cPTIO+NO1251	OK	32.1604	39.9237	0.311873	0.353299	0.57625	0.750846	no
ENSRNA049477141	gene:ENSRNA049477141	U1	5:219928080-219928241	-N	cPTIO+NO1252	NOTEST	0	0	0	0	1	1	no
ENSRNA049477146	gene:ENSRNA049477146	mir-166	5:216484036-216484192	-N	cPTIO+NO1253	NOTEST	0	0	0	0	1	1	no
ENSRNA049477151	gene:ENSRNA049477151	mir-166	5:216483765-216483933	-N	cPTIO+NO1254	NOTEST	0	0	0	0	1	1	no
ENSRNA049477174	gene:ENSRNA049477174	Intron_gpII	5:215780254-215780331	-N	cPTIO+NO1255	NOTEST	0	0	0	0	1	1	no
ENSRNA049477188	gene:ENSRNA049477188	snoR100	6:141379196-141379303	-N	cPTIO+NO1256	OK	19.4141	35.9697	0.889335	0.754959	0.39315	0.596756	no
ENSRNA049477192	gene:ENSRNA049477192	MIR164	6:142646347-142646534	-N	cPTIO+NO1257	NOTEST	0	0	0	0	1	1	no
ENSRNA049477193	gene:ENSRNA049477193	MIR164	6:145727414-145727542	-N	cPTIO+NO1258	NOTEST	0	0.00869963	0.90301	0	1	1	no
ENSRNA049477203	gene:ENSRNA049477203	snoR41	6:141379643-141379738	-N	cPTIO+NO1259	OK	0	10.2432	10.0019	#NAME?	0.16365	0.344426	no
ENSRNA049477263	gene:ENSRNA049477263	MIR171_1	9:100082909-100083009	-N	cPTIO+NO1260	NOTEST	0	0	0	0	1	1	no
ENSRNA049477299	gene:ENSRNA049477299	snoZ279_R105_R108	2:131721286-131721395	-N	cPTIO+NO1261	OK	15.9919	0	-10.644	#NAME?	0.01265	0.0538504	no
ENSRNA049477302	gene:ENSRNA049477302	snoZ279_R105_R108	2:131683426-131683534	-N	cPTIO+NO1262	OK	9.0081	26.2942	1.5444	1.29261	0.2928	0.497274	no
ENSRNA049477344	gene:ENSRNA049477344	U2	2:241692857-241693054	-N	cPTIO+NO1263	OK	1.35051	1.91614	0.501565	0.349608	0.7459	0.863941	no
ENSRNA049477351	gene:ENSRNA049477351	snoR12	2:241906733-241906816	-N	cPTIO+NO1264	OK	0	15.8911	10.6349	#NAME?	0.16365	0.344426	no
ENSRNA049477360	gene:ENSRNA049477360	U54	2:242047418-242052474	-N	cPTIO+NO1265	NOTEST	0	0	0	0	1	1	no
ENSRNA049477366	gene:ENSRNA049477366	U54	2:242047418-242052474	-N	cPTIO+NO1266	OK	0	40.5364	11.9854	#NAME?	0.25335	0.455176	no
ENSRNA049477371	gene:ENSRNA049477371	mir-160	2:241093435-241093551	-N	cPTIO+NO1267	NOTEST	0	0	0	0	1	1	no
ENSRNA049477376	gene:ENSRNA049477376	SNORD24	2:241906893-241907520	-N	cPTIO+NO1268	OK	15.4073	6.25933	-1.29817	-4.57605	0.6025	0.768934	no
ENSRNA049477387	gene:ENSRNA049477387	U54	2:242047418-242052474	-N	cPTIO+NO1269	NOTEST	0	0	0	0	1	1	no
ENSRNA049477401	gene:ENSRNA049477401	SSU_rRNA_eukarya	6:25428880-25430691	-N	cPTIO+NO1270	NOTEST	0	0	0	0	1	1	no
ENSRNA049477405	gene:ENSRNA049477405	SSU_rRNA_eukarya	6:25442310-25444120	-N	cPTIO+NO1271	OK	1.87437	0.8137	-1.19389	-1.95739	0.0044	0.024189	yes
ENSRNA049477408	gene:ENSRNA049477408	SSU_rRNA_eukarya	6:25408607-25409716	-N	cPTIO+NO1272	OK	0.532231	0.379049	-0.478956	-0.478937	0.42695	0.627829	no
ENSRNA049477412	gene:ENSRNA049477412	5_8S_rRNA	6:25428507-25428663	-N	cPTIO+NO1273	NOTEST	0	0	0	0	1	1	no
ENSRNA049477415	gene:ENSRNA049477415	5_8S_rRNA	6:25441937-25442093	-N	cPTIO+NO1274	NOTEST	0	0	0	0	1	1	no
ENSRNA049477418	gene:ENSRNA049477418	5_8S_rRNA	6:25451358-25451514	-N	cPTIO+NO1275	OK	1.07571	4.02749	1.89482	3.31879	0.38255	0.586751	no
ENSRNA049477424	gene:ENSRNA049477424	snoZ279_R105_R108	6:21731007-21731114	-N	cPTIO+NO1276	OK	65.5364	79.4319	0.277384	0.236482	0.7249	0.851515	no
ENSRNA049477429	gene:ENSRNA049477429	SSU_rRNA_eukarya	6:25466382-25466485	-N	cPTIO+NO1277	NOTEST	0	0	0	0	1	1	no
ENSRNA049477435	gene:ENSRNA049477435	snoR99	6:20205217-20205317	-N	cPTIO+NO1278	NOTEST	0	0	0	0	1	1	no
ENSRNA049477439	gene:ENSRNA049477439	SSU_rRNA_eukarya	6:25408418-25408495	-N	cPTIO+NO1279	NOTEST	0	0	0	0	1	1	no
ENSRNA049477447	gene:ENSRNA049477447	snoR99	6:20205698-20205796	-N	cPTIO+NO1280	NOTEST	0	0	0	0	1	1	no
ENSRNA049477471	gene:ENSRNA049477471	snoZ155	7:98191048-98191122	-N	cPTIO+NO1281	NOTEST	0	0	0	0	1	1	no
ENSRNA049477485	gene:ENSRNA049477485	snoZ43	6:163943779-163943882	-N	cPTIO+NO1282	OK	82.2786	157.888	0.940228	0.909342	0.1716	0.355879	no
ENSRNA049477491	gene:ENSRNA049477491	snoR86	6:167607942-167608064	-N	cPTIO+NO1283	OK	12.4063	5.36632	-1.20754	-4.37036	0.40105	0.604384	no
ENSRNA049477494	gene:ENSRNA049477494	snoZ221_snoR21b	6:167607570-167607668	-N	cPTIO+NO1284	OK	32.7161	33.7537	0.0450313	0.0253383	0.95475	0.977272	no
ENSRNA049477498	gene:ENSRNA049477498	mir-399	6:163860156-163860261	-N	cPTIO+NO1285	NOTEST	0	0	0	0	1	1	no
ENSRNA049477503	gene:ENSRNA049477503	U5	6:166841051-166841166	-N	cPTIO+NO1286	NOTEST	0	0	0	0	1	1	no
ENSRNA049477506	gene:ENSRNA049477506	mir-399	6:163865483-163865596	-N	cPTIO+NO1287	NOTEST	0	0	0	0	1	1	no
ENSRNA049477509	gene:ENSRNA049477509	U5	6:166813794-166813915	-N	cPTIO+NO1288	OK	4.85773	0	-8.92711	#NAME?	0.15665	0.334379	no
ENSRNA049477514	gene:ENSRNA049477514	snosnR60_Z15	6:163944103-163945486	-N	cPTIO+NO1289	OK	5.44998	0	-9.09275	#NAME?	0.3059	0.510636	no
ENSRNA049477519	gene:ENSRNA049477519	U5	6:166840008-166840130	-N	cPTIO+NO1290	NOTEST	0	0	0	0	1	1	no
ENSRNA049477528	gene:ENSRNA049477528	mir-399	6:163867931-163868138	-N	cPTIO+NO1291	NOTEST	0	0	0	0	1	1	no
ENSRNA049477554	gene:ENSRNA049477554	Plant_U3	6:162454310-162454403	-N	cPTIO+NO1292	NOTEST	0	0	0	0	1	1	no
ENSRNA049477560	gene:ENSRNA049477560	snoU83	6:163944103-163945486	-N	cPTIO+NO1293	NOTEST	0	0	0	0	1	1	no
ENSRNA049477611	gene:ENSRNA049477611	SSU_rRNA_eukarya	7:107935716-107936211	-N	cPTIO+NO1294	NOTEST	0	0	0	0	1	1	no
ENSRNA049477619	gene:ENSRNA049477619	U5	7:102314381-102314500	-N	cPTIO+NO1295	NOTEST	0	3.80144	8.57419	0	1	1	no
ENSRNA049477621	gene:ENSRNA049477621	snoZ266	7:108776493-108776576	-N	cPTIO+NO1296	NOTEST	0	0	0	0	1	1	no
ENSRNA049477631	gene:ENSRNA049477631	snoZ221_snoR21b	9:36303209-36303308	-N	cPTIO+NO1297	NOTEST	0	0	0	0	1	1	no
ENSRNA049477656	gene:ENSRNA049477656	snoZ155	9:32599389-32606326	-N	cPTIO+NO1298	NOTEST	0	0	0	0	1	1	no
ENSRNA049477719	gene:ENSRNA049477719	Intron_gpII	7:46266059-46266173	-N	cPTIO+NO1299	NOTEST	0	0	0	0	1	1	no
ENSRNA049477722	gene:ENSRNA049477722	Intron_gpII	7:46259613-46259687	-N	cPTIO+NO1300	NOTEST	0	0	0	0	1	1	no
ENSRNA049477727	gene:ENSRNA049477727	Intron_gpII	7:46260385-46260462	-N	cPTIO+NO1301	NOTEST	0	0	0	0	1	1	no
ENSRNA049477729	gene:ENSRNA049477729	Intron_gpII	7:46244973-46245047	-N	cPTIO+NO1302	NOTEST	0	0	0	0	1	1	no
ENSRNA049477741	gene:ENSRNA049477741	Plant_SRP	7:158600943-158601252	-N	cPTIO+NO1303	OK	18.9655	17.3247	-0.130475	-0.206797	0.7489	0.865494	no
ENSRNA049477744	gene:ENSRNA049477744	SSU_rRNA_eukarya	7:156772085-156772321	-N	cPTIO+NO1304	OK	1.27349	1.57981	0.308782	0.185673	0.7801	0.884419	no
ENSRNA049477769	gene:ENSRNA049477769	snoR66	7:159150823-159153011	-N	cPTIO+NO1305	NOTEST	0	0	0	0	1	1	no
ENSRNA049477866	gene:ENSRNA049477866	MIR398	7:39887926-39888054	-N	cPTIO+NO1306	NOTEST	0	0	0	0	1	1	no
ENSRNA049477898	gene:ENSRNA049477898	U4	9:19066418-19069385	-N	cPTIO+NO1307	NOTEST	0	0	0	0	1	1	no
ENSRNA049477899	gene:ENSRNA049477899	U4	9:16444847-16444997	-N	cPTIO+NO1308	NOTEST	1.2559	0	-6.98402	0	1	1	no
ENSRNA049477903	gene:ENSRNA049477903	MIR396	9:15122739-15122881	-N	cPTIO+NO1309	NOTEST	0	0	0	0	1	1	no
ENSRNA049477934	gene:ENSRNA049477934	U6	3:186340299-186340402	-N	cPTIO+NO1310	NOTEST	0	0	0	0	1	1	no
ENSRNA049477941	gene:ENSRNA049477941	LSU_rRNA_eukarya	3:182680379-182680606	-N	cPTIO+NO1311	NOTEST	0.313366	0	-5.0151	0	1	1	no
ENSRNA049477944	gene:ENSRNA049477944	LSU_rRNA_eukarya	3:182680616-182681029	-N	cPTIO+NO1312	NOTEST	0.215298	0.0936309	-1.12038	0	1	1	no
ENSRNA049477973	gene:ENSRNA049477973	mir-172	5:221721338-221721484	-N	cPTIO+NO1313	NOTEST	0	0	0	0	1	1	no
ENSRNA049477975	gene:ENSRNA049477975	MIR396	5:220222137-220222268	-N	cPTIO+NO1314	NOTEST	0	0	0	0	1	1	no
ENSRNA049477984	gene:ENSRNA049477984	MIR396	5:220211643-220211777	-N	cPTIO+NO1315	NOTEST	0	0	0	0	1	1	no
ENSRNA049477989	gene:ENSRNA049477989	MIR171_1	5:223360731-223360832	-N	cPTIO+NO1316	NOTEST	0	0	0	0	1	1	no
ENSRNA049478017	gene:ENSRNA049478017	snoR137	5:221335366-221341417	-N	cPTIO+NO1317	OK	2.89825	8.49232	1.54771	0.422157	0.59655	0.764674	no
ENSRNA049478030	gene:ENSRNA049478030	snoZ112	7:15010388-15010563	-N	cPTIO+NO1318	NOTEST	0	0	0	0	1	1	no
ENSRNA049478035	gene:ENSRNA049478035	MIR167_1	7:10115798-10115917	-N	cPTIO+NO1319	OK	0	12.8096	10.3241	#NAME?	0.21055	0.4076	no
ENSRNA049478041	gene:ENSRNA049478041	SNORD96	7:10843063-10843157	-N	cPTIO+NO1320	OK	37.1978	95.363	1.35798	0.899985	0.16685	0.349001	no
ENSRNA049478044	gene:ENSRNA049478044	SNORD96	7:10843254-10843347	-N	cPTIO+NO1321	OK	109.032	125.914	0.207669	0.178146	0.77135	0.878677	no
ENSRNA049478060	gene:ENSRNA049478060	snoR2	7:15010162-15010313	-N	cPTIO+NO1322	NOTEST	0	0	0	0	1	1	no
ENSRNA049478106	gene:ENSRNA049478106	SSU_rRNA_eukarya	6:13586547-13588358	-N	cPTIO+NO1323	NOTEST	0	0	0	0	1	1	no
ENSRNA049478109	gene:ENSRNA049478109	SSU_rRNA_eukarya	6:13518003-13519813	-N	cPTIO+NO1324	NOTEST	0.227532	0.264702	0.209746	0	1	1	no
ENSRNA049478113	gene:ENSRNA049478113	SSU_rRNA_eukarya	6:13475570-13477381	-N	cPTIO+NO1325	OK	2.03194	1.83901	-0.143187	-0.269175	0.6823	0.824378	no
ENSRNA049478119	gene:ENSRNA049478119	SSU_rRNA_eukarya	6:13566011-13567822	-N	cPTIO+NO1326	OK	0.824397	0.559874	-0.550091	-0.77748	0.23795	0.43914	no
ENSRNA049478122	gene:ENSRNA049478122	SSU_rRNA_eukarya	6:13509023-13510834	-N	cPTIO+NO1327	OK	2.53392	2.26311	-0.162386	-0.319119	0.61415	0.777559	no
ENSRNA049478126	gene:ENSRNA049478126	SSU_rRNA_eukarya	6:12748430-12750238	-N	cPTIO+NO1328	OK	2.14784	1.22252	-0.807977	-1.40141	0.03585	0.117826	no
ENSRNA049478131	gene:ENSRNA049478131	SSU_rRNA_eukarya	6:14265827-14267638	-N	cPTIO+NO1329	OK	3.80719	3.39085	-0.166616	-0.365782	0.56865	0.744761	no
ENSRNA049478136	gene:ENSRNA049478136	SSU_rRNA_eukarya	6:14389678-14391490	-N	cPTIO+NO1330	OK	2.26859	2.05052	-0.145133	-0.281732	0.6615	0.809437	no
ENSRNA049478138	gene:ENSRNA049478138	SSU_rRNA_eukarya	6:13550564-13552374	-N	cPTIO+NO1331	OK	2.00844	2.03632	0.0197911	0.037843	0.95225	0.976225	no
ENSRNA049478140	gene:ENSRNA049478140	SSU_rRNA_eukarya	6:14252587-14254398	-N	cPTIO+NO1332	OK	0.731548	0.809318	0.143883	0.213111	0.73995	0.859848	no
ENSRNA049478144	gene:ENSRNA049478144	SSU_rRNA_eukarya	6:12818490-12820302	-N	cPTIO+NO1333	OK	3.67059	3.65411	-0.00647423	-0.014203	0.98385	0.990963	no
ENSRNA049478147	gene:ENSRNA049478147	SSU_rRNA_eukarya	6:14459873-14461684	-N	cPTIO+NO1334	OK	3.07686	2.75149	-0.160693	-0.33888	0.5963	0.76448	no
ENSRNA049478153	gene:ENSRNA049478153	SSU_rRNA_eukarya	6:13670845-13672623	-N	cPTIO+NO1335	OK	4.43226	3.88151	-0.190964	-0.433721	0.5044	0.694349	no
ENSRNA049478156	gene:ENSRNA049478156	LSU_rRNA_eukarya	6:14464911-14466400	-N	cPTIO+NO1336	OK	2411.69	2028.27	-0.249794	-0.487235	0.44445	0.643337	no
ENSRNA049478162	gene:ENSRNA049478162	SSU_rRNA_eukarya	6:14399109-14400439	-N	cPTIO+NO1337	OK	2.30037	2.4126	0.0684323	0.124783	0.84355	0.9207	no
ENSRNA049478167	gene:ENSRNA049478167	SSU_rRNA_eukarya	6:13621311-13622420	-N	cPTIO+NO1338	OK	2.79261	2.20312	-0.340689	-0.570054	0.3854	0.589597	no
ENSRNA049478177	gene:ENSRNA049478177	SSU_rRNA_eukarya	6:14318673-14319897	-N	cPTIO+NO1339	OK	1.53264	1.67553	0.127801	0.201611	0.7463	0.864017	no
ENSRNA049478180	gene:ENSRNA049478180	LSU_rRNA_eukarya	6:12823640-12824642	-N	cPTIO+NO1340	OK	3541.87	3070.52	-0.206028	-0.416041	0.50195	0.692502	no
ENSRNA049478183	gene:ENSRNA049478183	LSU_rRNA_eukarya	6:14270866-14271868	-N	cPTIO+NO1341	OK	2.54369	2.13513	-0.251518	-0.403507	0.5266	0.711361	no
ENSRNA049478188	gene:ENSRNA049478188	SSU_rRNA_eukarya	6:14283112-14283803	-N	cPTIO+NO1342	OK	2.07594	1.32583	-0.642961	-0.857374	0.18645	0.37553	no
ENSRNA049478193	gene:ENSRNA049478193	SSU_rRNA_eukarya	6:14327310-14328001	-N	cPTIO+NO1343	OK	0.485214	0.497394	0.0350544	0.0331957	0.96135	0.981118	no
ENSRNA049478201	gene:ENSRNA049478201	SSU_rRNA_eukarya	6:14289083-14290039	-N	cPTIO+NO1344	OK	0.579122	0.561726	-0.0432425	-0.0452395	0.9444	0.972445	no
ENSRNA049478203	gene:ENSRNA049478203	SSU_rRNA_eukarya	6:12810199-12811109	-N	cPTIO+NO1345	OK	7.19135	6.15227	-0.224805	-0.452943	0.4778	0.671726	no
ENSRNA049478205	gene:ENSRNA049478205	SSU_rRNA_eukarya	6:14328001-14328498	-N	cPTIO+NO1346	OK	1.08139	1.34317	0.310176	0.317894	0.6277	0.786853	no
ENSRNA049478207	gene:ENSRNA049478207	LSU_rRNA_eukarya	6:13473591-13474021	-N	cPTIO+NO1347	OK	14227	11726.7	-0.278834	-0.475313	0.45315	0.650798	no
ENSRNA049478212	gene:ENSRNA049478212	SSU_rRNA_eukarya	6:12777299-12777807	-N	cPTIO+NO1348	NOTEST	0	0	0	0	1	1	no
ENSRNA049478218	gene:ENSRNA049478218	SSU_rRNA_eukarya	6:14295239-14295633	-N	cPTIO+NO1349	OK	8.50201	1.4556	-2.53801	-2.63779	0.0014	0.0097469	yes
ENSRNA049478221	gene:ENSRNA049478221	LSU_rRNA_eukarya	6:12824695-12824911	-N	cPTIO+NO1350	OK	9140.41	13757.8	0.589918	1.78455	0.0049	0.0262635	yes
ENSRNA049478226	gene:ENSRNA049478226	LSU_rRNA_eukarya	6:13507486-13507764	-N	cPTIO+NO1351	OK	19058.2	15165.4	-0.329628	-0.781371	0.23055	0.431964	no
ENSRNA049478227	gene:ENSRNA049478227	LSU_rRNA_eukarya	6:13474025-13474303	-N	cPTIO+NO1352	OK	2.24412	2.17582	-0.0443897	-0.0459405	0.9619	0.981333	no
ENSRNA049478230	gene:ENSRNA049478230	SSU_rRNA_eukarya	6:13620934-13621245	-N	cPTIO+NO1353	OK	0.453408	0.474294	0.0636002	0.0382236	0.9416	0.970772	no
ENSRNA049478234	gene:ENSRNA049478234	SSU_rRNA_eukarya	6:12776936-12777222	-N	cPTIO+NO1354	NOTEST	0.134538	0	-3.85338	0	1	1	no
ENSRNA049478239	gene:ENSRNA049478239	LSU_rRNA_eukarya	6:14271926-14272115	-N	cPTIO+NO1355	OK	36.7895	29.8106	-0.303377	-0.379284	0.5535	0.733265	no
ENSRNA049478241	gene:ENSRNA049478241	SSU_rRNA_eukarya	6:12757261-12757422	-N	cPTIO+NO1356	NOTEST	0	0	0	0	1	1	no
ENSRNA049478247	gene:ENSRNA049478247	SSU_rRNA_eukarya	6:13609015-13609176	-N	cPTIO+NO1357	NOTEST	0	0	0	0	1	1	no
ENSRNA049478252	gene:ENSRNA049478252	5_8S_rRNA	6:14282731-14282887	-N	cPTIO+NO1358	OK	69.6964	207.474	1.57364	2.65539	0.00455	0.0247897	yes
ENSRNA049478260	gene:ENSRNA049478260	5_8S_rRNA	6:14302899-14303055	-N	cPTIO+NO1359	NOTEST	0	0	0	0	1	1	no
ENSRNA049478262	gene:ENSRNA049478262	5_8S_rRNA	6:14389304-14389460	-N	cPTIO+NO1360	OK	66.3925	7.68355	-3.10952	-2.30698	0.01875	0.0727235	no
ENSRNA049478267	gene:ENSRNA049478267	5_8S_rRNA	6:13508650-13508805	-N	cPTIO+NO1361	OK	11.2039	14.0447	0.325765	0.218053	0.71625	0.846616	no
ENSRNA049478272	gene:ENSRNA049478272	5_8S_rRNA	6:13670462-13670618	-N	cPTIO+NO1362	OK	8.0069	7.1412	-0.164859	-0.126517	0.89275	0.945905	no
ENSRNA049478275	gene:ENSRNA049478275	5_8S_rRNA	6:12818118-12818274	-N	cPTIO+NO1363	NOTEST	0	0	0	0	1	1	no
ENSRNA049478282	gene:ENSRNA049478282	5_8S_rRNA	6:13550188-13550344	-N	cPTIO+NO1364	NOTEST	0	0	0	0	1	1	no
ENSRNA049478287	gene:ENSRNA049478287	5_8S_rRNA	6:13565633-13565789	-N	cPTIO+NO1365	NOTEST	0	0	0	0	1	1	no
ENSRNA049478292	gene:ENSRNA049478292	5_8S_rRNA	6:13586173-13586329	-N	cPTIO+NO1366	NOTEST	0	0	0	0	1	1	no
ENSRNA049478301	gene:ENSRNA049478301	5_8S_rRNA	6:13595144-13595300	-N	cPTIO+NO1367	NOTEST	0	0	0	0	1	1	no
ENSRNA049478307	gene:ENSRNA049478307	5_8S_rRNA	6:14265451-14265607	-N	cPTIO+NO1368	NOTEST	0	0	0	0	1	1	no
ENSRNA049478313	gene:ENSRNA049478313	5_8S_rRNA	6:13475195-13475351	-N	cPTIO+NO1369	NOTEST	2.03266	0	-7.67431	0	1	1	no
ENSRNA049478320	gene:ENSRNA049478320	5_8S_rRNA	6:14326930-14327086	-N	cPTIO+NO1370	OK	5.01487	19.0251	1.9215	2.18543	0.11075	0.26401	no
ENSRNA049478328	gene:ENSRNA049478328	5_8S_rRNA	6:14398723-14398879	-N	cPTIO+NO1371	NOTEST	0	0	0	0	1	1	no
ENSRNA049478333	gene:ENSRNA049478333	5_8S_rRNA	6:13517631-13517787	-N	cPTIO+NO1372	OK	3.4237	1.64569	-1.05233	-1.76612	0.45465	0.652142	no
ENSRNA049478336	gene:ENSRNA049478336	5_8S_rRNA	6:14459500-14459656	-N	cPTIO+NO1373	OK	4.23267	3.95306	-0.0983577	-0.311635	0.93905	0.969569	no
ENSRNA049478343	gene:ENSRNA049478343	5_8S_rRNA	6:12748053-12748209	-N	cPTIO+NO1374	NOTEST	1.05993	0	-6.74137	0	1	1	no
ENSRNA049478350	gene:ENSRNA049478350	5_8S_rRNA	6:14252207-14252357	-N	cPTIO+NO1375	NOTEST	0	0	0	0	1	1	no
ENSRNA049478355	gene:ENSRNA049478355	SSU_rRNA_eukarya	6:14283807-14283935	-N	cPTIO+NO1376	OK	5.46068	10.8634	0.991011	0.790592	0.2287	0.429611	no
ENSRNA049478362	gene:ENSRNA049478362	SSU_rRNA_eukarya	6:14328510-14328628	-N	cPTIO+NO1377	OK	19.1898	3.68757	-2.37644	-7.94694	0.28975	0.494235	no
ENSRNA049478368	gene:ENSRNA049478368	SSU_rRNA_eukarya	6:14283945-14284047	-N	cPTIO+NO1378	NOTEST	0	0	0	0	1	1	no
ENSRNA049478375	gene:ENSRNA049478375	SSU_rRNA_eukarya	6:14328719-14328794	-N	cPTIO+NO1379	NOTEST	0	0	0	0	1	1	no
ENSRNA049478381	gene:ENSRNA049478381	SSU_rRNA_eukarya	6:13609238-13609341	-N	cPTIO+NO1380	NOTEST	0	0	0	0	1	1	no
ENSRNA049478387	gene:ENSRNA049478387	SSU_rRNA_eukarya	6:12757484-12757587	-N	cPTIO+NO1381	OK	14.0047	0	-10.4527	#NAME?	0.04445	0.137512	no
ENSRNA049478392	gene:ENSRNA049478392	LSU_rRNA_eukarya	6:14508552-14508688	-N	cPTIO+NO1382	OK	2188.99	1620.81	-0.433548	-1.00988	0.1061	0.256387	no
ENSRNA049478400	gene:ENSRNA049478400	LSU_rRNA_eukarya	1:134046828-134047199	-N	cPTIO+NO1383	NOTEST	0	0	0	0	1	1	no
ENSRNA049478409	gene:ENSRNA049478409	LSU_rRNA_eukarya	1:134046463-134046797	-N	cPTIO+NO1384	NOTEST	0.107764	0.154098	0.478659	0	1	1	no
ENSRNA049478420	gene:ENSRNA049478420	U1	9:128629073-128629234	-N	cPTIO+NO1385	OK	1.80448	1.46567	-0.298186	-0.431875	0.74625	0.864017	no
ENSRNA049478426	gene:ENSRNA049478426	U1	9:128658844-128659007	-N	cPTIO+NO1386	OK	111.018	139.914	0.33372	0.557089	0.3923	0.596092	no
ENSRNA049478428	gene:ENSRNA049478428	snoZ162	9:121314786-121317011	-N	cPTIO+NO1387	OK	139.952	277.453	0.98726	0.144156	0.64715	0.799705	no
ENSRNA049478438	gene:ENSRNA049478438	snoZ161_228	9:121314786-121317011	-N	cPTIO+NO1388	NOTEST	0	0	0	0	1	1	no
ENSRNA049478445	gene:ENSRNA049478445	U5	9:129384276-129384394	-N	cPTIO+NO1389	NOTEST	0	0	0	0	1	1	no
ENSRNA049478455	gene:ENSRNA049478455	MIR171_1	9:128212959-128213080	-N	cPTIO+NO1390	NOTEST	0	0	0	0	1	1	no
ENSRNA049478461	gene:ENSRNA049478461	Intron_gpII	9:126604507-126604581	-N	cPTIO+NO1391	NOTEST	0	0	0	0	1	1	no
ENSRNA049479127	gene:ENSRNA049479127	snoZ118	10:83281589-83288964	-N	cPTIO+NO1392	NOTEST	0	0	0	0	1	1	no
ENSRNA049479136	gene:ENSRNA049479136	snoZ118	10:83281589-83288964	-N	cPTIO+NO1393	OK	4.17082	6.17282	0.564479	0.425616	0.7853	0.887357	no
ENSRNA049479153	gene:ENSRNA049479153	snoZ118	10:83281589-83288964	-N	cPTIO+NO1394	NOTEST	0	0	0	0	1	1	no
ENSRNA049479158	gene:ENSRNA049479158	snoZ118	10:83281589-83288964	-N	cPTIO+NO1395	NOTEST	0	0	0	0	1	1	no
ENSRNA049479169	gene:ENSRNA049479169	snoZ118	10:83281589-83288964	-N	cPTIO+NO1396	NOTEST	0	0	0	0	1	1	no
ENSRNA049479178	gene:ENSRNA049479178	snoZ118	10:83281589-83288964	-N	cPTIO+NO1397	NOTEST	4.00225	0	-8.64827	0	1	1	no
ENSRNA049479185	gene:ENSRNA049479185	snoZ118	10:83281589-83288964	-N	cPTIO+NO1398	NOTEST	3.19824	0	-8.32564	0	1	1	no
ENSRNA049479186	gene:ENSRNA049479186	snoZ102_R77	10:80382037-80382122	-N	cPTIO+NO1399	NOTEST	0	0	0	0	1	1	no
ENSRNA049479211	gene:ENSRNA049479211	snoZ118	10:83281589-83288964	-N	cPTIO+NO1400	OK	5.32851	14.3783	1.43039	0.145882	0.5578	0.736221	no
ENSRNA049479219	gene:ENSRNA049479219	snoZ118	10:83281589-83288964	-N	cPTIO+NO1401	OK	8.22353	29.9367	1.86281	0.286418	0.4141	0.616062	no
ENSRNA049479257	gene:ENSRNA049479257	SSU_rRNA_eukarya	2:157586169-157587979	-N	cPTIO+NO1402	OK	0.631517	0.509754	-0.303659	-0.41715	0.5224	0.708165	no
ENSRNA049479261	gene:ENSRNA049479261	SSU_rRNA_eukarya	2:157594965-157595421	-N	cPTIO+NO1403	OK	2.74894	5.67513	1.04308	1.39294	0.0361	0.118496	no
ENSRNA049479266	gene:ENSRNA049479266	5_8S_rRNA	2:157588199-157588355	-N	cPTIO+NO1404	NOTEST	0	0	0	0	1	1	no
ENSRNA049479276	gene:ENSRNA049479276	IsrR	2:156036908-156037030	-N	cPTIO+NO1405	NOTEST	0	0	0	0	1	1	no
ENSRNA049479284	gene:ENSRNA049479284	SNORD14	2:156733161-156753879	-N	cPTIO+NO1406	NOTEST	0	0	0	0	1	1	no
ENSRNA049479292	gene:ENSRNA049479292	snoZ112	2:156733161-156753879	-N	cPTIO+NO1407	NOTEST	0	0	0	0	1	1	no
ENSRNA049479303	gene:ENSRNA049479303	snoR2	2:156733161-156753879	-N	cPTIO+NO1408	NOTEST	0	0	0	0	1	1	no
ENSRNA049479317	gene:ENSRNA049479317	snoZ119	2:159692890-159695636	-N	cPTIO+NO1409	NOTEST	0	0	0	0	1	1	no
ENSRNA049479365	gene:ENSRNA049479365	snoR134	6:92080357-92080501	-N	cPTIO+NO1410	OK	20.5656	26.1742	0.347762	0.301818	0.6342	0.791697	no
ENSRNA049479370	gene:ENSRNA049479370	SNORD14	6:92504747-92504866	-N	cPTIO+NO1411	OK	183.358	153.829	-0.253321	-0.318045	0.6217	0.783152	no
ENSRNA049479381	gene:ENSRNA049479381	snoZ223	6:92080052-92080146	-N	cPTIO+NO1412	OK	48.0314	43.4828	-0.143502	-0.111983	0.91795	0.95874	no
ENSRNA049479390	gene:ENSRNA049479390	MIR167_1	6:95985871-95986014	-N	cPTIO+NO1413	NOTEST	0	0	0	0	1	1	no
ENSRNA049479402	gene:ENSRNA049479402	mir-160	6:94036696-94036784	-N	cPTIO+NO1414	NOTEST	0	0	0	0	1	1	no
ENSRNA049479409	gene:ENSRNA049479409	snoU36a	6:92080204-92080291	-N	cPTIO+NO1415	OK	96.2506	117.572	0.28865	0.195566	0.75615	0.869413	no
ENSRNA049479419	gene:ENSRNA049479419	snoZ278	6:92079855-92079973	-N	cPTIO+NO1416	OK	5.37019	14.458	1.42714	1.07227	0.3973	0.600648	no
ENSRNA049479424	gene:ENSRNA049479424	snoZ157	6:92506020-92506110	-N	cPTIO+NO1417	OK	6.54839	20.4948	1.64455	0.786221	0.2836	0.487992	no
ENSRNA049479432	gene:ENSRNA049479432	snoR80	6:92505628-92505763	-N	cPTIO+NO1418	OK	28.6841	26.7696	-0.0996197	-0.0881454	0.89095	0.945138	no
ENSRNA049479442	gene:ENSRNA049479442	snoR60	6:99728409-99730769	-N	cPTIO+NO1419	NOTEST	0	0	0	0	1	1	no
ENSRNA049479449	gene:ENSRNA049479449	snoZ157	6:92505827-92505932	-N	cPTIO+NO1420	OK	104.271	110.82	0.0878721	0.0864132	0.8949	0.947069	no
ENSRNA049479456	gene:ENSRNA049479456	snoR97	6:92079634-92079736	-N	cPTIO+NO1421	NOTEST	5.61049	7.25277	0.369824	0	1	1	no
ENSRNA049479461	gene:ENSRNA049479461	snoR20a	6:92505180-92505266	-N	cPTIO+NO1422	OK	7.03282	62.8547	3.15803	2.6506	0.2148	0.41289	no
ENSRNA049479467	gene:ENSRNA049479467	snoU31b	6:92504958-92505044	-N	cPTIO+NO1423	OK	20.0911	60.3402	1.58608	1.33762	0.2423	0.444036	no
ENSRNA049479501	gene:ENSRNA049479501	snoZ221_snoR21b	6:99918333-99928751	-N	cPTIO+NO1424	NOTEST	0	0	0	0	1	1	no
ENSRNA049479509	gene:ENSRNA049479509	mir-156	6:98967259-98967382	-N	cPTIO+NO1425	NOTEST	0	0	0	0	1	1	no
ENSRNA049479518	gene:ENSRNA049479518	snoR38	6:92505357-92505446	-N	cPTIO+NO1426	OK	51.2443	65.2787	0.34916	0.225096	0.73275	0.855652	no
ENSRNA049479540	gene:ENSRNA049479540	SSU_rRNA_eukarya	10:35055010-35065279	-N	cPTIO+NO1427	NOTEST	0.128279	0.225106	0.765729	0	1	1	no
ENSRNA049479546	gene:ENSRNA049479546	SSU_rRNA_eukarya	10:35072673-35073762	-N	cPTIO+NO1428	OK	1.62394	1.68407	0.0521385	0.0785229	0.90565	0.952772	no
ENSRNA049479549	gene:ENSRNA049479549	5_8S_rRNA	10:35065497-35065653	-N	cPTIO+NO1429	NOTEST	0	0	0	0	1	1	no
ENSRNA049479556	gene:ENSRNA049479556	snoR12	10:34613123-34613206	-N	cPTIO+NO1430	NOTEST	0	0	0	0	1	1	no
ENSRNA049479649	gene:ENSRNA049479649	IsrR	Pt:6391-15097	-N	cPTIO+NO1431	NOTEST	0	0	0	0	1	1	no
ENSRNA049479657	gene:ENSRNA049479657	Intron_gpII	Pt:35984-36072	-N	cPTIO+NO1432	NOTEST	6.78538	0	-9.40841	0	1	1	no
ENSRNA049479663	gene:ENSRNA049479663	Intron_gpII	Pt:91652-131084	-N	cPTIO+NO1433	NOTEST	0	0	0	0	1	1	no
ENSRNA049479675	gene:ENSRNA049479675	Intron_gpII	Pt:91652-131084	-N	cPTIO+NO1434	NOTEST	0	0	0	0	1	1	no
ENSRNA049479684	gene:ENSRNA049479684	Intron_gpII	Pt:91652-131084	-N	cPTIO+NO1435	NOTEST	0	0	0	0	1	1	no
ENSRNA049479692	gene:ENSRNA049479692	Intron_gpII	Pt:91652-131084	-N	cPTIO+NO1436	NOTEST	0	0	0	0	1	1	no
ENSRNA049479700	gene:ENSRNA049479700	Intron_gpII	Pt:1420-1503	-N	cPTIO+NO1437	NOTEST	0	0	0	0	1	1	no
ENSRNA049479709	gene:ENSRNA049479709	Intron_gpII	Pt:91652-131084	-N	cPTIO+NO1438	NOTEST	0	0	0	0	1	1	no
ENSRNA049479717	gene:ENSRNA049479717	Intron_gpII	Pt:91652-131084	-N	cPTIO+NO1439	NOTEST	0	0	0	0	1	1	no
ENSRNA049479725	gene:ENSRNA049479725	Intron_gpII	Pt:79920-79997	-N	cPTIO+NO1440	NOTEST	0	0	0	0	1	1	no
ENSRNA049479731	gene:ENSRNA049479731	Intron_gpII	Pt:91652-131084	-N	cPTIO+NO1441	NOTEST	0	0	0	0	1	1	no
ENSRNA049479739	gene:ENSRNA049479739	Intron_gpII	Pt:91652-131084	-N	cPTIO+NO1442	NOTEST	0	0	0	0	1	1	no
ENSRNA049479745	gene:ENSRNA049479745	Intron_gpII	Pt:89235-91472	-N	cPTIO+NO1443	NOTEST	0	0	0	0	1	1	no
ENSRNA049479751	gene:ENSRNA049479751	Intron_gpII	Pt:131264-133501	-N	cPTIO+NO1444	NOTEST	0	0	0	0	1	1	no
ENSRNA049479761	gene:ENSRNA049479761	Intron_gpII	Pt:83035-83803	-N	cPTIO+NO1445	NOTEST	0	0	0	0	1	1	no
ENSRNA049479768	gene:ENSRNA049479768	Intron_gpII	Pt:138322-139807	-N	cPTIO+NO1446	NOTEST	0	0	0	0	1	1	no
ENSRNA049479776	gene:ENSRNA049479776	Intron_gpII	Pt:45332-45407	-N	cPTIO+NO1447	NOTEST	0	0	0	0	1	1	no
ENSRNA049479781	gene:ENSRNA049479781	5S_rRNA	Pt:91652-131084	-N	cPTIO+NO1448	NOTEST	0	0	0	0	1	1	no
ENSRNA049479790	gene:ENSRNA049479790	5S_rRNA	Pt:91652-131084	-N	cPTIO+NO1449	NOTEST	0	0	0	0	1	1	no
ENSRNA049762437	gene:ENSRNA049762437	tRNA-Ala	5:5313190-5313263	-N	cPTIO+NO1450	NOTEST	0	0	0	0	1	1	no
GRMZM5G800096	gene:GRMZM5G800096	-	Pt:91652-131084	-N	cPTIO+NO1451	NOTEST	0.0471105	0.0213969	-0.863134	0	1	1	no
GRMZM5G800101	gene:GRMZM5G800101	-	Mt:330766-335518	-N	cPTIO+NO1452	NOTEST	0.0615016	0.0369011	-0.608354	0	1	1	no
GRMZM5G800457	gene:GRMZM5G800457	-	Mt:98037-98789	-N	cPTIO+NO1453	NOTEST	0.130272	0	-3.81016	0	1	1	no
GRMZM5G800780	gene:GRMZM5G800780	-	Pt:73841-74543	-N	cPTIO+NO1454	NOTEST	0.0166378	0	-1.41347	0	1	1	no
GRMZM5G800980	gene:GRMZM5G800980	-	Pt:50534-52367	-N	cPTIO+NO1455	NOTEST	0.203213	0.383541	0.884219	0	1	1	no
GRMZM5G801074	gene:GRMZM5G801074	rpl33	Pt:66311-70204	-N	cPTIO+NO1456	NOTEST	0.726215	0.623472	-0.216846	0	1	1	no
GRMZM5G801746	gene:GRMZM5G801746	-	Mt:374934-375234	-N	cPTIO+NO1457	OK	0.873076	1.06629	0.285457	0.173782	0.7749	0.881245	no
GRMZM5G801958	gene:GRMZM5G801958	-	Pt:63866-65748	-N	cPTIO+NO1458	OK	0.530178	0.823039	0.624949	1.11588	0.15125	0.326499	no
GRMZM5G804358	gene:GRMZM5G804358	-	Mt:76131-84976	-N	cPTIO+NO1459	OK	2.9724	2.89582	-0.0375284	-0.0590216	0.928	0.964576	no
GRMZM5G804671	gene:GRMZM5G804671	-	Mt:510533-510887	-N	cPTIO+NO1460	OK	2.06885	1.10176	-0.90294	-0.753774	0.22425	0.424215	no
GRMZM5G804708	gene:GRMZM5G804708	clpP	Pt:66311-70204	-N	cPTIO+NO1461	NOTEST	0.358402	0.29588	-0.268315	0	1	1	no
GRMZM5G804776	gene:GRMZM5G804776	rpl14	Pt:79037-79409	-N	cPTIO+NO1462	OK	1.00746	0.506779	-0.977353	-0.861238	0.3098	0.513882	no
GRMZM5G805421	gene:GRMZM5G805421	-	Mt:411136-411628	-N	cPTIO+NO1463	NOTEST	0.276208	0.193808	-0.489853	0	1	1	no
GRMZM5G805940	gene:GRMZM5G805940	-	Mt:448355-448778	-N	cPTIO+NO1464	OK	0.140034	0.455492	1.63347	0.915195	0.2234	0.423369	no
GRMZM5G806435	gene:GRMZM5G806435	-	Mt:11110-13315	-N	cPTIO+NO1465	NOTEST	0.00593402	0.00860445	0.223537	0	1	1	no
GRMZM5G806488	gene:GRMZM5G806488	rps7-A	Pt:91652-131084	-N	cPTIO+NO1466	NOTEST	0	0	0	0	1	1	no
GRMZM5G807592	gene:GRMZM5G807592	-	Mt:356473-356917	-N	cPTIO+NO1467	OK	7.5404	10.0313	0.411321	0.70966	0.2758	0.479602	no
GRMZM5G808402	gene:GRMZM5G808402	atpB	Pt:54175-56114	-N	cPTIO+NO1468	NOTEST	0	0.010899	1.06343	0	1	1	no
GRMZM5G808939	gene:GRMZM5G808939	psbB	Pt:70705-72490	-N	cPTIO+NO1469	NOTEST	0.316558	0.36145	0.185829	0	1	1	no
GRMZM5G809869	gene:GRMZM5G809869	rps2	Pt:31857-32568	-N	cPTIO+NO1470	NOTEST	0.392367	0.285129	-0.447166	0	1	1	no
GRMZM5G810298	gene:GRMZM5G810298	-	Pt:131264-133501	-N	cPTIO+NO1471	NOTEST	0	0	0	0	1	1	no
GRMZM5G811749	gene:GRMZM5G811749	rps16	Pt:3362-5604	-N	cPTIO+NO1472	NOTEST	0.0632369	0.183697	1.40316	0	1	1	no
GRMZM5G813608	gene:GRMZM5G813608	ycf70	Pt:6391-15097	-N	cPTIO+NO1473	NOTEST	0.123844	0.167777	0.409516	0	1	1	no
GRMZM5G813949	gene:GRMZM5G813949	-	Mt:108118-108693	-N	cPTIO+NO1474	NOTEST	0.0846241	0	-3.24221	0	1	1	no
GRMZM5G814594	gene:GRMZM5G814594	-	Mt:185995-186382	-N	cPTIO+NO1475	NOTEST	0	0.108948	3.57226	0	1	1	no
GRMZM5G815453	gene:GRMZM5G815453	-	Pt:56823-58323	-N	cPTIO+NO1476	NOTEST	0	0	0	0	1	1	no
GRMZM5G815553	gene:GRMZM5G815553	psaC	Pt:91652-131084	-N	cPTIO+NO1477	NOTEST	0	0.69269	6.13482	0	1	1	no
GRMZM5G815606	gene:GRMZM5G815606	rps18	Pt:66311-70204	-N	cPTIO+NO1478	NOTEST	0.0593373	0.0479921	-0.257775	0	1	1	no
GRMZM5G816274	gene:GRMZM5G816274	-	Mt:58051-58528	-N	cPTIO+NO1479	NOTEST	0	0	0	0	1	1	no
GRMZM5G816453	gene:GRMZM5G816453	-	Mt:8751-9915	-N	cPTIO+NO1480	NOTEST	0	0	0	0	1	1	no
GRMZM5G816772	gene:GRMZM5G816772	-	Mt:232090-233200	-N	cPTIO+NO1481	OK	1.38434	2.15352	0.633798	1.05281	0.1282	0.292263	no
GRMZM5G817985	gene:GRMZM5G817985	-	Mt:171675-172014	-N	cPTIO+NO1482	NOTEST	0	0	0	0	1	1	no
GRMZM5G818111	gene:GRMZM5G818111	-	Pt:138322-139807	-N	cPTIO+NO1483	NOTEST	0.226168	0.0845185	-1.32114	0	1	1	no
GRMZM5G819109	gene:GRMZM5G819109	-	Mt:385082-385424	-N	cPTIO+NO1484	NOTEST	0	0.140217	3.90898	0	1	1	no
GRMZM5G819258	gene:GRMZM5G819258	-	Mt:108118-108693	-N	cPTIO+NO1485	NOTEST	0	0	0	0	1	1	no
GRMZM5G821527	gene:GRMZM5G821527	-	Mt:496996-497812	-N	cPTIO+NO1486	OK	0.468175	0.481793	0.0405125	0.0422647	0.9465	0.973651	no
GRMZM5G821687	gene:GRMZM5G821687	-	Mt:389274-389718	-N	cPTIO+NO1487	OK	0.211767	0.43828	1.01536	0.528885	0.35175	0.556753	no
GRMZM5G822170	gene:GRMZM5G822170	-	Mt:388670-389072	-N	cPTIO+NO1488	NOTEST	0.13418	0.186889	0.449511	0	1	1	no
GRMZM5G822401	gene:GRMZM5G822401	-	Mt:191868-192351	-N	cPTIO+NO1489	OK	0.968096	0.439709	-1.12098	-0.949087	0.16785	0.350491	no
GRMZM5G822734	gene:GRMZM5G822734	-	Mt:472551-472941	-N	cPTIO+NO1490	NOTEST	0.27758	0.114936	-1.20277	0	1	1	no
GRMZM5G824660	gene:GRMZM5G824660	-	Mt:233669-234005	-N	cPTIO+NO1491	OK	0.978361	1.29415	0.4	0.286494	0.6842	0.825423	no
GRMZM5G825253	gene:GRMZM5G825253	-	Mt:204631-207081	-N	cPTIO+NO1492	OK	6.17966	2.6826	-1.20086	-0.627303	0.40405	0.60748	no
GRMZM5G826322	gene:GRMZM5G826322	-	Mt:307856-308514	-N	cPTIO+NO1493	OK	1.71089	0.646638	-1.38998	-0.656362	0.3289	0.533773	no
GRMZM5G826672	gene:GRMZM5G826672	-	Mt:336422-336818	-N	cPTIO+NO1494	NOTEST	0	0	0	0	1	1	no
GRMZM5G827309	gene:GRMZM5G827309	-	Mt:250362-254128	-N	cPTIO+NO1495	NOTEST	0.108443	0.1752	0.644891	0	1	1	no
GRMZM5G827951	gene:GRMZM5G827951	-	Mt:346144-347523	-N	cPTIO+NO1496	NOTEST	0.157319	0.107858	-0.505552	0	1	1	no
GRMZM5G828883	gene:GRMZM5G828883	-	Mt:287308-287710	-N	cPTIO+NO1497	NOTEST	0.152411	0.119067	-0.331529	0	1	1	no
GRMZM5G830210	gene:GRMZM5G830210	infA	Pt:78084-78408	-N	cPTIO+NO1498	OK	0.543467	0.317591	-0.756602	-0.488553	0.56715	0.74385	no
GRMZM5G831399	gene:GRMZM5G831399	psbH	Pt:72773-73328	-N	cPTIO+NO1499	NOTEST	0.188037	0.156264	-0.252294	0	1	1	no
GRMZM5G831540	gene:GRMZM5G831540	cemA	Pt:59193-62447	-N	cPTIO+NO1500	OK	0.93081	1.71064	0.87097	1.9523	0.0057	0.0294987	yes
GRMZM5G833299	gene:GRMZM5G833299	-	Mt:254396-255221	-N	cPTIO+NO1501	NOTEST	0.0313335	0.111013	1.54978	0	1	1	no
GRMZM5G834128	gene:GRMZM5G834128	-	Mt:204631-207081	-N	cPTIO+NO1502	OK	2.46479	2.7058	0.134071	0.247022	0.70635	0.840067	no
GRMZM5G834207	gene:GRMZM5G834207	-	Mt:201992-202316	-N	cPTIO+NO1503	NOTEST	0.541005	0	-5.78399	0	1	1	no
GRMZM5G834282	gene:GRMZM5G834282	-	Mt:548915-549248	-N	cPTIO+NO1504	OK	0.714805	0.409963	-0.787331	-0.463279	0.47865	0.67243	no
GRMZM5G834298	gene:GRMZM5G834298	-	Mt:234410-234776	-N	cPTIO+NO1505	OK	3.26141	1.57929	-1.04153	-1.07705	0.11465	0.270381	no
GRMZM5G834666	gene:GRMZM5G834666	-	Mt:265987-266410	-N	cPTIO+NO1506	OK	3.1219	1.87287	-0.734105	-0.864613	0.20595	0.401214	no
GRMZM5G834908	gene:GRMZM5G834908	-	Mt:71055-71394	-N	cPTIO+NO1507	NOTEST	0	0	0	0	1	1	no
GRMZM5G834995	gene:GRMZM5G834995	-	Mt:306308-306650	-N	cPTIO+NO1508	NOTEST	0.250737	0	-4.70452	0	1	1	no
GRMZM5G835775	gene:GRMZM5G835775	ndhE	Pt:91652-131084	-N	cPTIO+NO1509	NOTEST	0	0.208921	4.45234	0	1	1	no
GRMZM5G836544	gene:GRMZM5G836544	-	Mt:564154-564946	-N	cPTIO+NO1510	OK	2.20242	2.70969	0.297817	0.309304	0.64465	0.798181	no
GRMZM5G836994	gene:GRMZM5G836994	-	Pt:1673-3308	-N	cPTIO+NO1511	NOTEST	0.272274	0.341659	0.317081	0	1	1	no
GRMZM5G837015	gene:GRMZM5G837015	-	Mt:199268-199586	-N	cPTIO+NO1512	OK	0.777872	1.5405	0.9767	0.708419	0.27565	0.479449	no
GRMZM5G838396	gene:GRMZM5G838396	rps3	Pt:81112-82518	-N	cPTIO+NO1513	NOTEST	0.38344	0.257808	-0.554945	0	1	1	no
GRMZM5G838554	gene:GRMZM5G838554	-	Mt:362801-363197	-N	cPTIO+NO1514	NOTEST	0	0	0	0	1	1	no
GRMZM5G838963	gene:GRMZM5G838963	-	Mt:456573-457383	-N	cPTIO+NO1515	NOTEST	0	0	0	0	1	1	no
GRMZM5G839924	gene:GRMZM5G839924	-	Mt:101543-102116	-N	cPTIO+NO1516	OK	2.81769	4.12291	0.547534	0.886258	0.18705	0.376346	no
GRMZM5G841635	gene:GRMZM5G841635	-	Mt:208260-208961	-N	cPTIO+NO1517	NOTEST	0.417213	0.0650944	-2.50818	0	1	1	no
GRMZM5G842963	gene:GRMZM5G842963	-	Mt:339778-340135	-N	cPTIO+NO1518	NOTEST	0.0856143	0	-3.25723	0	1	1	no
GRMZM5G844030	gene:GRMZM5G844030	-	Mt:511893-514104	-N	cPTIO+NO1519	OK	0.976681	0.729502	-0.41603	-0.683586	0.3178	0.522394	no
GRMZM5G844074	gene:GRMZM5G844074	-	Pt:91652-131084	-N	cPTIO+NO1520	OK	0.302044	1.40493	2.18091	1.09541	0.45535	0.652701	no
GRMZM5G844331	gene:GRMZM5G844331	-	Mt:351308-351713	-N	cPTIO+NO1521	NOTEST	0	0.102077	3.48642	0	1	1	no
GRMZM5G844605	gene:GRMZM5G844605	-	Mt:168896-169217	-N	cPTIO+NO1522	NOTEST	0	0	0	0	1	1	no
GRMZM5G844628	gene:GRMZM5G844628	rps7-A	Pt:91652-131084	-N	cPTIO+NO1523	NOTEST	0	0	0	0	1	1	no
GRMZM5G844657	gene:GRMZM5G844657	-	Mt:174514-174817	-N	cPTIO+NO1524	NOTEST	0	0	0	0	1	1	no
GRMZM5G845024	gene:GRMZM5G845024	-	Mt:138030-138330	-N	cPTIO+NO1525	OK	7.90819	8.86647	0.164815	0.220408	0.7253	0.851639	no
GRMZM5G845230	gene:GRMZM5G845230	-	Mt:226252-226645	-N	cPTIO+NO1526	NOTEST	0.182828	0	-4.26924	0	1	1	no
GRMZM5G845244	gene:GRMZM5G845244	rps8	Pt:78487-78898	-N	cPTIO+NO1527	NOTEST	0.345898	0.25691	-0.41511	0	1	1	no
GRMZM5G845496	gene:GRMZM5G845496	-	Mt:406844-407144	-N	cPTIO+NO1528	NOTEST	0	0.377443	5.27591	0	1	1	no
GRMZM5G845792	gene:GRMZM5G845792	-	Mt:438522-438930	-N	cPTIO+NO1529	NOTEST	0	0	0	0	1	1	no
GRMZM5G846068	gene:GRMZM5G846068	-	Mt:284755-285205	-N	cPTIO+NO1530	NOTEST	0.109728	0.190868	0.746487	0	1	1	no
GRMZM5G846968	gene:GRMZM5G846968	-	Mt:360533-361787	-N	cPTIO+NO1531	NOTEST	0.0295133	0.0635216	0.89583	0	1	1	no
GRMZM5G847102	gene:GRMZM5G847102	-	Mt:501948-502296	-N	cPTIO+NO1532	NOTEST	0.0810896	0	-3.18729	0	1	1	no
GRMZM5G848448	gene:GRMZM5G848448	-	Mt:342956-343355	-N	cPTIO+NO1533	NOTEST	0.345707	0	-5.15262	0	1	1	no
GRMZM5G849018	gene:GRMZM5G849018	-	Mt:68276-68597	-N	cPTIO+NO1534	NOTEST	0	0	0	0	1	1	no
GRMZM5G849223	gene:GRMZM5G849223	-	Mt:19812-20889	-N	cPTIO+NO1535	NOTEST	0.0745888	0.160774	1.01355	0	1	1	no
GRMZM5G850100	gene:GRMZM5G850100	-	Mt:214705-215020	-N	cPTIO+NO1536	NOTEST	0	0	0	0	1	1	no
GRMZM5G851130	gene:GRMZM5G851130	-	Mt:479552-481148	-N	cPTIO+NO1537	OK	1.40815	0.893442	-0.650506	-1.01152	0.11685	0.274032	no
GRMZM5G851708	gene:GRMZM5G851708	-	Mt:26912-27883	-N	cPTIO+NO1538	NOTEST	0.256722	0.238256	-0.103508	0	1	1	no
GRMZM5G851769	gene:GRMZM5G851769	-	Mt:267744-269870	-N	cPTIO+NO1539	OK	1.28851	0.979418	-0.392205	-0.670021	0.29695	0.501377	no
GRMZM5G851921	gene:GRMZM5G851921	-	Mt:313449-313773	-N	cPTIO+NO1540	NOTEST	0	0	0	0	1	1	no
GRMZM5G852144	gene:GRMZM5G852144	-	Mt:51506-53059	-N	cPTIO+NO1541	OK	0.583753	0.771502	0.396387	0.501801	0.4388	0.638315	no
GRMZM5G853305	gene:GRMZM5G853305	-	Pt:79518-79881	-N	cPTIO+NO1542	OK	0.480472	0.57237	0.247765	0.168534	0.82035	0.907758	no
GRMZM5G853409	gene:GRMZM5G853409	-	Mt:17206-19115	-N	cPTIO+NO1543	NOTEST	0.401645	0.378505	-0.0834675	0	1	1	no
GRMZM5G853723	gene:GRMZM5G853723	ndhH	Pt:91652-131084	-N	cPTIO+NO1544	NOTEST	0.0504868	0.0372975	-0.354856	0	1	1	no
GRMZM5G854065	gene:GRMZM5G854065	-	Mt:58743-59348	-N	cPTIO+NO1545	OK	2.84682	3.63485	0.351449	0.551311	0.4056	0.608624	no
GRMZM5G855343	gene:GRMZM5G855343	-	Pt:140067-140361	-N	cPTIO+NO1546	OK	2.08013	1.52823	-0.442321	-0.369252	0.5644	0.741589	no
GRMZM5G856027	gene:GRMZM5G856027	-	Mt:237576-243574	-N	cPTIO+NO1547	NOTEST	0	0	0	0	1	1	no
GRMZM5G856189	gene:GRMZM5G856189	-	Mt:486573-486894	-N	cPTIO+NO1548	NOTEST	0.11493	0.189778	0.677278	0	1	1	no
GRMZM5G856777	gene:GRMZM5G856777	psbC	Pt:6391-15097	-N	cPTIO+NO1549	NOTEST	0.120849	0.0961348	-0.302005	0	1	1	no
GRMZM5G856972	gene:GRMZM5G856972	-	Mt:65334-65682	-N	cPTIO+NO1550	NOTEST	0	0	0	0	1	1	no
GRMZM5G857320	gene:GRMZM5G857320	-	Mt:307856-308514	-N	cPTIO+NO1551	OK	1.79881	1.33047	-0.432302	-0.331341	0.6044	0.770424	no
GRMZM5G858045	gene:GRMZM5G858045	-	Mt:99692-100007	-N	cPTIO+NO1552	NOTEST	0.202137	0	-4.40692	0	1	1	no
GRMZM5G858556	gene:GRMZM5G858556	rps11	Pt:77251-77985	-N	cPTIO+NO1553	NOTEST	0.0867903	0.0882853	0.0221132	0	1	1	no
GRMZM5G859187	gene:GRMZM5G859187	-	Mt:525510-526320	-N	cPTIO+NO1554	NOTEST	0	0	0	0	1	1	no
GRMZM5G859440	gene:GRMZM5G859440	-	Mt:280399-282986	-N	cPTIO+NO1555	NOTEST	0.0258278	0	-1.84108	0	1	1	no
GRMZM5G860062	gene:GRMZM5G860062	-	Mt:37305-38381	-N	cPTIO+NO1556	NOTEST	0.0282644	0	-1.936	0	1	1	no
GRMZM5G861212	gene:GRMZM5G861212	-	Mt:376213-376603	-N	cPTIO+NO1557	OK	0.967887	0.42186	-1.1791	-0.812034	0.2303	0.43167	no
GRMZM5G861353	gene:GRMZM5G861353	ycf72-1	Mt:346144-347523	-N	cPTIO+NO1558	NOTEST	0	0	0	0	1	1	no
GRMZM5G861791	gene:GRMZM5G861791	-	Mt:160500-164661	-N	cPTIO+NO1559	OK	2.81779	2.52991	-0.154898	-0.353141	0.5837	0.755869	no
GRMZM5G862955	gene:GRMZM5G862955	-	Mt:541368-545055	-N	cPTIO+NO1560	OK	10.0112	10.2252	0.030484	0.0843638	0.8942	0.946675	no
GRMZM5G863003	gene:GRMZM5G863003	-	Mt:129508-132560	-N	cPTIO+NO1561	NOTEST	0.0244725	0.0388368	0.502523	0	1	1	no
GRMZM5G864407	gene:GRMZM5G864407	ndhG	Pt:91652-131084	-N	cPTIO+NO1562	NOTEST	0.134928	0.12433	-0.109555	0	1	1	no
GRMZM5G865196	gene:GRMZM5G865196	-	Mt:468543-468861	-N	cPTIO+NO1563	NOTEST	0	0.153584	4.03196	0	1	1	no
GRMZM5G866064	gene:GRMZM5G866064	-	Pt:139823-140048	-N	cPTIO+NO1564	NOTEST	0	0	0	0	1	1	no
GRMZM5G866223	gene:GRMZM5G866223	ndhI	Pt:91652-131084	-N	cPTIO+NO1565	NOTEST	0.0254901	0.153231	2.20143	0	1	1	no
GRMZM5G866761	gene:GRMZM5G866761	ycf15-A	Pt:134922-135222	-N	cPTIO+NO1566	NOTEST	0	0	0	0	1	1	no
GRMZM5G866979	gene:GRMZM5G866979	-	Mt:157639-158260	-N	cPTIO+NO1567	NOTEST	0.054752	0.0330923	-0.587495	0	1	1	no
GRMZM5G866990	gene:GRMZM5G866990	-	Mt:236901-237477	-N	cPTIO+NO1568	OK	0.741453	0.877351	0.239822	0.22748	0.72355	0.85088	no
GRMZM5G867512	gene:GRMZM5G867512	-	Mt:273330-275849	-N	cPTIO+NO1569	OK	3.17316	2.82896	-0.165097	-0.36745	0.57015	0.745923	no
GRMZM5G870438	gene:GRMZM5G870438	-	Mt:277987-278428	-N	cPTIO+NO1570	OK	0.93288	0.0632344	-3.68648	-1.42562	0.23275	0.433557	no
GRMZM5G871099	gene:GRMZM5G871099	-	Mt:165954-166302	-N	cPTIO+NO1571	NOTEST	0	0	0	0	1	1	no
GRMZM5G871174	gene:GRMZM5G871174	-	Mt:105916-106267	-N	cPTIO+NO1572	NOTEST	0	0.122376	3.72657	0	1	1	no
GRMZM5G872234	gene:GRMZM5G872234	-	Mt:564154-564946	-N	cPTIO+NO1573	OK	2.7084	3.18113	0.23131	0.203194	0.76085	0.872518	no
GRMZM5G872747	gene:GRMZM5G872747	ycf73-A	Pt:87874-88396	-N	cPTIO+NO1574	NOTEST	0	0	0	0	1	1	no
GRMZM5G872899	gene:GRMZM5G872899	-	Mt:222180-222597	-N	cPTIO+NO1575	NOTEST	0	0.211072	4.46644	0	1	1	no
GRMZM5G873916	gene:GRMZM5G873916	-	Mt:222800-223196	-N	cPTIO+NO1576	NOTEST	0	0	0	0	1	1	no
GRMZM5G874394	gene:GRMZM5G874394	-	Mt:369059-369413	-N	cPTIO+NO1577	NOTEST	0.0551116	0.217346	1.8039	0	1	1	no
GRMZM5G874448	gene:GRMZM5G874448	-	Pt:91652-131084	-N	cPTIO+NO1578	NOTEST	0.0649451	0.027732	-0.990046	0	1	1	no
GRMZM5G874740	gene:GRMZM5G874740	-	Mt:361926-362250	-N	cPTIO+NO1579	NOTEST	0.118358	0	-3.6821	0	1	1	no
GRMZM5G875046	gene:GRMZM5G875046	-	Mt:288626-289007	-N	cPTIO+NO1580	NOTEST	0.0780677	0	-3.13861	0	1	1	no
GRMZM5G875287	gene:GRMZM5G875287	atpI	Pt:32819-34639	-N	cPTIO+NO1581	NOTEST	0.149549	0.126507	-0.225025	0	1	1	no
GRMZM5G875789	gene:GRMZM5G875789	-	Mt:155607-155940	-N	cPTIO+NO1582	NOTEST	0.0930784	0.153427	0.664904	0	1	1	no
GRMZM5G876106	gene:GRMZM5G876106	-	Pt:89235-91472	-N	cPTIO+NO1583	NOTEST	0	0	0	0	1	1	no
GRMZM5G876913	gene:GRMZM5G876913	-	Mt:262805-263162	-N	cPTIO+NO1584	OK	71.5146	70.8187	-0.0141055	-0.0361945	0.9541	0.976909	no
GRMZM5G877040	gene:GRMZM5G877040	-	Mt:63561-64041	-N	cPTIO+NO1585	OK	1.34139	1.73474	0.368568	0.374507	0.55665	0.735651	no
GRMZM5G877173	gene:GRMZM5G877173	ycf15-A	Pt:87514-87814	-N	cPTIO+NO1586	NOTEST	0	0	0	0	1	1	no
GRMZM5G877454	gene:GRMZM5G877454	rpoB	Pt:21467-24695	-N	cPTIO+NO1587	NOTEST	0.152261	0.176388	0.199993	0	1	1	no
GRMZM5G878344	gene:GRMZM5G878344	-	Mt:372869-373193	-N	cPTIO+NO1588	NOTEST	0.112417	0.560453	2.2203	0	1	1	no
GRMZM5G879235	gene:GRMZM5G879235	rpoA	Pt:75427-77189	-N	cPTIO+NO1589	NOTEST	0.171876	0.197669	0.191331	0	1	1	no
GRMZM5G881135	gene:GRMZM5G881135	-	Mt:262383-262761	-N	cPTIO+NO1590	OK	286.243	204.902	-0.482286	-1.55322	0.0167	0.0666501	no
GRMZM5G881661	gene:GRMZM5G881661	-	Mt:295309-295627	-N	cPTIO+NO1591	NOTEST	0	0	0	0	1	1	no
GRMZM5G882520	gene:GRMZM5G882520	-	Mt:224212-225121	-N	cPTIO+NO1592	NOTEST	0	0	0	0	1	1	no
GRMZM5G883882	gene:GRMZM5G883882	-	Mt:293480-293798	-N	cPTIO+NO1593	NOTEST	0.457002	0	-5.54536	0	1	1	no
GRMZM5G884538	gene:GRMZM5G884538	-	Mt:441569-442510	-N	cPTIO+NO1594	OK	4.72107	7.2602	0.619829	1.30642	0.0383	0.123767	no
GRMZM5G884707	gene:GRMZM5G884707	-	Mt:310905-312072	-N	cPTIO+NO1595	OK	3.60326	4.95736	0.459178	0.971948	0.12675	0.290015	no
GRMZM5G884912	gene:GRMZM5G884912	-	Mt:138552-139212	-N	cPTIO+NO1596	OK	6.55051	9.38276	0.517741	1.02448	0.13455	0.302124	no
GRMZM5G884960	gene:GRMZM5G884960	-	Pt:75427-77189	-N	cPTIO+NO1597	OK	0.539008	0.354508	-0.590877	-0.340666	0.6282	0.787267	no
GRMZM5G885905	gene:GRMZM5G885905	ycf73-A	Pt:134340-134862	-N	cPTIO+NO1598	NOTEST	0	0	0	0	1	1	no
GRMZM5G887290	gene:GRMZM5G887290	-	Mt:319612-319963	-N	cPTIO+NO1599	OK	9.66322	9.80311	0.0207142	0.0310777	0.96135	0.981118	no
GRMZM5G887911	gene:GRMZM5G887911	-	Mt:509972-510266	-N	cPTIO+NO1600	OK	1.79024	1.26575	-0.496844	-0.337546	0.6042	0.770424	no
GRMZM5G889036	gene:GRMZM5G889036	-	Mt:261339-261951	-N	cPTIO+NO1601	OK	5.66244	6.57986	0.216278	0.367884	0.5729	0.747871	no
GRMZM5G889299	gene:GRMZM5G889299	-	Mt:60823-63559	-N	cPTIO+NO1602	NOTEST	0.175571	0.315151	0.809139	0	1	1	no
GRMZM5G889790	gene:GRMZM5G889790	-	Mt:271153-271498	-N	cPTIO+NO1603	OK	0.74767	0.98828	0.397875	0.253175	0.71635	0.846632	no
GRMZM5G889905	gene:GRMZM5G889905	-	Mt:344812-345433	-N	cPTIO+NO1604	NOTEST	0.19789	0.143725	-0.435469	0	1	1	no
GRMZM5G890451	gene:GRMZM5G890451	-	Mt:433537-433984	-N	cPTIO+NO1605	OK	3.93409	5.24668	0.414459	0.608135	0.34585	0.551529	no
GRMZM5G890747	gene:GRMZM5G890747	-	Mt:142489-142849	-N	cPTIO+NO1606	NOTEST	0.352611	0.10742	-1.62674	0	1	1	no
GRMZM5G891801	gene:GRMZM5G891801	-	Mt:487870-488230	-N	cPTIO+NO1607	NOTEST	0.171441	0	-4.18143	0	1	1	no
GRMZM5G892247	gene:GRMZM5G892247	rpoC2	Pt:26982-31566	-N	cPTIO+NO1608	NOTEST	0.18425	0.305454	0.699515	0	1	1	no
GRMZM5G892769	gene:GRMZM5G892769	-	Mt:21089-22698	-N	cPTIO+NO1609	OK	2.02469	1.64252	-0.300141	-0.570669	0.39085	0.594866	no
GRMZM5G892983	gene:GRMZM5G892983	-	Mt:24645-25498	-N	cPTIO+NO1610	OK	0.73118	0.812429	0.150067	0.168854	0.78115	0.884916	no
GRMZM5G893089	gene:GRMZM5G893089	-	Mt:550607-550973	-N	cPTIO+NO1611	NOTEST	0	0	0	0	1	1	no
GRMZM5G894376	gene:GRMZM5G894376	-	Mt:42602-43923	-N	cPTIO+NO1612	NOTEST	0.193854	0.110934	-0.753316	0	1	1	no
GRMZM5G894515	gene:GRMZM5G894515	ndhF	Pt:91652-131084	-N	cPTIO+NO1613	NOTEST	0.0321777	0.0632824	0.796986	0	1	1	no
GRMZM5G897615	gene:GRMZM5G897615	-	Mt:120928-121513	-N	cPTIO+NO1614	NOTEST	0	0	0	0	1	1	no
GRMZM5G897626	gene:GRMZM5G897626	-	Mt:73894-74197	-N	cPTIO+NO1615	NOTEST	0	0	0	0	1	1	no
GRMZM5G897755	gene:GRMZM5G897755	-	Mt:565002-565665	-N	cPTIO+NO1616	OK	2.59645	3.09228	0.251243	0.415928	0.55495	0.734513	no
GRMZM5G898442	gene:GRMZM5G898442	-	Pt:88700-88910	-N	cPTIO+NO1617	NOTEST	0	0	0	0	1	1	no
GRMZM5G898466	gene:GRMZM5G898466	-	Pt:133826-134036	-N	cPTIO+NO1618	NOTEST	0	0	0	0	1	1	no
GRMZM5G898647	gene:GRMZM5G898647	-	Mt:200740-201463	-N	cPTIO+NO1619	OK	1.0461	0.72544	-0.522067	-0.594822	0.3591	0.564063	no
GRMZM5G898772	gene:GRMZM5G898772	-	Mt:114491-114968	-N	cPTIO+NO1620	NOTEST	0	0	0	0	1	1	no
GRMZM5G899366	gene:GRMZM5G899366	rpoC1	Pt:24732-26784	-N	cPTIO+NO1621	NOTEST	0.0356189	0.0857905	1.07025	0	1	1	no
GRMZM5G899452	gene:GRMZM5G899452	-	Mt:504157-504475	-N	cPTIO+NO1622	NOTEST	0	0	0	0	1	1	no
GRMZM5G899836	gene:GRMZM5G899836	ycf72-1	Pt:83035-83803	-N	cPTIO+NO1623	OK	1.13733	1.28039	0.169527	0.215722	0.7372	0.858335	no
GRMZM5G899892	gene:GRMZM5G899892	-	Mt:348198-348528	-N	cPTIO+NO1624	NOTEST	0.353588	0.424264	0.256268	0	1	1	no
Zm00001d000462	gene:Zm00001d000462	-	3:847736-848075	-N	cPTIO+NO1625	NOTEST	0	0	0	0	1	1	no
Zm00001d000463	gene:Zm00001d000463	-	3:1878503-1879160	-N	cPTIO+NO1626	NOTEST	0	0	0	0	1	1	no
Zm00001d000464	gene:Zm00001d000464	-	3:2038122-2038649	-N	cPTIO+NO1627	NOTEST	0	0	0	0	1	1	no
Zm00001d000465	gene:Zm00001d000465	-	3:2767719-2768321	-N	cPTIO+NO1628	OK	1.34295	0.96311	-0.475434	-0.505968	0.4338	0.634065	no
Zm00001d000466	gene:Zm00001d000466	-	3:3985418-3985673	-N	cPTIO+NO1629	NOTEST	0	0	0	0	1	1	no
Zm00001d000467	gene:Zm00001d000467	-	3:5204337-5204746	-N	cPTIO+NO1630	NOTEST	0	0	0	0	1	1	no
Zm00001d000468	gene:Zm00001d000468	-	3:5687660-5688332	-N	cPTIO+NO1631	NOTEST	0	0	0	0	1	1	no
Zm00001d000469	gene:Zm00001d000469	-	3:6144085-6144537	-N	cPTIO+NO1632	NOTEST	0	0	0	0	1	1	no
Zm00001d000470	gene:Zm00001d000470	-	3:6262101-6262485	-N	cPTIO+NO1633	NOTEST	0.129846	0.229719	0.777505	0	1	1	no
Zm00001d000471	gene:Zm00001d000471	-	3:6348056-6349466	-N	cPTIO+NO1634	NOTEST	0.049887	0.180467	1.66923	0	1	1	no
Zm00001d000473	gene:Zm00001d000473	-	3:8513309-8513949	-N	cPTIO+NO1635	NOTEST	0	0	0	0	1	1	no
Zm00001d000474	gene:Zm00001d000474	-	3:8727038-8727650	-N	cPTIO+NO1636	NOTEST	0.030576	0.124563	1.72958	0	1	1	no
Zm00001d000475	gene:Zm00001d000475	-	3:9760659-9761404	-N	cPTIO+NO1637	NOTEST	0.0777447	0.0337274	-1.00477	0	1	1	no
Zm00001d000476	gene:Zm00001d000476	-	3:10273313-10273700	-N	cPTIO+NO1638	NOTEST	0	0	0	0	1	1	no
Zm00001d000477	gene:Zm00001d000477	-	3:11226232-11245458	-N	cPTIO+NO1639	OK	2.3239	2.8602	0.298409	0.893054	0.2038	0.398398	no
Zm00001d000478	gene:Zm00001d000478	-	3:12208562-12209432	-N	cPTIO+NO1640	NOTEST	0	0	0	0	1	1	no
Zm00001d000479	gene:Zm00001d000479	-	3:14002423-14004109	-N	cPTIO+NO1641	NOTEST	0.0698327	0	-2.99698	0	1	1	no
Zm00001d000480	gene:Zm00001d000480	-	3:16740173-16743851	-N	cPTIO+NO1642	NOTEST	0	0	0	0	1	1	no
Zm00001d000481	gene:Zm00001d000481	-	3:17116655-17120780	-N	cPTIO+NO1643	NOTEST	0	0	0	0	1	1	no
Zm00001d000482	gene:Zm00001d000482	-	3:18927427-18927755	-N	cPTIO+NO1644	OK	0.516957	0.784287	0.591975	0.388922	0.5452	0.726975	no
Zm00001d000483	gene:Zm00001d000483	-	3:19194747-19210804	-N	cPTIO+NO1645	NOTEST	0.0522271	0.0774772	0.491364	0	1	1	no
Zm00001d000484	gene:Zm00001d000484	-	3:19444063-19444362	-N	cPTIO+NO1646	NOTEST	0	0	0	0	1	1	no
Zm00001d000485	gene:Zm00001d000485	-	3:19818597-19830049	-N	cPTIO+NO1647	OK	0.343143	0.857716	1.29697	0.487341	0.57935	0.752807	no
Zm00001d000486	gene:Zm00001d000486	-	3:21613545-21614342	-N	cPTIO+NO1648	NOTEST	0	0.0316962	2.05992	0	1	1	no
Zm00001d000487	gene:Zm00001d000487	-	3:22138290-22138657	-N	cPTIO+NO1649	NOTEST	0	0	0	0	1	1	no
Zm00001d000488	gene:Zm00001d000488	-	3:23201283-23201571	-N	cPTIO+NO1650	NOTEST	0	0	0	0	1	1	no
Zm00001d000489	gene:Zm00001d000489	-	3:23216903-23217343	-N	cPTIO+NO1651	NOTEST	0	0	0	0	1	1	no
Zm00001d000490	gene:Zm00001d000490	-	3:23308485-23308901	-N	cPTIO+NO1652	NOTEST	0	0.165832	4.13613	0	1	1	no
Zm00001d000491	gene:Zm00001d000491	-	3:23368915-23369215	-N	cPTIO+NO1653	NOTEST	0	0	0	0	1	1	no
Zm00001d000492	gene:Zm00001d000492	-	3:23369522-23371204	-N	cPTIO+NO1654	NOTEST	0	0.354277	5.18696	0	1	1	no
Zm00001d000493	gene:Zm00001d000493	-	3:23369522-23371204	-N	cPTIO+NO1655	NOTEST	0	0	0	0	1	1	no
Zm00001d000494	gene:Zm00001d000494	-	3:23369522-23371204	-N	cPTIO+NO1656	NOTEST	0.0850706	0	-3.249	0	1	1	no
Zm00001d000495	gene:Zm00001d000495	-	3:23369522-23371204	-N	cPTIO+NO1657	OK	0.948517	0.188654	-2.27055	-0.87127	0.30435	0.509114	no
Zm00001d000496	gene:Zm00001d000496	-	3:23369522-23371204	-N	cPTIO+NO1658	NOTEST	0	0	0	0	1	1	no
Zm00001d000497	gene:Zm00001d000497	-	3:24648848-24654887	-N	cPTIO+NO1659	OK	0.662985	0.424487	-0.631261	-0.302111	0.5951	0.763577	no
Zm00001d000498	gene:Zm00001d000498	-	3:24648848-24654887	-N	cPTIO+NO1660	OK	0.319513	0.522829	0.693337	0.481356	0.4844	0.677533	no
Zm00001d000499	gene:Zm00001d000499	-	3:24648848-24654887	-N	cPTIO+NO1661	OK	7.17913	5.39448	-0.411661	-0.691759	0.2727	0.476576	no
Zm00001d000500	gene:Zm00001d000500	-	3:24648848-24654887	-N	cPTIO+NO1662	OK	0.631041	0.850836	0.425322	0.365435	0.67305	0.81803	no
Zm00001d000501	gene:Zm00001d000501	-	3:27396808-27397449	-N	cPTIO+NO1663	OK	3.85653	4.83716	0.3261	0.468136	0.47275	0.667385	no
Zm00001d000502	gene:Zm00001d000502	-	3:27549264-27550063	-N	cPTIO+NO1664	OK	0.873905	3.17324	1.84853	2.47228	0.00145	0.0100017	yes
Zm00001d000503	gene:Zm00001d000503	-	3:29990384-30016117	-N	cPTIO+NO1665	NOTEST	0.118618	0.107139	-0.134871	0	1	1	no
Zm00001d000504	gene:Zm00001d000504	-	3:29990384-30016117	-N	cPTIO+NO1666	NOTEST	0.232355	0.183541	-0.324483	0	1	1	no
Zm00001d000505	gene:Zm00001d000505	-	3:30869858-30870495	-N	cPTIO+NO1667	OK	9.75028	15.1711	0.637282	1.43907	0.02965	0.102503	no
Zm00001d000506	gene:Zm00001d000506	-	3:34384604-34385528	-N	cPTIO+NO1668	OK	2.53916	0.808514	-1.63894	-1.78451	0.0096	0.0437409	yes
Zm00001d000507	gene:Zm00001d000507	-	3:35780231-35784293	-N	cPTIO+NO1669	NOTEST	0.0944356	0.172528	0.805504	0	1	1	no
Zm00001d000508	gene:Zm00001d000508	-	3:36020108-36020746	-N	cPTIO+NO1670	OK	134.094	253.041	0.916076	3.1413	5e-05	0.000587602	yes
Zm00001d000509	gene:Zm00001d000509	-	3:36194384-36199305	-N	cPTIO+NO1671	NOTEST	0.245502	0.195585	-0.3136	0	1	1	no
Zm00001d000510	gene:Zm00001d000510	-	3:37403120-37412755	-N	cPTIO+NO1672	NOTEST	0.0707263	0.0734563	0.0479822	0	1	1	no
Zm00001d000511	gene:Zm00001d000511	-	3:37588294-37589154	-N	cPTIO+NO1673	NOTEST	0.0240752	0	-1.76872	0	1	1	no
Zm00001d000512	gene:Zm00001d000512	-	3:40273556-40274893	-N	cPTIO+NO1674	OK	0.410315	0.682493	0.720329	0.484113	0.51475	0.702682	no
Zm00001d000513	gene:Zm00001d000513	-	3:40279608-40280247	-N	cPTIO+NO1675	NOTEST	0.086277	0.241261	1.38392	0	1	1	no
Zm00001d000514	gene:Zm00001d000514	-	3:42635147-42637797	-N	cPTIO+NO1676	OK	5.55937	9.45501	0.76509	1.95344	0.00385	0.0217072	yes
Zm00001d000515	gene:Zm00001d000515	-	3:42648993-42649803	-N	cPTIO+NO1677	NOTEST	0	0	0	0	1	1	no
Zm00001d000516	gene:Zm00001d000516	-	3:42787413-42788031	-N	cPTIO+NO1678	NOTEST	0.0307868	0.138991	1.86905	0	1	1	no
Zm00001d000517	gene:Zm00001d000517	-	3:43683470-43685241	-N	cPTIO+NO1679	OK	2.1011	2.81845	0.422017	0.603291	0.3736	0.578355	no
Zm00001d000518	gene:Zm00001d000518	-	3:45562369-45562696	-N	cPTIO+NO1680	OK	0.756797	1.85457	1.28193	1.09196	0.18135	0.369148	no
Zm00001d000519	gene:Zm00001d000519	-	3:46886533-46887549	-N	cPTIO+NO1681	NOTEST	0.0152888	0	-1.3385	0	1	1	no
Zm00001d000520	gene:Zm00001d000520	-	3:47673858-47674134	-N	cPTIO+NO1682	NOTEST	0	0	0	0	1	1	no
Zm00001d000521	gene:Zm00001d000521	-	3:47830816-47831608	-N	cPTIO+NO1683	NOTEST	0	0	0	0	1	1	no
Zm00001d000522	gene:Zm00001d000522	-	3:49663555-49811108	-N	cPTIO+NO1684	OK	142.492	127.223	-0.163509	-0.197508	0.7549	0.86871	no
Zm00001d000523	gene:Zm00001d000523	-	3:49663555-49811108	-N	cPTIO+NO1685	OK	14.0055	12.7659	-0.133598	-0.206831	0.78135	0.885055	no
Zm00001d000524	gene:Zm00001d000524	-	3:49663555-49811108	-N	cPTIO+NO1686	OK	121.311	116.584	-0.0573357	-0.0855027	0.9038	0.951914	no
Zm00001d000525	gene:Zm00001d000525	-	3:49663555-49811108	-N	cPTIO+NO1687	NOTEST	0.0557145	0.116628	0.946313	0	1	1	no
Zm00001d000526	gene:Zm00001d000526	-	3:49663555-49811108	-N	cPTIO+NO1688	OK	76.7386	88.8323	0.211106	0.479231	0.5032	0.693564	no
Zm00001d000528	gene:Zm00001d000528	-	3:50258031-50258845	-N	cPTIO+NO1689	NOTEST	0.00973649	0	-0.980865	0	1	1	no
Zm00001d000529	gene:Zm00001d000529	-	3:50772481-50775103	-N	cPTIO+NO1690	NOTEST	0.0556094	0.0457904	-0.233886	0	1	1	no
Zm00001d000530	gene:Zm00001d000530	-	3:51069957-51070267	-N	cPTIO+NO1691	NOTEST	0	0	0	0	1	1	no
Zm00001d000531	gene:Zm00001d000531	-	3:51842029-51842410	-N	cPTIO+NO1692	NOTEST	0.0713231	0	-3.02367	0	1	1	no
Zm00001d000532	gene:Zm00001d000532	-	3:52393984-52394783	-N	cPTIO+NO1693	NOTEST	0.0247435	0	-1.79674	0	1	1	no
Zm00001d000533	gene:Zm00001d000533	-	3:53840628-53841148	-N	cPTIO+NO1694	NOTEST	0	0	0	0	1	1	no
Zm00001d000534	gene:Zm00001d000534	-	3:56249192-56253845	-N	cPTIO+NO1695	NOTEST	0	0	0	0	1	1	no
Zm00001d000535	gene:Zm00001d000535	-	3:57005991-57006372	-N	cPTIO+NO1696	NOTEST	0	0	0	0	1	1	no
Zm00001d000536	gene:Zm00001d000536	-	3:58555715-58555896	-N	cPTIO+NO1697	OK	26.0209	14.6385	-0.829472	-0.853844	0.1908	0.381369	no
Zm00001d000537	gene:Zm00001d000537	-	3:59474381-59477010	-N	cPTIO+NO1698	OK	3.86629	5.97903	0.627646	1.11789	0.08575	0.220677	no
Zm00001d000538	gene:Zm00001d000538	-	3:59474381-59477010	-N	cPTIO+NO1699	NOTEST	0	0	0	0	1	1	no
Zm00001d000539	gene:Zm00001d000539	-	3:59481397-59481911	-N	cPTIO+NO1700	NOTEST	0	0	0	0	1	1	no
Zm00001d000540	gene:Zm00001d000540	-	3:61061338-61061597	-N	cPTIO+NO1701	NOTEST	0	0	0	0	1	1	no
Zm00001d000541	gene:Zm00001d000541	-	3:63156610-63156942	-N	cPTIO+NO1702	NOTEST	0.0930921	0	-3.36586	0	1	1	no
Zm00001d000542	gene:Zm00001d000542	-	3:63321685-63323151	-N	cPTIO+NO1703	OK	1.06158	1.72924	0.698717	1.26635	0.0751	0.200869	no
Zm00001d000543	gene:Zm00001d000543	-	3:63422457-63422884	-N	cPTIO+NO1704	NOTEST	0	0	0	0	1	1	no
Zm00001d000544	gene:Zm00001d000544	-	3:64948895-64949405	-N	cPTIO+NO1705	NOTEST	0	0.27681	4.84202	0	1	1	no
Zm00001d000545	gene:Zm00001d000545	-	3:66442875-66445660	-N	cPTIO+NO1706	OK	1.63054	1.5665	-0.0574456	-0.0729482	0.909	0.954696	no
Zm00001d000546	gene:Zm00001d000546	-	3:68430609-68431276	-N	cPTIO+NO1707	NOTEST	0.0447971	0.059185	0.33636	0	1	1	no
Zm00001d000547	gene:Zm00001d000547	-	3:69441040-69443493	-N	cPTIO+NO1708	OK	1.70478	1.97465	0.210861	0.139866	0.85335	0.926021	no
Zm00001d000548	gene:Zm00001d000548	-	3:69441040-69443493	-N	cPTIO+NO1709	OK	1.17835	1.47713	0.323571	0.606329	0.3609	0.566121	no
Zm00001d000549	gene:Zm00001d000549	-	3:70090369-70092002	-N	cPTIO+NO1710	NOTEST	0	0	0	0	1	1	no
Zm00001d000550	gene:Zm00001d000550	-	3:71629829-71631103	-N	cPTIO+NO1711	OK	3.47301	4.07489	0.229963	0.51581	0.456	0.653412	no
Zm00001d000551	gene:Zm00001d000551	-	3:71854282-71854584	-N	cPTIO+NO1712	OK	10.0518	14.7638	0.554153	0.832337	0.19715	0.38985	no
Zm00001d000552	gene:Zm00001d000552	-	3:72199052-72199699	-N	cPTIO+NO1713	NOTEST	0.0730944	0.0934655	0.316327	0	1	1	no
Zm00001d000553	gene:Zm00001d000553	-	3:73203867-73290655	-N	cPTIO+NO1714	OK	1.51424	1.91959	0.340204	0.100374	0.8838	0.942264	no
Zm00001d000554	gene:Zm00001d000554	-	3:74520316-74521666	-N	cPTIO+NO1715	NOTEST	0	0	0	0	1	1	no
Zm00001d000555	gene:Zm00001d000555	-	3:78897916-78898542	-N	cPTIO+NO1716	NOTEST	0	0	0	0	1	1	no
Zm00001d000556	gene:Zm00001d000556	-	3:81249152-81251042	-N	cPTIO+NO1717	OK	0.679161	1.70707	1.31704	2.42573	0.00135	0.00946145	yes
Zm00001d000557	gene:Zm00001d000557	-	3:81493072-81493787	-N	cPTIO+NO1718	OK	0.646926	0.297574	-1.0948	-1.00156	0.13445	0.302016	no
Zm00001d000558	gene:Zm00001d000558	-	3:81622145-81622968	-N	cPTIO+NO1719	NOTEST	0	0	0	0	1	1	no
Zm00001d000559	gene:Zm00001d000559	-	3:81730077-81730379	-N	cPTIO+NO1720	NOTEST	0	0	0	0	1	1	no
Zm00001d000560	gene:Zm00001d000560	-	3:82375567-82389198	-N	cPTIO+NO1721	NOTEST	0	0	0	0	1	1	no
Zm00001d000561	gene:Zm00001d000561	-	3:84004978-84006525	-N	cPTIO+NO1722	OK	10.2805	15.9515	0.633283	2.09414	0.0074	0.0358123	yes
Zm00001d000562	gene:Zm00001d000562	-	3:88591822-88592293	-N	cPTIO+NO1723	NOTEST	0	0	0	0	1	1	no
Zm00001d000563	gene:Zm00001d000563	-	3:88782558-88783221	-N	cPTIO+NO1724	NOTEST	0	0	0	0	1	1	no
Zm00001d000564	gene:Zm00001d000564	-	3:90044201-90044538	-N	cPTIO+NO1725	OK	0.996528	0.106417	-3.11201	-1.39125	0.23695	0.437994	no
Zm00001d000565	gene:Zm00001d000565	-	3:90495754-90520569	-N	cPTIO+NO1726	OK	2.41454	3.40289	0.493283	0.68972	0.30265	0.507224	no
Zm00001d000566	gene:Zm00001d000566	-	3:91690405-91693888	-N	cPTIO+NO1727	OK	1.13101	0.298461	-1.88715	-1.70081	0.0285	0.0997047	no
Zm00001d000567	gene:Zm00001d000567	-	3:92415005-92421191	-N	cPTIO+NO1728	NOTEST	0.163185	0.215508	0.380865	0	1	1	no
Zm00001d000568	gene:Zm00001d000568	-	3:95275100-95275626	-N	cPTIO+NO1729	OK	0.293739	0.467779	0.653511	0.413239	0.4882	0.680268	no
Zm00001d000570	gene:Zm00001d000570	-	3:96133440-96171332	-N	cPTIO+NO1730	OK	1.86982	2.16628	0.21127	0.166022	0.8162	0.905877	no
Zm00001d000571	gene:Zm00001d000571	-	3:98304596-98305036	-N	cPTIO+NO1731	OK	0.477185	0.526163	0.138202	0.100199	0.90475	0.952178	no
Zm00001d000572	gene:Zm00001d000572	-	3:100059566-100061284	-N	cPTIO+NO1732	OK	0.515747	0.258239	-0.97085	-0.867398	0.21265	0.410429	no
Zm00001d000573	gene:Zm00001d000573	-	3:103094372-103094808	-N	cPTIO+NO1733	NOTEST	0	0	0	0	1	1	no
Zm00001d000574	gene:Zm00001d000574	-	3:103626816-103627130	-N	cPTIO+NO1734	NOTEST	0.188987	0	-4.3146	0	1	1	no
Zm00001d000575	gene:Zm00001d000575	-	3:104075930-104076517	-N	cPTIO+NO1735	NOTEST	0	0	0	0	1	1	no
Zm00001d000576	gene:Zm00001d000576	-	3:104763763-104764821	-N	cPTIO+NO1736	OK	1.86557	3.6546	0.966327	1.82195	0.0118	0.0511355	no
Zm00001d000579	gene:Zm00001d000579	-	3:106112890-106113146	-N	cPTIO+NO1737	NOTEST	0	0	0	0	1	1	no
Zm00001d000580	gene:Zm00001d000580	-	3:106549708-106550362	-N	cPTIO+NO1738	NOTEST	0.248687	0.0877168	-1.40453	0	1	1	no
Zm00001d000581	gene:Zm00001d000581	-	3:106667209-106668592	-N	cPTIO+NO1739	NOTEST	0	0	0	0	1	1	no
Zm00001d000582	gene:Zm00001d000582	-	3:110465001-110469594	-N	cPTIO+NO1740	OK	20.4789	24.0287	0.230516	0.17723	0.7802	0.884446	no
Zm00001d000583	gene:Zm00001d000583	-	3:111443617-111443871	-N	cPTIO+NO1741	NOTEST	0	0	0	0	1	1	no
Zm00001d000584	gene:Zm00001d000584	-	3:111509134-111509560	-N	cPTIO+NO1742	NOTEST	0	0	0	0	1	1	no
Zm00001d000585	gene:Zm00001d000585	-	3:111557579-111560786	-N	cPTIO+NO1743	NOTEST	0	0	0	0	1	1	no
Zm00001d000586	gene:Zm00001d000586	-	3:112702699-112703274	-N	cPTIO+NO1744	NOTEST	0	0	0	0	1	1	no
Zm00001d000587	gene:Zm00001d000587	-	3:112932204-112932864	-N	cPTIO+NO1745	NOTEST	0	0	0	0	1	1	no
Zm00001d000588	gene:Zm00001d000588	-	3:113453042-113453349	-N	cPTIO+NO1746	NOTEST	0	0	0	0	1	1	no
Zm00001d000589	gene:Zm00001d000589	-	3:114244391-114251164	-N	cPTIO+NO1747	OK	1.57087	1.50792	-0.058623	-0.0166356	0.97605	0.987536	no
Zm00001d000590	gene:Zm00001d000590	-	3:117893714-117894372	-N	cPTIO+NO1748	NOTEST	0.0552058	0	-2.705	0	1	1	no
Zm00001d000591	gene:Zm00001d000591	-	3:119058476-119058962	-N	cPTIO+NO1749	NOTEST	0	0	0	0	1	1	no
Zm00001d000592	gene:Zm00001d000592	-	3:119396468-119396859	-N	cPTIO+NO1750	NOTEST	0	0	0	0	1	1	no
Zm00001d000593	gene:Zm00001d000593	-	3:120670341-120670821	-N	cPTIO+NO1751	NOTEST	0.0433605	0.0632669	0.457389	0	1	1	no
Zm00001d000594	gene:Zm00001d000594	-	3:120935455-120936246	-N	cPTIO+NO1752	NOTEST	0	0	0	0	1	1	no
Zm00001d000595	gene:Zm00001d000595	-	3:121713919-121714240	-N	cPTIO+NO1753	NOTEST	0	0	0	0	1	1	no
Zm00001d000596	gene:Zm00001d000596	-	3:121816473-121816974	-N	cPTIO+NO1754	OK	0.836167	0.343286	-1.26011	-1.04272	0.1622	0.342371	no
Zm00001d000597	gene:Zm00001d000597	-	3:121955571-121955928	-N	cPTIO+NO1755	NOTEST	0	0	0	0	1	1	no
Zm00001d000598	gene:Zm00001d000598	-	3:122015127-122015631	-N	cPTIO+NO1756	NOTEST	0.106011	0.0722197	-0.496706	0	1	1	no
Zm00001d000599	gene:Zm00001d000599	-	3:123287628-123289154	-N	cPTIO+NO1757	OK	5.65252	7.0522	0.318673	0.824555	0.20615	0.401468	no
Zm00001d000600	gene:Zm00001d000600	-	3:123796643-123796875	-N	cPTIO+NO1758	NOTEST	0	0	0	0	1	1	no
Zm00001d000601	gene:Zm00001d000601	-	3:125354678-125356912	-N	cPTIO+NO1759	NOTEST	0	0.0285732	1.9476	0	1	1	no
Zm00001d000602	gene:Zm00001d000602	-	3:125710975-125711226	-N	cPTIO+NO1760	NOTEST	0.19713	0	-4.37246	0	1	1	no
Zm00001d000603	gene:Zm00001d000603	-	3:126610171-126612435	-N	cPTIO+NO1761	OK	3.80484	4.47181	0.232459	0.338712	0.60225	0.768657	no
Zm00001d000604	gene:Zm00001d000604	-	3:126948835-126952206	-N	cPTIO+NO1762	NOTEST	0.0649893	0.129292	0.893356	0	1	1	no
Zm00001d000605	gene:Zm00001d000605	-	3:127187147-127187800	-N	cPTIO+NO1763	NOTEST	0	0	0	0	1	1	no
Zm00001d000606	gene:Zm00001d000606	-	3:127803354-127803678	-N	cPTIO+NO1764	NOTEST	0	0	0	0	1	1	no
Zm00001d000607	gene:Zm00001d000607	-	3:127991725-127992058	-N	cPTIO+NO1765	OK	3.07932	0.472852	-2.67764	-2.43281	0.1172	0.274575	no
Zm00001d000608	gene:Zm00001d000608	-	3:130528846-130532046	-N	cPTIO+NO1766	OK	3.63653	5.29224	0.540078	0.935831	0.1487	0.32262	no
Zm00001d000609	gene:Zm00001d000609	-	3:130528846-130532046	-N	cPTIO+NO1767	OK	0.502408	0.0791904	-2.52233	-0.652829	0.3681	0.572677	no
Zm00001d000610	gene:Zm00001d000610	-	3:130528846-130532046	-N	cPTIO+NO1768	OK	0.195126	0.69188	1.77471	0.971812	0.24585	0.447401	no
Zm00001d000611	gene:Zm00001d000611	-	3:131590009-131590863	-N	cPTIO+NO1769	NOTEST	0	0	0	0	1	1	no
Zm00001d000612	gene:Zm00001d000612	-	3:131595793-131597472	-N	cPTIO+NO1770	NOTEST	0	0	0	0	1	1	no
Zm00001d000613	gene:Zm00001d000613	-	3:134797829-134800296	-N	cPTIO+NO1771	NOTEST	0.310205	0.158212	-0.928715	0	1	1	no
Zm00001d000614	gene:Zm00001d000614	-	3:134797829-134800296	-N	cPTIO+NO1772	NOTEST	0.291677	0.110456	-1.3245	0	1	1	no
Zm00001d000615	gene:Zm00001d000615	-	3:134881160-134881932	-N	cPTIO+NO1773	NOTEST	0	0	0	0	1	1	no
Zm00001d000616	gene:Zm00001d000616	-	3:137472176-137472497	-N	cPTIO+NO1774	NOTEST	0	0	0	0	1	1	no
Zm00001d000617	gene:Zm00001d000617	-	3:137590414-137590661	-N	cPTIO+NO1775	NOTEST	0.280005	0	-4.85801	0	1	1	no
Zm00001d000618	gene:Zm00001d000618	-	3:140011561-140012001	-N	cPTIO+NO1776	OK	0.873131	0.597539	-0.53965	-0.343706	0.6077	0.772926	no
Zm00001d000619	gene:Zm00001d000619	-	3:143821056-143823618	-N	cPTIO+NO1777	OK	0.86307	2.17125	1.32099	2.72037	0.00035	0.00310264	yes
Zm00001d000620	gene:Zm00001d000620	-	3:143821056-143823618	-N	cPTIO+NO1778	OK	3.0989	2.47793	-0.321458	-0.154112	0.8342	0.915595	no
Zm00001d000621	gene:Zm00001d000621	-	3:143939652-143940292	-N	cPTIO+NO1779	NOTEST	0	0	0	0	1	1	no
Zm00001d000622	gene:Zm00001d000622	-	3:145752191-145753296	-N	cPTIO+NO1780	NOTEST	0	0	0	0	1	1	no
Zm00001d000623	gene:Zm00001d000623	-	3:146285063-146288191	-N	cPTIO+NO1781	OK	23.4288	18.8261	-0.315398	-0.255535	0.6957	0.833427	no
Zm00001d000624	gene:Zm00001d000624	-	3:146714374-146719230	-N	cPTIO+NO1782	NOTEST	0	0	0	0	1	1	no
Zm00001d000625	gene:Zm00001d000625	-	3:147121998-147125415	-N	cPTIO+NO1783	OK	0.858384	1.81318	1.07005	2.46943	0.0008	0.00613271	yes
Zm00001d000626	gene:Zm00001d000626	-	3:147523422-147523919	-N	cPTIO+NO1784	NOTEST	0	0	0	0	1	1	no
Zm00001d000627	gene:Zm00001d000627	-	3:148575170-148575616	-N	cPTIO+NO1785	NOTEST	0.0750838	0	-3.08888	0	1	1	no
Zm00001d000628	gene:Zm00001d000628	-	3:153561680-153562143	-N	cPTIO+NO1786	NOTEST	0	0	0	0	1	1	no
Zm00001d000629	gene:Zm00001d000629	-	3:153563565-153564215	-N	cPTIO+NO1787	NOTEST	0	0	0	0	1	1	no
Zm00001d000630	gene:Zm00001d000630	-	3:155433403-155433990	-N	cPTIO+NO1788	NOTEST	0	0	0	0	1	1	no
Zm00001d000631	gene:Zm00001d000631	-	3:156106775-156107177	-N	cPTIO+NO1789	NOTEST	0	0	0	0	1	1	no
Zm00001d000632	gene:Zm00001d000632	-	3:156233951-156234804	-N	cPTIO+NO1790	NOTEST	0.0243835	0.0280346	0.145596	0	1	1	no
Zm00001d000633	gene:Zm00001d000633	-	3:158638290-158639594	-N	cPTIO+NO1791	NOTEST	0.177602	0.191064	0.0999796	0	1	1	no
Zm00001d000634	gene:Zm00001d000634	-	3:158938787-158941323	-N	cPTIO+NO1792	OK	7.6773	9.5189	0.309833	1.00863	0.14865	0.32262	no
Zm00001d000635	gene:Zm00001d000635	-	3:158990354-158990922	-N	cPTIO+NO1793	NOTEST	0.0303253	0.138747	1.8831	0	1	1	no
Zm00001d000636	gene:Zm00001d000636	-	3:159782305-159782950	-N	cPTIO+NO1794	NOTEST	0	0.107172	3.55056	0	1	1	no
Zm00001d000637	gene:Zm00001d000637	-	3:161227290-161227492	-N	cPTIO+NO1795	NOTEST	0	0	0	0	1	1	no
Zm00001d000638	gene:Zm00001d000638	-	3:161231903-161232532	-N	cPTIO+NO1796	NOTEST	0	0	0	0	1	1	no
Zm00001d000639	gene:Zm00001d000639	-	3:162854447-162854933	-N	cPTIO+NO1797	NOTEST	0	0	0	0	1	1	no
Zm00001d000640	gene:Zm00001d000640	-	3:163753013-163754144	-N	cPTIO+NO1798	OK	12.6184	12.2967	-0.0372279	-0.0527228	0.9351	0.967986	no
Zm00001d000641	gene:Zm00001d000641	-	3:166271436-166276507	-N	cPTIO+NO1799	OK	23.9982	34.3405	0.516804	0.623659	0.3492	0.554348	no
Zm00001d000642	gene:Zm00001d000642	-	3:166544541-166545222	-N	cPTIO+NO1800	NOTEST	0	0	0	0	1	1	no
Zm00001d000643	gene:Zm00001d000643	-	3:167060723-167060938	-N	cPTIO+NO1801	NOTEST	0.715192	0.508135	-0.485035	0	1	1	no
Zm00001d000644	gene:Zm00001d000644	-	3:171069969-171070483	-N	cPTIO+NO1802	NOTEST	0	0	0	0	1	1	no
Zm00001d000646	gene:Zm00001d000646	-	3:172340377-172341121	-N	cPTIO+NO1803	NOTEST	0	0	0	0	1	1	no
Zm00001d000647	gene:Zm00001d000647	-	3:173521046-173521539	-N	cPTIO+NO1804	NOTEST	0	0	0	0	1	1	no
Zm00001d000648	gene:Zm00001d000648	-	3:173689665-173689960	-N	cPTIO+NO1805	NOTEST	0.207764	0	-4.44469	0	1	1	no
Zm00001d000649	gene:Zm00001d000649	-	3:174587340-174587987	-N	cPTIO+NO1806	NOTEST	0	0	0	0	1	1	no
Zm00001d000650	gene:Zm00001d000650	-	3:174787066-174792369	-N	cPTIO+NO1807	OK	0.639686	0.657307	0.038608	0.0125097	0.9617	0.981302	no
Zm00001d000651	gene:Zm00001d000651	-	3:174857688-174858789	-N	cPTIO+NO1808	NOTEST	0.358024	0.323819	-0.140734	0	1	1	no
Zm00001d000652	gene:Zm00001d000652	-	3:175787335-175790975	-N	cPTIO+NO1809	OK	0.931965	1.13194	0.277741	0.652949	0.36605	0.571064	no
Zm00001d000653	gene:Zm00001d000653	-	3:176876630-176876929	-N	cPTIO+NO1810	NOTEST	0	0	0	0	1	1	no
Zm00001d000654	gene:Zm00001d000654	-	3:178548898-178549543	-N	cPTIO+NO1811	NOTEST	0	0	0	0	1	1	no
Zm00001d000655	gene:Zm00001d000655	-	3:178833745-178834410	-N	cPTIO+NO1812	NOTEST	0.0800812	0.19908	1.21476	0	1	1	no
Zm00001d000656	gene:Zm00001d000656	-	3:181592841-181593651	-N	cPTIO+NO1813	NOTEST	0	0	0	0	1	1	no
Zm00001d000657	gene:Zm00001d000657	-	3:182063971-182069662	-N	cPTIO+NO1814	OK	0.271774	1.78572	2.67195	0.473494	0.2845	0.48885	no
Zm00001d000658	gene:Zm00001d000658	-	3:182200770-182201545	-N	cPTIO+NO1815	NOTEST	0	0	0	0	1	1	no
Zm00001d000659	gene:Zm00001d000659	-	3:182323981-182324718	-N	cPTIO+NO1816	NOTEST	0.147625	0.116312	-0.319505	0	1	1	no
Zm00001d000660	gene:Zm00001d000660	-	3:182353306-182353607	-N	cPTIO+NO1817	OK	1.4679	1.24406	-0.236942	-0.175244	0.78105	0.884916	no
Zm00001d000661	gene:Zm00001d000661	-	3:182355093-182355462	-N	cPTIO+NO1818	NOTEST	0	0	0	0	1	1	no
Zm00001d000662	gene:Zm00001d000662	-	3:182654841-182662875	-N	cPTIO+NO1819	NOTEST	0.4071	0.145474	-1.42372	0	1	1	no
Zm00001d000663	gene:Zm00001d000663	-	3:182684701-182685317	-N	cPTIO+NO1820	NOTEST	0	0	0	0	1	1	no
Zm00001d000664	gene:Zm00001d000664	-	3:183190497-183208440	-N	cPTIO+NO1821	NOTEST	0	0	0	0	1	1	no
Zm00001d000665	gene:Zm00001d000665	-	3:183967670-183969318	-N	cPTIO+NO1822	NOTEST	0	0.0194817	1.55982	0	1	1	no
Zm00001d000666	gene:Zm00001d000666	-	3:184607651-184607912	-N	cPTIO+NO1823	NOTEST	0	0.219554	4.52076	0	1	1	no
Zm00001d000667	gene:Zm00001d000667	-	3:184999152-185011550	-N	cPTIO+NO1824	NOTEST	0.0181738	0.0534408	1.17106	0	1	1	no
Zm00001d000668	gene:Zm00001d000668	-	3:186520868-186521113	-N	cPTIO+NO1825	NOTEST	0	0	0	0	1	1	no
Zm00001d000669	gene:Zm00001d000669	-	3:187048997-187049301	-N	cPTIO+NO1826	NOTEST	0	0	0	0	1	1	no
Zm00001d000670	gene:Zm00001d000670	-	3:187058511-187058855	-N	cPTIO+NO1827	NOTEST	0.0746043	0	-3.08073	0	1	1	no
Zm00001d000671	gene:Zm00001d000671	-	3:187657173-187659315	-N	cPTIO+NO1828	NOTEST	0.137092	0.0941293	-0.498343	0	1	1	no
Zm00001d000673	gene:Zm00001d000673	-	3:189268740-189271392	-N	cPTIO+NO1829	OK	5.35134	7.40593	0.468034	0.742433	0.26575	0.468823	no
Zm00001d000674	gene:Zm00001d000674	-	3:189268740-189271392	-N	cPTIO+NO1830	NOTEST	0.0966446	0.0443223	-0.973194	0	1	1	no
Zm00001d000675	gene:Zm00001d000675	-	3:191575038-191575825	-N	cPTIO+NO1831	NOTEST	0.139852	0.243798	0.760142	0	1	1	no
Zm00001d000676	gene:Zm00001d000676	-	3:193492375-193497031	-N	cPTIO+NO1832	NOTEST	0.203784	0	-4.41808	0	1	1	no
Zm00001d000677	gene:Zm00001d000677	-	3:193684217-193684455	-N	cPTIO+NO1833	NOTEST	0	0	0	0	1	1	no
Zm00001d000678	gene:Zm00001d000678	-	3:194777687-194778285	-N	cPTIO+NO1834	NOTEST	0	0	0	0	1	1	no
Zm00001d000679	gene:Zm00001d000679	-	3:195292877-195293576	-N	cPTIO+NO1835	NOTEST	0	0	0	0	1	1	no
Zm00001d000680	gene:Zm00001d000680	-	3:197444398-197444866	-N	cPTIO+NO1836	NOTEST	0.09857	0	-3.44055	0	1	1	no
Zm00001d000681	gene:Zm00001d000681	-	3:197776386-197778922	-N	cPTIO+NO1837	OK	1.66957	2.01033	0.266499	0.213169	0.75675	0.869901	no
Zm00001d000682	gene:Zm00001d000682	-	3:197779219-197789570	-N	cPTIO+NO1838	OK	4.94468	5.99924	0.278391	0.574996	0.4194	0.62119	no
Zm00001d000683	gene:Zm00001d000683	-	3:200377049-200383673	-N	cPTIO+NO1839	OK	3.39056	2.51678	-0.428472	-0.14879	0.83855	0.917972	no
Zm00001d000684	gene:Zm00001d000684	-	3:201623436-201624806	-N	cPTIO+NO1840	NOTEST	0	0.146278	3.96604	0	1	1	no
Zm00001d000685	gene:Zm00001d000685	-	3:205192539-205198352	-N	cPTIO+NO1841	OK	3.39047	4.60394	0.440265	0.142571	0.84135	0.919296	no
Zm00001d000686	gene:Zm00001d000686	-	3:205388699-205389225	-N	cPTIO+NO1842	NOTEST	0.228669	0.213649	-0.0937749	0	1	1	no
Zm00001d000687	gene:Zm00001d000687	-	3:205435619-205435827	-N	cPTIO+NO1843	NOTEST	0.386516	0.584779	0.584975	0	1	1	no
Zm00001d000688	gene:Zm00001d000688	-	3:207756725-207757515	-N	cPTIO+NO1844	OK	0.524909	0.690523	0.389139	0.354235	0.60055	0.767356	no
Zm00001d000689	gene:Zm00001d000689	-	3:209669023-209669484	-N	cPTIO+NO1845	NOTEST	0	0	0	0	1	1	no
Zm00001d000690	gene:Zm00001d000690	-	3:210250789-210261339	-N	cPTIO+NO1846	NOTEST	0.110466	0.103377	-0.087498	0	1	1	no
Zm00001d000691	gene:Zm00001d000691	-	3:210250789-210261339	-N	cPTIO+NO1847	NOTEST	0.279267	0.169076	-0.69183	0	1	1	no
Zm00001d000692	gene:Zm00001d000692	-	3:210454353-210456117	-N	cPTIO+NO1848	NOTEST	0.201865	0.32825	0.674945	0	1	1	no
Zm00001d000693	gene:Zm00001d000693	-	3:211409357-211409649	-N	cPTIO+NO1849	NOTEST	0	0	0	0	1	1	no
Zm00001d000694	gene:Zm00001d000694	-	3:211418907-211419402	-N	cPTIO+NO1850	NOTEST	0	0	0	0	1	1	no
Zm00001d000695	gene:Zm00001d000695	-	3:211598478-211613691	-N	cPTIO+NO1851	OK	0.480059	0.364653	-0.3874	-0.0998276	0.86365	0.931473	no
Zm00001d000696	gene:Zm00001d000696	-	3:211839677-211840009	-N	cPTIO+NO1852	NOTEST	0	0	0	0	1	1	no
Zm00001d000697	gene:Zm00001d000697	-	3:213451298-213451509	-N	cPTIO+NO1853	OK	3.45697	0.727955	-2.23207	-1.8309	0.27935	0.483412	no
Zm00001d000698	gene:Zm00001d000698	-	3:213526140-213526540	-N	cPTIO+NO1854	NOTEST	0.131022	0	-3.81785	0	1	1	no
Zm00001d000699	gene:Zm00001d000699	-	3:214184794-214185234	-N	cPTIO+NO1855	NOTEST	0	0	0	0	1	1	no
Zm00001d000700	gene:Zm00001d000700	-	3:216210897-216211384	-N	cPTIO+NO1856	NOTEST	0.0515569	0.078628	0.525842	0	1	1	no
Zm00001d000701	gene:Zm00001d000701	-	3:216522568-216523263	-N	cPTIO+NO1857	NOTEST	0.0459278	0.157622	1.58357	0	1	1	no
Zm00001d000702	gene:Zm00001d000702	-	3:217450530-217451066	-N	cPTIO+NO1858	NOTEST	0.0863079	0.344701	1.88088	0	1	1	no
Zm00001d000703	gene:Zm00001d000703	-	3:217768928-217769196	-N	cPTIO+NO1859	NOTEST	0	0	0	0	1	1	no
Zm00001d000704	gene:Zm00001d000704	-	3:217769639-217770052	-N	cPTIO+NO1860	NOTEST	0	0	0	0	1	1	no
Zm00001d000705	gene:Zm00001d000705	-	3:217769639-217770052	-N	cPTIO+NO1861	NOTEST	0	0	0	0	1	1	no
Zm00001d000706	gene:Zm00001d000706	-	3:218486986-218487677	-N	cPTIO+NO1862	OK	2.17417	4.36161	1.00108	1.72909	0.0168	0.0669222	no
Zm00001d000707	gene:Zm00001d000707	-	3:220216161-220218508	-N	cPTIO+NO1863	OK	2.21114	3.49609	0.658563	1.7771	0.0183	0.0713611	no
Zm00001d000708	gene:Zm00001d000708	-	3:220837738-220838401	-N	cPTIO+NO1864	NOTEST	0	0	0	0	1	1	no
Zm00001d000709	gene:Zm00001d000709	-	3:221923984-221924640	-N	cPTIO+NO1865	OK	2.98469	1.84788	-0.688749	-1.05626	0.12455	0.286712	no
Zm00001d000710	gene:Zm00001d000710	-	3:222098382-222099216	-N	cPTIO+NO1866	NOTEST	0	0	0	0	1	1	no
Zm00001d000711	gene:Zm00001d000711	-	3:222160706-222170731	-N	cPTIO+NO1867	NOTEST	0	0	0	0	1	1	no
Zm00001d000712	gene:Zm00001d000712	-	3:222311518-222313241	-N	cPTIO+NO1868	OK	0.576033	1.93189	1.72841	2.08456	0.0058	0.0298825	yes
Zm00001d000713	gene:Zm00001d000713	-	3:222317591-222318709	-N	cPTIO+NO1869	OK	0.582538	0.812025	0.472275	0.65796	0.33105	0.535946	no
Zm00001d000714	gene:Zm00001d000714	-	3:223370007-223382649	-N	cPTIO+NO1870	NOTEST	0.261194	0.29785	0.182902	0	1	1	no
Zm00001d000715	gene:Zm00001d000715	-	3:223649287-223651434	-N	cPTIO+NO1871	NOTEST	0.151964	0.158375	0.0560048	0	1	1	no
Zm00001d000716	gene:Zm00001d000716	-	3:223652142-223654193	-N	cPTIO+NO1872	NOTEST	0.0982482	0.100265	0.0266319	0	1	1	no
Zm00001d000717	gene:Zm00001d000717	-	3:225019083-225019719	-N	cPTIO+NO1873	NOTEST	0	0	0	0	1	1	no
Zm00001d000718	gene:Zm00001d000718	-	3:225463715-225464518	-N	cPTIO+NO1874	NOTEST	0	0	0	0	1	1	no
Zm00001d000719	gene:Zm00001d000719	-	3:226596847-226597856	-N	cPTIO+NO1875	NOTEST	0	0.0420395	2.37961	0	1	1	no
Zm00001d000720	gene:Zm00001d000720	-	3:228900232-228900779	-N	cPTIO+NO1876	NOTEST	0	0	0	0	1	1	no
Zm00001d000721	gene:Zm00001d000721	-	3:228983442-228991157	-N	cPTIO+NO1877	OK	0.643918	0.617948	-0.0584646	-0.0314414	0.9675	0.984224	no
Zm00001d000722	gene:Zm00001d000722	-	3:229259377-229259627	-N	cPTIO+NO1878	NOTEST	0	0	0	0	1	1	no
Zm00001d000723	gene:Zm00001d000723	-	3:230445280-230447821	-N	cPTIO+NO1879	OK	0.734225	1.27466	0.787576	1.4555	0.0356	0.117187	no
Zm00001d000724	gene:Zm00001d000724	-	3:230990086-230990555	-N	cPTIO+NO1880	NOTEST	0	0	0	0	1	1	no
Zm00001d000725	gene:Zm00001d000725	-	3:231978930-232014020	-N	cPTIO+NO1881	NOTEST	0	0.0779425	3.13656	0	1	1	no
Zm00001d000726	gene:Zm00001d000726	-	3:231978930-232014020	-N	cPTIO+NO1882	NOTEST	0.368959	0.345263	-0.0931543	0	1	1	no
Zm00001d000727	gene:Zm00001d000727	-	3:231978930-232014020	-N	cPTIO+NO1883	OK	12.0658	14.8026	0.294706	0.0901974	0.8995	0.949634	no
Zm00001d000728	gene:Zm00001d000728	-	3:233672816-233675583	-N	cPTIO+NO1884	NOTEST	0	0	0	0	1	1	no
Zm00001d000729	gene:Zm00001d000729	-	3:233922380-233938435	-N	cPTIO+NO1885	NOTEST	0	0	0	0	1	1	no
Zm00001d000730	gene:Zm00001d000730	-	3:234975745-234982139	-N	cPTIO+NO1886	OK	13.4537	16.3816	0.283882	0.39087	0.5478	0.729055	no
Zm00001d000731	gene:Zm00001d000731	-	3:235478600-235478828	-N	cPTIO+NO1887	NOTEST	0	0	0	0	1	1	no
Zm00001d000732	gene:Zm00001d000732	-	2:355883-356706	-N	cPTIO+NO1888	NOTEST	0	0	0	0	1	1	no
Zm00001d000733	gene:Zm00001d000733	-	2:2344924-2348541	-N	cPTIO+NO1889	NOTEST	0	0	0	0	1	1	no
Zm00001d000734	gene:Zm00001d000734	-	2:2465135-2466586	-N	cPTIO+NO1890	OK	4.05724	4.45064	0.133201	0.0925272	0.88765	0.943845	no
Zm00001d000735	gene:Zm00001d000735	-	2:2471628-2472257	-N	cPTIO+NO1891	NOTEST	0	0	0	0	1	1	no
Zm00001d000736	gene:Zm00001d000736	-	2:3893628-3896522	-N	cPTIO+NO1892	OK	0.902124	0.579676	-0.629307	-1.35968	0.0854	0.22007	no
Zm00001d000737	gene:Zm00001d000737	-	2:4166903-4173548	-N	cPTIO+NO1893	NOTEST	0	0	0	0	1	1	no
Zm00001d000738	gene:Zm00001d000738	-	2:4451959-4452388	-N	cPTIO+NO1894	OK	9.44946	7.58696	-0.316336	-0.536755	0.42675	0.627695	no
Zm00001d000739	gene:Zm00001d000739	-	2:4585034-4585405	-N	cPTIO+NO1895	OK	1.51068	1.04625	-0.525765	-0.412498	0.565	0.741998	no
Zm00001d000740	gene:Zm00001d000740	-	2:4590767-4591353	-N	cPTIO+NO1896	NOTEST	0.135882	0.173833	0.333594	0	1	1	no
Zm00001d000741	gene:Zm00001d000741	-	2:4794171-4806276	-N	cPTIO+NO1897	OK	2.23361	0.758416	-1.54586	-0.617272	0.28415	0.488539	no
Zm00001d000742	gene:Zm00001d000742	-	2:4956683-4958749	-N	cPTIO+NO1898	NOTEST	0	0	0	0	1	1	no
Zm00001d000743	gene:Zm00001d000743	-	2:4956683-4958749	-N	cPTIO+NO1899	NOTEST	0	0	0	0	1	1	no
Zm00001d000744	gene:Zm00001d000744	-	2:5030907-5031190	-N	cPTIO+NO1900	NOTEST	0	0	0	0	1	1	no
Zm00001d000745	gene:Zm00001d000745	-	2:5179620-5180875	-N	cPTIO+NO1901	NOTEST	0.137007	0.224606	0.674355	0	1	1	no
Zm00001d000746	gene:Zm00001d000746	-	2:5312583-5313110	-N	cPTIO+NO1902	NOTEST	0	0	0	0	1	1	no
Zm00001d000747	gene:Zm00001d000747	-	2:5451326-5451979	-N	cPTIO+NO1903	NOTEST	0	0	0	0	1	1	no
Zm00001d000748	gene:Zm00001d000748	-	2:6286802-6287213	-N	cPTIO+NO1904	NOTEST	0.260718	0	-4.75872	0	1	1	no
Zm00001d000749	gene:Zm00001d000749	-	2:6311729-6312024	-N	cPTIO+NO1905	OK	1.83418	1.52012	-0.269335	-0.220467	0.739	0.85896	no
Zm00001d000750	gene:Zm00001d000750	-	2:6316911-6319518	-N	cPTIO+NO1906	NOTEST	0.186941	0.465333	1.27118	0	1	1	no
Zm00001d000751	gene:Zm00001d000751	-	2:6521136-6521937	-N	cPTIO+NO1907	NOTEST	0	0	0	0	1	1	no
Zm00001d000752	gene:Zm00001d000752	-	2:7287188-7287453	-N	cPTIO+NO1908	NOTEST	0	0	0	0	1	1	no
Zm00001d000753	gene:Zm00001d000753	-	2:8447964-8448222	-N	cPTIO+NO1909	NOTEST	0.520078	0.256945	-0.989662	0	1	1	no
Zm00001d000754	gene:Zm00001d000754	-	2:8607517-8615365	-N	cPTIO+NO1910	NOTEST	0	0	0	0	1	1	no
Zm00001d000755	gene:Zm00001d000755	-	2:9126864-9127842	-N	cPTIO+NO1911	NOTEST	0	0	0	0	1	1	no
Zm00001d000756	gene:Zm00001d000756	-	2:9289482-9289695	-N	cPTIO+NO1912	NOTEST	0	0	0	0	1	1	no
Zm00001d000757	gene:Zm00001d000757	-	2:9600262-9600704	-N	cPTIO+NO1913	NOTEST	0.0511628	0	-2.61265	0	1	1	no
Zm00001d000758	gene:Zm00001d000758	-	2:9830029-9830719	-N	cPTIO+NO1914	NOTEST	0	0.0384927	2.27777	0	1	1	no
Zm00001d000759	gene:Zm00001d000759	-	2:12542092-12542305	-N	cPTIO+NO1915	NOTEST	0	0	0	0	1	1	no
Zm00001d000760	gene:Zm00001d000760	-	2:13582027-13583015	-N	cPTIO+NO1916	NOTEST	0	0	0	0	1	1	no
Zm00001d000761	gene:Zm00001d000761	-	2:13589687-13590685	-N	cPTIO+NO1917	NOTEST	0.0294315	0	-1.97935	0	1	1	no
Zm00001d000762	gene:Zm00001d000762	-	2:13846904-13847264	-N	cPTIO+NO1918	NOTEST	0	0	0	0	1	1	no
Zm00001d000763	gene:Zm00001d000763	-	2:14130160-14131387	-N	cPTIO+NO1919	OK	1.2457	0.947918	-0.390518	-0.592065	0.3579	0.562866	no
Zm00001d000764	gene:Zm00001d000764	-	2:15281180-15288486	-N	cPTIO+NO1920	OK	2.06248	1.78664	-0.206057	-0.125649	0.84265	0.920325	no
Zm00001d000765	gene:Zm00001d000765	-	2:15527072-15527775	-N	cPTIO+NO1921	NOTEST	0	0	0	0	1	1	no
Zm00001d000766	gene:Zm00001d000766	-	2:15964906-15965225	-N	cPTIO+NO1922	NOTEST	0	0	0	0	1	1	no
Zm00001d000768	gene:Zm00001d000768	-	2:17063154-17063586	-N	cPTIO+NO1923	NOTEST	0	0	0	0	1	1	no
Zm00001d000769	gene:Zm00001d000769	-	2:17710876-17738889	-N	cPTIO+NO1924	OK	1.40916	1.58771	0.170968	0.0987566	0.90515	0.952512	no
Zm00001d000770	gene:Zm00001d000770	-	2:18087537-18088276	-N	cPTIO+NO1925	NOTEST	0.0270206	0	-1.88833	0	1	1	no
Zm00001d000771	gene:Zm00001d000771	-	2:18450319-18475288	-N	cPTIO+NO1926	NOTEST	0	0.165817	4.136	0	1	1	no
Zm00001d000773	gene:Zm00001d000773	-	2:18646954-18652496	-N	cPTIO+NO1927	NOTEST	0.0569306	0	-2.74267	0	1	1	no
Zm00001d000774	gene:Zm00001d000774	-	2:18771841-18772138	-N	cPTIO+NO1928	NOTEST	0	0.169013	4.16199	0	1	1	no
Zm00001d000776	gene:Zm00001d000776	-	2:18904217-18905093	-N	cPTIO+NO1929	NOTEST	0	0	0	0	1	1	no
Zm00001d000777	gene:Zm00001d000777	-	2:19071689-19082040	-N	cPTIO+NO1930	OK	3.39027	2.38243	-0.507173	-0.272722	0.7043	0.838907	no
Zm00001d000778	gene:Zm00001d000778	-	2:19320227-19329846	-N	cPTIO+NO1931	NOTEST	0	0	0	0	1	1	no
Zm00001d000779	gene:Zm00001d000779	-	2:19506547-19506793	-N	cPTIO+NO1932	NOTEST	0	0	0	0	1	1	no
Zm00001d000780	gene:Zm00001d000780	-	2:20384739-20385693	-N	cPTIO+NO1933	NOTEST	0	0.0550357	2.70123	0	1	1	no
Zm00001d000781	gene:Zm00001d000781	-	2:20384739-20385693	-N	cPTIO+NO1934	NOTEST	0	0.338547	5.12328	0	1	1	no
Zm00001d000782	gene:Zm00001d000782	-	2:21962069-21962299	-N	cPTIO+NO1935	NOTEST	0	0	0	0	1	1	no
Zm00001d000783	gene:Zm00001d000783	-	2:24062872-24063098	-N	cPTIO+NO1936	NOTEST	0	0	0	0	1	1	no
Zm00001d000784	gene:Zm00001d000784	-	2:24828061-24828668	-N	cPTIO+NO1937	NOTEST	0.0962371	0.128741	0.385107	0	1	1	no
Zm00001d000785	gene:Zm00001d000785	-	2:25295757-25296592	-N	cPTIO+NO1938	NOTEST	0.026254	0	-1.85814	0	1	1	no
Zm00001d000786	gene:Zm00001d000786	-	2:26181379-26182293	-N	cPTIO+NO1939	OK	2.1228	0.77014	-1.45094	-1.14868	0.50535	0.695161	no
Zm00001d000787	gene:Zm00001d000787	-	2:26615712-26631893	-N	cPTIO+NO1940	NOTEST	0	0	0	0	1	1	no
Zm00001d000788	gene:Zm00001d000788	-	2:26990899-26996040	-N	cPTIO+NO1941	OK	2.56927	3.86093	0.585717	1.89869	0.00785	0.0374726	yes
Zm00001d000789	gene:Zm00001d000789	-	2:27103955-27117008	-N	cPTIO+NO1942	NOTEST	0.232702	0.196494	-0.233086	0	1	1	no
Zm00001d000790	gene:Zm00001d000790	-	2:29293808-29294582	-N	cPTIO+NO1943	OK	0.239467	0.511437	1.06364	1.08249	0.1096	0.261944	no
Zm00001d000791	gene:Zm00001d000791	-	2:29462511-29462995	-N	cPTIO+NO1944	OK	1.91693	0.973874	-0.969759	-0.956499	0.1441	0.31593	no
Zm00001d000792	gene:Zm00001d000792	-	2:30451025-30451858	-N	cPTIO+NO1945	NOTEST	0	0	0	0	1	1	no
Zm00001d000793	gene:Zm00001d000793	-	2:31978178-31978580	-N	cPTIO+NO1946	NOTEST	0	0	0	0	1	1	no
Zm00001d000794	gene:Zm00001d000794	-	2:33518873-33519077	-N	cPTIO+NO1947	NOTEST	0	0	0	0	1	1	no
Zm00001d000795	gene:Zm00001d000795	-	2:33521264-33521526	-N	cPTIO+NO1948	NOTEST	0	0	0	0	1	1	no
Zm00001d000796	gene:Zm00001d000796	-	2:36533422-36535854	-N	cPTIO+NO1949	NOTEST	0.151181	0.0538206	-1.33659	0	1	1	no
Zm00001d000797	gene:Zm00001d000797	-	2:38688055-38688221	-N	cPTIO+NO1950	NOTEST	0	0	0	0	1	1	no
Zm00001d000798	gene:Zm00001d000798	-	2:39256097-39256402	-N	cPTIO+NO1951	NOTEST	0.231342	0.203339	-0.177931	0	1	1	no
Zm00001d000799	gene:Zm00001d000799	-	2:42345835-42356555	-N	cPTIO+NO1952	OK	3.12065	5.54106	0.826301	0.247478	0.75155	0.866882	no
Zm00001d000800	gene:Zm00001d000800	-	2:42496181-42499582	-N	cPTIO+NO1953	NOTEST	0.0102953	0.00885865	-0.105919	0	1	1	no
Zm00001d000801	gene:Zm00001d000801	-	2:42787849-42788673	-N	cPTIO+NO1954	NOTEST	0	0	0	0	1	1	no
Zm00001d000802	gene:Zm00001d000802	-	2:43022279-43022545	-N	cPTIO+NO1955	NOTEST	0	0	0	0	1	1	no
Zm00001d000803	gene:Zm00001d000803	-	2:43024423-43025013	-N	cPTIO+NO1956	NOTEST	0	0	0	0	1	1	no
Zm00001d000804	gene:Zm00001d000804	-	2:43260053-43268036	-N	cPTIO+NO1957	OK	6.46891	15.5194	1.26118	2.98983	5e-05	0.000587602	yes
Zm00001d000805	gene:Zm00001d000805	-	2:45432126-45432358	-N	cPTIO+NO1958	NOTEST	0	0	0	0	1	1	no
Zm00001d000806	gene:Zm00001d000806	-	2:45434861-45455355	-N	cPTIO+NO1959	OK	1.94248	2.20004	0.178765	0.341791	0.6077	0.772926	no
Zm00001d000807	gene:Zm00001d000807	-	2:46115453-46115753	-N	cPTIO+NO1960	NOTEST	0	0.230198	4.58615	0	1	1	no
Zm00001d000808	gene:Zm00001d000808	-	2:47123378-47124033	-N	cPTIO+NO1961	NOTEST	0.127082	0.315064	1.24568	0	1	1	no
Zm00001d000809	gene:Zm00001d000809	-	2:47974249-47982643	-N	cPTIO+NO1962	OK	0.46205	1.66465	1.82685	1.31775	0.07125	0.193753	no
Zm00001d000810	gene:Zm00001d000810	-	2:48299137-48299633	-N	cPTIO+NO1963	NOTEST	0	0	0	0	1	1	no
Zm00001d000811	gene:Zm00001d000811	-	2:49111776-49112381	-N	cPTIO+NO1964	NOTEST	0.0615751	0	-2.83946	0	1	1	no
Zm00001d000812	gene:Zm00001d000812	-	2:49652880-49653262	-N	cPTIO+NO1965	OK	0.27956	2.13988	2.89232	2.082	0.0305	0.104721	no
Zm00001d000813	gene:Zm00001d000813	-	2:53368795-53369686	-N	cPTIO+NO1966	NOTEST	0	0	0	0	1	1	no
Zm00001d000814	gene:Zm00001d000814	-	2:54487759-54488553	-N	cPTIO+NO1967	NOTEST	0.0228945	0	-1.71785	0	1	1	no
Zm00001d000815	gene:Zm00001d000815	-	2:54570718-54571211	-N	cPTIO+NO1968	NOTEST	0	0	0	0	1	1	no
Zm00001d000816	gene:Zm00001d000816	-	2:54579321-54580343	-N	cPTIO+NO1969	NOTEST	0	0	0	0	1	1	no
Zm00001d000817	gene:Zm00001d000817	-	2:54608500-54609206	-N	cPTIO+NO1970	NOTEST	0	0	0	0	1	1	no
Zm00001d000818	gene:Zm00001d000818	-	2:54622983-54624240	-N	cPTIO+NO1971	NOTEST	0	0	0	0	1	1	no
Zm00001d000819	gene:Zm00001d000819	-	2:55401047-55401865	-N	cPTIO+NO1972	NOTEST	0	0	0	0	1	1	no
Zm00001d000820	gene:Zm00001d000820	-	2:55410464-55411222	-N	cPTIO+NO1973	NOTEST	0	0	0	0	1	1	no
Zm00001d000821	gene:Zm00001d000821	-	2:55430698-55431326	-N	cPTIO+NO1974	NOTEST	0	0	0	0	1	1	no
Zm00001d000822	gene:Zm00001d000822	-	2:55434038-55434726	-N	cPTIO+NO1975	NOTEST	0	0	0	0	1	1	no
Zm00001d000823	gene:Zm00001d000823	-	2:56339311-56339599	-N	cPTIO+NO1976	NOTEST	0	0	0	0	1	1	no
Zm00001d000824	gene:Zm00001d000824	-	2:56786825-56787237	-N	cPTIO+NO1977	OK	45.3374	290.734	2.68066	7.9424	5e-05	0.000587602	yes
Zm00001d000825	gene:Zm00001d000825	-	2:56787902-56788149	-N	cPTIO+NO1978	OK	9.23157	65.5909	2.82751	3.42617	5e-05	0.000587602	yes
Zm00001d000826	gene:Zm00001d000826	-	2:57879657-57879905	-N	cPTIO+NO1979	NOTEST	0.311758	0.70717	1.15634	0	1	1	no
Zm00001d000827	gene:Zm00001d000827	-	2:61795477-61801377	-N	cPTIO+NO1980	NOTEST	0.353638	0.323226	-0.126002	0	1	1	no
Zm00001d000828	gene:Zm00001d000828	-	2:62227172-62227580	-N	cPTIO+NO1981	NOTEST	0	0	0	0	1	1	no
Zm00001d000829	gene:Zm00001d000829	-	2:62323550-62331489	-N	cPTIO+NO1982	NOTEST	0	0	0	0	1	1	no
Zm00001d000830	gene:Zm00001d000830	-	2:62323550-62331489	-N	cPTIO+NO1983	NOTEST	0	0	0	0	1	1	no
Zm00001d000831	gene:Zm00001d000831	-	2:62406472-62407071	-N	cPTIO+NO1984	NOTEST	0	0	0	0	1	1	no
Zm00001d000832	gene:Zm00001d000832	-	2:62452547-62452839	-N	cPTIO+NO1985	NOTEST	0	0	0	0	1	1	no
Zm00001d000833	gene:Zm00001d000833	-	2:62883242-62884719	-N	cPTIO+NO1986	NOTEST	0.0211889	0.0890086	1.66652	0	1	1	no
Zm00001d000834	gene:Zm00001d000834	-	2:64010902-64011354	-N	cPTIO+NO1987	NOTEST	0	0	0	0	1	1	no
Zm00001d000835	gene:Zm00001d000835	-	2:64518558-64519081	-N	cPTIO+NO1988	NOTEST	0	0	0	0	1	1	no
Zm00001d000836	gene:Zm00001d000836	-	2:64575222-64575528	-N	cPTIO+NO1989	NOTEST	0	0	0	0	1	1	no
Zm00001d000837	gene:Zm00001d000837	-	2:65476936-65477748	-N	cPTIO+NO1990	NOTEST	0	0	0	0	1	1	no
Zm00001d000838	gene:Zm00001d000838	-	2:66783548-66783937	-N	cPTIO+NO1991	NOTEST	0	0	0	0	1	1	no
Zm00001d000839	gene:Zm00001d000839	-	2:66814001-66814720	-N	cPTIO+NO1992	NOTEST	0	0	0	0	1	1	no
Zm00001d000840	gene:Zm00001d000840	-	2:67701457-67702705	-N	cPTIO+NO1993	OK	1.75212	0.455086	-1.92174	-1.40829	0.05035	0.151057	no
Zm00001d000841	gene:Zm00001d000841	-	2:69419958-69422298	-N	cPTIO+NO1994	NOTEST	0.185247	0.272072	0.530763	0	1	1	no
Zm00001d000842	gene:Zm00001d000842	-	2:69750342-69751265	-N	cPTIO+NO1995	OK	9.06711	7.34294	-0.303912	-0.622535	0.3507	0.555699	no
Zm00001d000843	gene:Zm00001d000843	-	2:70122507-70149172	-N	cPTIO+NO1996	OK	4.20863	4.24398	0.0120387	0.0143233	0.98475	0.991178	no
Zm00001d000844	gene:Zm00001d000844	-	2:71180075-71180658	-N	cPTIO+NO1997	NOTEST	0	0.169161	4.16318	0	1	1	no
Zm00001d000845	gene:Zm00001d000845	-	2:71264854-71265204	-N	cPTIO+NO1998	NOTEST	0	0	0	0	1	1	no
Zm00001d000846	gene:Zm00001d000846	-	2:71817059-71817313	-N	cPTIO+NO1999	NOTEST	0	0	0	0	1	1	no
Zm00001d000847	gene:Zm00001d000847	-	2:71985493-71987207	-N	cPTIO+NO2000	NOTEST	0.0420437	0	-2.37972	0	1	1	no
Zm00001d000848	gene:Zm00001d000848	-	2:71992564-71994106	-N	cPTIO+NO2001	NOTEST	0	0	0	0	1	1	no
[truncated: 43,261 more rows]
