# Supplementary material for: Nitrate Regulates Maize Root Transcriptome through Nitric Oxide Dependent and Independent Mechanisms
Source: Int J Mol Sci. 2021 Sep 2;22(17):9527. doi: 10.3390/ijms22179527 (PMC8431222; doi:10.3390/ijms22179527)
Supplement: Supplementary file 1 [file ijms-22-09527-s001.zip › Ravazzolo_2021_Supplem-Material/Supplementary Dataset 2.xlsx]

## Sheet: NO3_vs_cPTIO+NO3
test_id	gene_id	gene	locus	sample_1	sample_2	status	value_1	value_2	log2(fold_change)	test_stat	p_value	q_value	significant		Nitrate regulates maize root transcriptome through nitric oxide-dependent and independent mechanisms. International Journal of Molecular Sciences. Laura Ravazzolo, Sara Trevisan, Silvia Iori, Cristian Forestan, Mario Malagoli, Silvia Quaggiotti. Dept. of Agronomy, Food, Natural resources, Animals and Environment, University of Padova, viale dell’università 16, 35020 Legnaro, Italy. silvia.quaggio…
ENSRNA049437473	ENSRNA049437473	tRNA-Thr	1:2998701-2998773	NO3	cPTIO+NO3	NOTEST	0	0	0	0	1	1	no
ENSRNA049437518	ENSRNA049437518	tRNA-Asn	1:5888816-5888890	NO3	cPTIO+NO3	NOTEST	0	0	0	0	1	1	no
ENSRNA049437607	ENSRNA049437607	tRNA-Met	1:10109831-10109903	NO3	cPTIO+NO3	NOTEST	0	0	0	0	1	1	no
ENSRNA049437614	ENSRNA049437614	tRNA-Gly	1:10573119-10573190	NO3	cPTIO+NO3	NOTEST	0	0	0	0	1	1	no
ENSRNA049437881	ENSRNA049437881	tRNA-Ser	1:57260574-57260656	NO3	cPTIO+NO3	NOTEST	0	0	0	0	1	1	no
ENSRNA049438083	ENSRNA049438083	tRNA-Trp	1:96159179-96159253	NO3	cPTIO+NO3	NOTEST	0	0	0	0	1	1	no
ENSRNA049438309	ENSRNA049438309	tRNA-Glu	1:168610718-168610792	NO3	cPTIO+NO3	NOTEST	0	0	0	0	1	1	no
ENSRNA049438404	ENSRNA049438404	tRNA-Glu	1:192002833-192004668	NO3	cPTIO+NO3	NOTEST	0	0	0	0	1	1	no
ENSRNA049438418	ENSRNA049438418	tRNA-Ala	1:200674710-200674783	NO3	cPTIO+NO3	NOTEST	0	0	0	0	1	1	no
ENSRNA049438546	ENSRNA049438546	tRNA-Glu	1:230206731-230206804	NO3	cPTIO+NO3	NOTEST	0	0	0	0	1	1	no
ENSRNA049438664	ENSRNA049438664	tRNA-Gly	1:263685912-263685983	NO3	cPTIO+NO3	NOTEST	0	0	0	0	1	1	no
ENSRNA049438710	ENSRNA049438710	tRNA-Lys	1:273664915-273664988	NO3	cPTIO+NO3	NOTEST	0	0	0	0	1	1	no
ENSRNA049438777	ENSRNA049438777	tRNA-Glu	1:286214717-286214791	NO3	cPTIO+NO3	NOTEST	0	0	0	0	1	1	no
ENSRNA049438795	ENSRNA049438795	tRNA-Thr	1:287675048-287675122	NO3	cPTIO+NO3	NOTEST	0	0	0	0	1	1	no
ENSRNA049438956	ENSRNA049438956	tRNA-Cys	1:291181367-291181439	NO3	cPTIO+NO3	NOTEST	0	0	0	0	1	1	no
ENSRNA049438965	ENSRNA049438965	tRNA-Cys	1:291181117-291181189	NO3	cPTIO+NO3	NOTEST	0	0	0	0	1	1	no
ENSRNA049439064	ENSRNA049439064	tRNA-Ala	1:276671703-276671776	NO3	cPTIO+NO3	NOTEST	0	0	0	0	1	1	no
ENSRNA049439167	ENSRNA049439167	tRNA-Val	1:256484419-256484493	NO3	cPTIO+NO3	NOTEST	0	0	0	0	1	1	no
ENSRNA049439213	ENSRNA049439213	tRNA-Arg	1:253265492-253265565	NO3	cPTIO+NO3	NOTEST	0	0	0	0	1	1	no
ENSRNA049439227	ENSRNA049439227	tRNA-Arg	1:253262032-253262105	NO3	cPTIO+NO3	NOTEST	0	0	0	0	1	1	no
ENSRNA049439300	ENSRNA049439300	tRNA-Leu	1:244517984-244518067	NO3	cPTIO+NO3	NOTEST	0	0	0	0	1	1	no
ENSRNA049439530	ENSRNA049439530	tRNA-Glu	1:192679622-192679695	NO3	cPTIO+NO3	NOTEST	0	0	0	0	1	1	no
ENSRNA049439609	ENSRNA049439609	tRNA-Pro	1:148397587-148397659	NO3	cPTIO+NO3	NOTEST	0	0	0	0	1	1	no
ENSRNA049439730	ENSRNA049439730	tRNA-Ile	1:96473603-96473677	NO3	cPTIO+NO3	NOTEST	0	0	0	0	1	1	no
ENSRNA049439996	ENSRNA049439996	tRNA-Arg	1:42763171-42763245	NO3	cPTIO+NO3	NOTEST	0	0	0	0	1	1	no
ENSRNA049440072	ENSRNA049440072	tRNA-Leu	1:12353063-12353147	NO3	cPTIO+NO3	NOTEST	0	0	0	0	1	1	no
ENSRNA049440088	ENSRNA049440088	tRNA-Lys	1:4364144-4364217	NO3	cPTIO+NO3	NOTEST	0	0	0	0	1	1	no
ENSRNA049440136	ENSRNA049440136	tRNA-Glu	3:4599114-4599187	NO3	cPTIO+NO3	NOTEST	0	0	0	0	1	1	no
ENSRNA049440276	ENSRNA049440276	tRNA-Ser	3:31710295-31710378	NO3	cPTIO+NO3	NOTEST	0	0	0	0	1	1	no
ENSRNA049440360	ENSRNA049440360	tRNA-Trp	3:62236114-62236188	NO3	cPTIO+NO3	NOTEST	0	0	0	0	1	1	no
ENSRNA049440447	ENSRNA049440447	tRNA-Pro	3:129404038-129404110	NO3	cPTIO+NO3	NOTEST	0	0	0	0	1	1	no
ENSRNA049440518	ENSRNA049440518	tRNA-Leu	3:146851501-146851581	NO3	cPTIO+NO3	NOTEST	0	0	0	0	1	1	no
ENSRNA049440535	ENSRNA049440535	tRNA-Leu	3:148106533-148106613	NO3	cPTIO+NO3	NOTEST	0	0	0	0	1	1	no
ENSRNA049440629	ENSRNA049440629	tRNA-Lys	3:182649255-182649328	NO3	cPTIO+NO3	NOTEST	0	0	0	0	1	1	no
ENSRNA049440661	ENSRNA049440661	tRNA-Gly	3:186337456-186337528	NO3	cPTIO+NO3	NOTEST	0	0	0	0	1	1	no
ENSRNA049440693	ENSRNA049440693	tRNA-Gln	3:196938374-196938446	NO3	cPTIO+NO3	NOTEST	0	0	0	0	1	1	no
ENSRNA049440827	ENSRNA049440827	tRNA-Val	3:234079100-234079174	NO3	cPTIO+NO3	NOTEST	0	0	0	0	1	1	no
ENSRNA049440843	ENSRNA049440843	tRNA-Tyr	3:234238987-234239072	NO3	cPTIO+NO3	NOTEST	0	0	0	0	1	1	no
ENSRNA049440873	ENSRNA049440873	tRNA-Pro	3:233462747-233462819	NO3	cPTIO+NO3	NOTEST	0	0	0	0	1	1	no
ENSRNA049440883	ENSRNA049440883	tRNA-Ile	3:233460986-233461060	NO3	cPTIO+NO3	NOTEST	0	0	0	0	1	1	no
ENSRNA049441066	ENSRNA049441066	tRNA-Tyr	3:198369674-198369760	NO3	cPTIO+NO3	NOTEST	0	0	0	0	1	1	no
ENSRNA049441078	ENSRNA049441078	tRNA-Leu	3:187067977-187068058	NO3	cPTIO+NO3	NOTEST	0	0	0	0	1	1	no
ENSRNA049441166	ENSRNA049441166	tRNA-Gln	3:177342232-177342304	NO3	cPTIO+NO3	NOTEST	0	0	0	0	1	1	no
ENSRNA049441180	ENSRNA049441180	tRNA-Ser	3:173184613-173184695	NO3	cPTIO+NO3	NOTEST	0	0	0	0	1	1	no
ENSRNA049441214	ENSRNA049441214	tRNA-Phe	3:158649812-158649885	NO3	cPTIO+NO3	NOTEST	0	0	0	0	1	1	no
ENSRNA049441268	ENSRNA049441268	tRNA-Thr	3:142564022-142564096	NO3	cPTIO+NO3	NOTEST	0	0	0	0	1	1	no
ENSRNA049441281	ENSRNA049441281	tRNA-Thr	3:142558741-142558815	NO3	cPTIO+NO3	NOTEST	0	0	0	0	1	1	no
ENSRNA049441297	ENSRNA049441297	tRNA-Thr	3:142524513-142524587	NO3	cPTIO+NO3	NOTEST	0	0	0	0	1	1	no
ENSRNA049441317	ENSRNA049441317	tRNA-Thr	3:142492880-142492954	NO3	cPTIO+NO3	NOTEST	0	0	0	0	1	1	no
ENSRNA049441404	ENSRNA049441404	tRNA-Val	3:122111018-122111092	NO3	cPTIO+NO3	NOTEST	0	0	0	0	1	1	no
ENSRNA049441413	ENSRNA049441413	tRNA-Glu	3:81490801-81490873	NO3	cPTIO+NO3	NOTEST	0	0	0	0	1	1	no
ENSRNA049441475	ENSRNA049441475	tRNA-Leu	3:67151110-67151191	NO3	cPTIO+NO3	NOTEST	0	0	0	0	1	1	no
ENSRNA049441566	ENSRNA049441566	tRNA-Leu	3:17378338-17378419	NO3	cPTIO+NO3	NOTEST	0	0	0	0	1	1	no
ENSRNA049441594	ENSRNA049441594	tRNA-Lys	3:2017885-2017958	NO3	cPTIO+NO3	NOTEST	0	0	0	0	1	1	no
ENSRNA049441606	ENSRNA049441606	tRNA-Ser	3:1288604-1288686	NO3	cPTIO+NO3	NOTEST	0	0	0	0	1	1	no
ENSRNA049441657	ENSRNA049441657	tRNA-Pro	2:23330436-23330508	NO3	cPTIO+NO3	NOTEST	0	0	0	0	1	1	no
ENSRNA049441680	ENSRNA049441680	tRNA-Val	2:25541531-25541605	NO3	cPTIO+NO3	NOTEST	0	0	0	0	1	1	no
ENSRNA049441718	ENSRNA049441718	tRNA-Lys	2:28204144-28226242	NO3	cPTIO+NO3	NOTEST	0	0	0	0	1	1	no
ENSRNA049441729	ENSRNA049441729	tRNA-Ile	2:30054951-30055025	NO3	cPTIO+NO3	NOTEST	0	0	0	0	1	1	no
ENSRNA049441754	ENSRNA049441754	tRNA-Leu	2:36851195-36864553	NO3	cPTIO+NO3	NOTEST	0	0	0	0	1	1	no
ENSRNA049441819	ENSRNA049441819	tRNA-Phe	2:50750328-50750401	NO3	cPTIO+NO3	NOTEST	0	0	0	0	1	1	no
ENSRNA049441829	ENSRNA049441829	tRNA-Leu	2:51142777-51142858	NO3	cPTIO+NO3	NOTEST	0	0	0	0	1	1	no
ENSRNA049441904	ENSRNA049441904	tRNA-Gly	2:70263776-70263848	NO3	cPTIO+NO3	NOTEST	0	0	0	0	1	1	no
ENSRNA049441937	ENSRNA049441937	tRNA-Asn	2:98034224-98034296	NO3	cPTIO+NO3	NOTEST	0	0	0	0	1	1	no
ENSRNA049442171	ENSRNA049442171	tRNA-Asn	2:176905019-176905091	NO3	cPTIO+NO3	NOTEST	0	0	0	0	1	1	no
ENSRNA049442196	ENSRNA049442196	tRNA-Val	2:180667242-180667316	NO3	cPTIO+NO3	NOTEST	0	0	0	0	1	1	no
ENSRNA049442300	ENSRNA049442300	tRNA-Ile	2:194744416-194744490	NO3	cPTIO+NO3	NOTEST	0	0	0	0	1	1	no
ENSRNA049442349	ENSRNA049442349	tRNA-Thr	2:199183497-199183569	NO3	cPTIO+NO3	NOTEST	0	0	0	0	1	1	no
ENSRNA049442454	ENSRNA049442454	tRNA-Asn	2:217009594-217009668	NO3	cPTIO+NO3	NOTEST	0	0	0	0	1	1	no
ENSRNA049442482	ENSRNA049442482	tRNA-Asn	2:216504630-216504704	NO3	cPTIO+NO3	NOTEST	0	0	0	0	1	1	no
ENSRNA049442494	ENSRNA049442494	tRNA-Asn	2:216504463-216504537	NO3	cPTIO+NO3	NOTEST	0	0	0	0	1	1	no
ENSRNA049442545	ENSRNA049442545	tRNA-Leu	2:219594638-219594719	NO3	cPTIO+NO3	NOTEST	0	0	0	0	1	1	no
ENSRNA049442601	ENSRNA049442601	tRNA-Ile	2:220036149-220036223	NO3	cPTIO+NO3	NOTEST	0	0	0	0	1	1	no
ENSRNA049442640	ENSRNA049442640	tRNA-Ile	2:220037093-220037167	NO3	cPTIO+NO3	NOTEST	0	0	0	0	1	1	no
ENSRNA049442682	ENSRNA049442682	tRNA-Ile	2:220038037-220038111	NO3	cPTIO+NO3	NOTEST	0	0	0	0	1	1	no
ENSRNA049442711	ENSRNA049442711	tRNA-Ile	2:220038981-220039055	NO3	cPTIO+NO3	NOTEST	0	0	0	0	1	1	no
ENSRNA049442725	ENSRNA049442725	tRNA-Ile	2:220039453-220039527	NO3	cPTIO+NO3	NOTEST	0	0	0	0	1	1	no
ENSRNA049442735	ENSRNA049442735	tRNA-Ile	2:220039925-220039999	NO3	cPTIO+NO3	NOTEST	0	0	0	0	1	1	no
ENSRNA049442750	ENSRNA049442750	tRNA-Ile	2:220040397-220040471	NO3	cPTIO+NO3	NOTEST	0	0	0	0	1	1	no
ENSRNA049442753	ENSRNA049442753	tRNA-Ile	2:220040869-220040943	NO3	cPTIO+NO3	NOTEST	0	0	0	0	1	1	no
ENSRNA049442759	ENSRNA049442759	tRNA-Ile	2:220041341-220041415	NO3	cPTIO+NO3	NOTEST	0	0	0	0	1	1	no
ENSRNA049442767	ENSRNA049442767	tRNA-Ile	2:220041813-220041887	NO3	cPTIO+NO3	NOTEST	0	0	0	0	1	1	no
ENSRNA049442774	ENSRNA049442774	tRNA-Ile	2:220042285-220042359	NO3	cPTIO+NO3	NOTEST	0	0	0	0	1	1	no
ENSRNA049442786	ENSRNA049442786	tRNA-Ile	2:220042757-220042831	NO3	cPTIO+NO3	NOTEST	0	0	0	0	1	1	no
ENSRNA049442804	ENSRNA049442804	tRNA-Ile	2:220043701-220043775	NO3	cPTIO+NO3	NOTEST	0	0	0	0	1	1	no
ENSRNA049442848	ENSRNA049442848	tRNA-Ile	2:220046061-220046135	NO3	cPTIO+NO3	NOTEST	0	0	0	0	1	1	no
ENSRNA049442855	ENSRNA049442855	tRNA-Ile	2:220046533-220046607	NO3	cPTIO+NO3	NOTEST	0	0	0	0	1	1	no
ENSRNA049442862	ENSRNA049442862	tRNA-Ile	2:220047005-220047079	NO3	cPTIO+NO3	NOTEST	0	0	0	0	1	1	no
ENSRNA049442894	ENSRNA049442894	tRNA-Ile	2:220048421-220048495	NO3	cPTIO+NO3	NOTEST	0	0	0	0	1	1	no
ENSRNA049442915	ENSRNA049442915	tRNA-Ile	2:220049838-220049912	NO3	cPTIO+NO3	NOTEST	0	0	0	0	1	1	no
ENSRNA049442934	ENSRNA049442934	tRNA-Ile	2:220050781-220050855	NO3	cPTIO+NO3	NOTEST	0	0	0	0	1	1	no
ENSRNA049442949	ENSRNA049442949	tRNA-Ile	2:220052197-220052271	NO3	cPTIO+NO3	NOTEST	0	0	0	0	1	1	no
ENSRNA049442971	ENSRNA049442971	tRNA-Ile	2:220053148-220053222	NO3	cPTIO+NO3	NOTEST	0	0	0	0	1	1	no
ENSRNA049442979	ENSRNA049442979	tRNA-Ile	2:220053619-220053693	NO3	cPTIO+NO3	NOTEST	0	0	0	0	1	1	no
ENSRNA049443000	ENSRNA049443000	tRNA-Ile	2:220061964-220062038	NO3	cPTIO+NO3	NOTEST	0	0	0	0	1	1	no
ENSRNA049443007	ENSRNA049443007	tRNA-Ile	2:220062443-220062517	NO3	cPTIO+NO3	NOTEST	0	0	0	0	1	1	no
ENSRNA049443014	ENSRNA049443014	tRNA-Ile	2:220062914-220062988	NO3	cPTIO+NO3	NOTEST	0	0	0	0	1	1	no
ENSRNA049443050	ENSRNA049443050	tRNA-Ile	2:220064801-220064875	NO3	cPTIO+NO3	NOTEST	0	0	0	0	1	1	no
ENSRNA049443077	ENSRNA049443077	tRNA-Ile	2:220066686-220066760	NO3	cPTIO+NO3	NOTEST	0	0	0	0	1	1	no
ENSRNA049443083	ENSRNA049443083	tRNA-Ile	2:220076504-220076578	NO3	cPTIO+NO3	NOTEST	0	0	0	0	1	1	no
ENSRNA049443270	ENSRNA049443270	tRNA-Phe	2:240477321-240477394	NO3	cPTIO+NO3	NOTEST	0	0	0	0	1	1	no
ENSRNA049443287	ENSRNA049443287	tRNA-Asn	2:237257890-237257964	NO3	cPTIO+NO3	NOTEST	0	0	0	0	1	1	no
ENSRNA049443307	ENSRNA049443307	tRNA-Pro	2:236432775-236432847	NO3	cPTIO+NO3	NOTEST	0	0	0	0	1	1	no
ENSRNA049443319	ENSRNA049443319	tRNA-Ala	2:236211090-236211163	NO3	cPTIO+NO3	NOTEST	0	0	0	0	1	1	no
ENSRNA049443391	ENSRNA049443391	tRNA-Glu	2:232677588-232677662	NO3	cPTIO+NO3	NOTEST	0	0	0	0	1	1	no
ENSRNA049443461	ENSRNA049443461	tRNA-Trp	2:223153769-223153843	NO3	cPTIO+NO3	NOTEST	0	0	0	0	1	1	no
ENSRNA049443478	ENSRNA049443478	tRNA-Pro	2:222362250-222362322	NO3	cPTIO+NO3	NOTEST	0	0	0	0	1	1	no
ENSRNA049443507	ENSRNA049443507	tRNA-Ala	2:220382166-220382239	NO3	cPTIO+NO3	NOTEST	0	0	0	0	1	1	no
ENSRNA049443537	ENSRNA049443537	tRNA-Met	2:219037551-219037639	NO3	cPTIO+NO3	NOTEST	0	0	0	0	1	1	no
ENSRNA049443552	ENSRNA049443552	tRNA-Asp	2:217255127-217255199	NO3	cPTIO+NO3	NOTEST	0	0	0	0	1	1	no
ENSRNA049443592	ENSRNA049443592	tRNA-Asp	2:209804972-209805046	NO3	cPTIO+NO3	NOTEST	0	0	0	0	1	1	no
ENSRNA049443604	ENSRNA049443604	tRNA-Glu	2:205707215-205707288	NO3	cPTIO+NO3	NOTEST	0	0	0	0	1	1	no
ENSRNA049443707	ENSRNA049443707	tRNA-Asp	2:181064035-181064107	NO3	cPTIO+NO3	NOTEST	0	0	0	0	1	1	no
ENSRNA049443716	ENSRNA049443716	tRNA-Val	2:178368031-178368105	NO3	cPTIO+NO3	NOTEST	0	0	0	0	1	1	no
ENSRNA049443728	ENSRNA049443728	tRNA-Val	2:178354558-178354632	NO3	cPTIO+NO3	NOTEST	0	0	0	0	1	1	no
ENSRNA049443881	ENSRNA049443881	tRNA-Val	2:118174884-118174958	NO3	cPTIO+NO3	NOTEST	0	0	0	0	1	1	no
ENSRNA049443891	ENSRNA049443891	tRNA-Val	2:118171644-118171718	NO3	cPTIO+NO3	NOTEST	0	0	0	0	1	1	no
ENSRNA049443931	ENSRNA049443931	tRNA-Trp	2:79977513-79977587	NO3	cPTIO+NO3	NOTEST	0	0	0	0	1	1	no
ENSRNA049443949	ENSRNA049443949	tRNA-Lys	2:78119129-78119202	NO3	cPTIO+NO3	NOTEST	0	0	0	0	1	1	no
ENSRNA049444016	ENSRNA049444016	tRNA-Trp	2:43576903-43576975	NO3	cPTIO+NO3	NOTEST	0	0	0	0	1	1	no
ENSRNA049444035	ENSRNA049444035	tRNA-Ile	2:41026232-41026306	NO3	cPTIO+NO3	NOTEST	0	0	0	0	1	1	no
ENSRNA049444071	ENSRNA049444071	tRNA-Val	2:34439531-34439605	NO3	cPTIO+NO3	NOTEST	0	0	0	0	1	1	no
ENSRNA049444131	ENSRNA049444131	tRNA-Val	2:13291955-13292029	NO3	cPTIO+NO3	NOTEST	0	0	0	0	1	1	no
ENSRNA049444172	ENSRNA049444172	tRNA-Tyr	2:9663176-9663262	NO3	cPTIO+NO3	NOTEST	0	0	0	0	1	1	no
ENSRNA049444185	ENSRNA049444185	tRNA-Glu	2:5981144-5981218	NO3	cPTIO+NO3	NOTEST	0	0	0	0	1	1	no
ENSRNA049444234	ENSRNA049444234	tRNA-Ala	2:2484046-2484119	NO3	cPTIO+NO3	NOTEST	0	0	0	0	1	1	no
ENSRNA049444291	ENSRNA049444291	tRNA-Trp	2:2240112-2240184	NO3	cPTIO+NO3	NOTEST	0	0	0	0	1	1	no
ENSRNA049444331	ENSRNA049444331	tRNA-Pro	4:3045290-3045362	NO3	cPTIO+NO3	NOTEST	0	0	0	0	1	1	no
ENSRNA049444341	ENSRNA049444341	tRNA-Asn	4:4476330-4476404	NO3	cPTIO+NO3	NOTEST	0	0	0	0	1	1	no
ENSRNA049444372	ENSRNA049444372	tRNA-Ala	4:6485950-6486023	NO3	cPTIO+NO3	NOTEST	0	0	0	0	1	1	no
ENSRNA049444385	ENSRNA049444385	tRNA-Tyr	4:6770897-6770984	NO3	cPTIO+NO3	NOTEST	0	0	0	0	1	1	no
ENSRNA049444459	ENSRNA049444459	tRNA-Trp	4:31727807-31727879	NO3	cPTIO+NO3	NOTEST	0	0	0	0	1	1	no
ENSRNA049444480	ENSRNA049444480	tRNA-Leu	4:38955533-38955614	NO3	cPTIO+NO3	NOTEST	0	0	0	0	1	1	no
ENSRNA049444619	ENSRNA049444619	tRNA-Tyr	4:183197025-183197111	NO3	cPTIO+NO3	NOTEST	0	0	0	0	1	1	no
ENSRNA049444634	ENSRNA049444634	tRNA-Trp	4:184369040-184371841	NO3	cPTIO+NO3	NOTEST	0	0	0	0	1	1	no
ENSRNA049444658	ENSRNA049444658	tRNA-Ala	4:189198090-189198163	NO3	cPTIO+NO3	NOTEST	0	0	0	0	1	1	no
ENSRNA049444705	ENSRNA049444705	tRNA-Tyr	4:199989646-199997578	NO3	cPTIO+NO3	NOTEST	0	0	0	0	1	1	no
ENSRNA049445038	ENSRNA049445038	tRNA-Val	4:245462066-245462140	NO3	cPTIO+NO3	NOTEST	0	0	0	0	1	1	no
ENSRNA049445130	ENSRNA049445130	tRNA-Gln	4:230824930-230854157	NO3	cPTIO+NO3	NOTEST	0	0	0	0	1	1	no
ENSRNA049445136	ENSRNA049445136	tRNA-Gln	4:230824930-230854157	NO3	cPTIO+NO3	NOTEST	0	0	0	0	1	1	no
ENSRNA049445150	ENSRNA049445150	tRNA-Gln	4:230824930-230854157	NO3	cPTIO+NO3	NOTEST	0	0	0	0	1	1	no
ENSRNA049445160	ENSRNA049445160	tRNA-Gln	4:230824930-230854157	NO3	cPTIO+NO3	NOTEST	0	0	0	0	1	1	no
ENSRNA049445189	ENSRNA049445189	tRNA-Pro	4:224517979-224518051	NO3	cPTIO+NO3	NOTEST	0	0	0	0	1	1	no
ENSRNA049445197	ENSRNA049445197	tRNA-Glu	4:214600294-214600368	NO3	cPTIO+NO3	NOTEST	0	0	0	0	1	1	no
ENSRNA049445254	ENSRNA049445254	tRNA-Ser	4:187363615-187363697	NO3	cPTIO+NO3	NOTEST	0	0	0	0	1	1	no
ENSRNA049445265	ENSRNA049445265	tRNA-Pro	4:186821843-186821915	NO3	cPTIO+NO3	NOTEST	0	0	0	0	1	1	no
ENSRNA049445272	ENSRNA049445272	tRNA-Ile	4:186760571-186760645	NO3	cPTIO+NO3	NOTEST	0	0	0	0	1	1	no
ENSRNA049445293	ENSRNA049445293	tRNA-Ala	4:181556583-181556656	NO3	cPTIO+NO3	NOTEST	0	0	0	0	1	1	no
ENSRNA049445360	ENSRNA049445360	tRNA-Asp	4:156466298-156466370	NO3	cPTIO+NO3	NOTEST	0	0	0	0	1	1	no
ENSRNA049445418	ENSRNA049445418	tRNA-Pro	4:151574139-151574211	NO3	cPTIO+NO3	NOTEST	0	0	0	0	1	1	no
ENSRNA049445432	ENSRNA049445432	tRNA-Pro	4:151468991-151469063	NO3	cPTIO+NO3	NOTEST	0	0	0	0	1	1	no
ENSRNA049445436	ENSRNA049445436	tRNA-Pro	4:151412606-151412678	NO3	cPTIO+NO3	NOTEST	0	0	0	0	1	1	no
ENSRNA049445441	ENSRNA049445441	tRNA-Pro	4:151412225-151412297	NO3	cPTIO+NO3	NOTEST	0	0	0	0	1	1	no
ENSRNA049445478	ENSRNA049445478	tRNA-Phe	4:148973559-148973632	NO3	cPTIO+NO3	NOTEST	0	0	0	0	1	1	no
ENSRNA049445501	ENSRNA049445501	tRNA-Ser	4:138206088-138206170	NO3	cPTIO+NO3	NOTEST	0	0	0	0	1	1	no
ENSRNA049445530	ENSRNA049445530	tRNA-Cys	4:112075503-112075575	NO3	cPTIO+NO3	NOTEST	0	0	0	0	1	1	no
ENSRNA049445542	ENSRNA049445542	tRNA-Lys	4:85450084-85450157	NO3	cPTIO+NO3	NOTEST	0	0	0	0	1	1	no
ENSRNA049445571	ENSRNA049445571	tRNA-Arg	4:56278680-56278753	NO3	cPTIO+NO3	NOTEST	0	0	0	0	1	1	no
ENSRNA049445609	ENSRNA049445609	tRNA-Val	4:28937208-28937282	NO3	cPTIO+NO3	NOTEST	0	0	0	0	1	1	no
ENSRNA049445706	ENSRNA049445706	tRNA-Arg	5:7470675-7470748	NO3	cPTIO+NO3	NOTEST	0	0	0	0	1	1	no
ENSRNA049445733	ENSRNA049445733	tRNA-Arg	5:19206834-19206907	NO3	cPTIO+NO3	NOTEST	0	0	0	0	1	1	no
ENSRNA049445751	ENSRNA049445751	tRNA-Glu	5:24686331-24686404	NO3	cPTIO+NO3	NOTEST	0	0	0	0	1	1	no
ENSRNA049445768	ENSRNA049445768	tRNA-Thr	5:26883878-26883950	NO3	cPTIO+NO3	NOTEST	0	0	0	0	1	1	no
ENSRNA049445825	ENSRNA049445825	tRNA-Pro	5:67007379-67007451	NO3	cPTIO+NO3	NOTEST	0	0	0	0	1	1	no
ENSRNA049445851	ENSRNA049445851	tRNA-Ser	5:76475066-76475148	NO3	cPTIO+NO3	NOTEST	0	0	0	0	1	1	no
ENSRNA049445907	ENSRNA049445907	tRNA-Gly	5:119214997-119215068	NO3	cPTIO+NO3	NOTEST	0	0	0	0	1	1	no
ENSRNA049446094	ENSRNA049446094	tRNA-Asn	5:215840459-215840531	NO3	cPTIO+NO3	NOTEST	0	0	0	0	1	1	no
ENSRNA049446119	ENSRNA049446119	tRNA-Ala	5:218088598-218088671	NO3	cPTIO+NO3	NOTEST	0	0	0	0	1	1	no
ENSRNA049446167	ENSRNA049446167	tRNA-Pro	5:222621123-222631121	NO3	cPTIO+NO3	NOTEST	0	0	0	0	1	1	no
ENSRNA049446214	ENSRNA049446214	tRNA-Gly	5:215848443-215848514	NO3	cPTIO+NO3	NOTEST	0	0	0	0	1	1	no
ENSRNA049446227	ENSRNA049446227	tRNA-Trp	5:215772152-215772226	NO3	cPTIO+NO3	NOTEST	0	0	0	0	1	1	no
ENSRNA049446241	ENSRNA049446241	tRNA-Tyr	5:214480484-214480569	NO3	cPTIO+NO3	NOTEST	0	0	0	0	1	1	no
ENSRNA049446268	ENSRNA049446268	tRNA-Met	5:204308743-204308828	NO3	cPTIO+NO3	NOTEST	0	0	0	0	1	1	no
ENSRNA049446278	ENSRNA049446278	tRNA-Asp	5:204104019-204104091	NO3	cPTIO+NO3	NOTEST	0	0	0	0	1	1	no
ENSRNA049446295	ENSRNA049446295	tRNA-Thr	5:199474429-199474501	NO3	cPTIO+NO3	NOTEST	0	0	0	0	1	1	no
ENSRNA049446311	ENSRNA049446311	tRNA-Pro	5:194083664-194108336	NO3	cPTIO+NO3	NOTEST	0	0	0	0	1	1	no
ENSRNA049446356	ENSRNA049446356	tRNA-Ser	5:187209881-187209963	NO3	cPTIO+NO3	NOTEST	0	0	0	0	1	1	no
ENSRNA049446377	ENSRNA049446377	tRNA-Ile	5:182985138-182985212	NO3	cPTIO+NO3	NOTEST	0	0	0	0	1	1	no
ENSRNA049446390	ENSRNA049446390	tRNA-Cys	5:181546859-181560813	NO3	cPTIO+NO3	NOTEST	0	0	0	0	1	1	no
ENSRNA049446421	ENSRNA049446421	tRNA-Ser	5:178313413-178313494	NO3	cPTIO+NO3	NOTEST	0	0	0	0	1	1	no
ENSRNA049446430	ENSRNA049446430	tRNA-Gln	5:175958963-175959035	NO3	cPTIO+NO3	NOTEST	0	0	0	0	1	1	no
ENSRNA049446451	ENSRNA049446451	tRNA-Asn	5:170046561-170046633	NO3	cPTIO+NO3	NOTEST	0	0	0	0	1	1	no
ENSRNA049446516	ENSRNA049446516	tRNA-Gln	5:145725978-145726050	NO3	cPTIO+NO3	NOTEST	0	0	0	0	1	1	no
ENSRNA049446541	ENSRNA049446541	tRNA-Gln	5:145714498-145714570	NO3	cPTIO+NO3	NOTEST	0	0	0	0	1	1	no
ENSRNA049446611	ENSRNA049446611	tRNA-Asp	5:85751879-85751951	NO3	cPTIO+NO3	NOTEST	0	0	0	0	1	1	no
ENSRNA049446666	ENSRNA049446666	tRNA-Arg	5:72868223-72868296	NO3	cPTIO+NO3	NOTEST	0	0	0	0	1	1	no
ENSRNA049446682	ENSRNA049446682	tRNA-Ala	5:71947561-71947634	NO3	cPTIO+NO3	NOTEST	0	0	0	0	1	1	no
ENSRNA049446780	ENSRNA049446780	tRNA-Glu	5:25109932-25110005	NO3	cPTIO+NO3	NOTEST	0	0	0	0	1	1	no
ENSRNA049446904	ENSRNA049446904	tRNA-Val	5:5226299-5226373	NO3	cPTIO+NO3	NOTEST	0	0	0	0	1	1	no
ENSRNA049446916	ENSRNA049446916	tRNA-Ala	5:5149526-5149599	NO3	cPTIO+NO3	NOTEST	0	0	0	0	1	1	no
ENSRNA049446924	ENSRNA049446924	tRNA-Gly	5:4686834-4686905	NO3	cPTIO+NO3	NOTEST	0	0	0	0	1	1	no
ENSRNA049446944	ENSRNA049446944	tRNA-Val	5:1535545-1535619	NO3	cPTIO+NO3	NOTEST	0	0	0	0	1	1	no
ENSRNA049446955	ENSRNA049446955	tRNA-Val	5:1508135-1508209	NO3	cPTIO+NO3	NOTEST	0	0	0	0	1	1	no
ENSRNA049446985	ENSRNA049446985	tRNA-Asp	7:2118400-2118472	NO3	cPTIO+NO3	NOTEST	0	0	0	0	1	1	no
ENSRNA049447020	ENSRNA049447020	tRNA-Ser	7:28621095-28621177	NO3	cPTIO+NO3	NOTEST	0	0	0	0	1	1	no
ENSRNA049447050	ENSRNA049447050	tRNA-Asn	7:46267840-46280742	NO3	cPTIO+NO3	NOTEST	0	0	0	0	1	1	no
ENSRNA049447128	ENSRNA049447128	tRNA-Lys	7:98665229-98665306	NO3	cPTIO+NO3	NOTEST	0	0	0	0	1	1	no
ENSRNA049447139	ENSRNA049447139	tRNA-Gly	7:111139143-111139214	NO3	cPTIO+NO3	NOTEST	0	0	0	0	1	1	no
ENSRNA049447147	ENSRNA049447147	tRNA-Ile	7:114375169-114375243	NO3	cPTIO+NO3	NOTEST	0	0	0	0	1	1	no
ENSRNA049447196	ENSRNA049447196	tRNA-Tyr	7:133883307-133883393	NO3	cPTIO+NO3	NOTEST	0	0	0	0	1	1	no
ENSRNA049447346	ENSRNA049447346	tRNA-Gly	7:162862427-162862499	NO3	cPTIO+NO3	NOTEST	0	0	0	0	1	1	no
ENSRNA049447400	ENSRNA049447400	tRNA-Asp	7:169779559-169779631	NO3	cPTIO+NO3	NOTEST	0	0	0	0	1	1	no
ENSRNA049447505	ENSRNA049447505	tRNA-Leu	7:180135263-180139827	NO3	cPTIO+NO3	NOTEST	0	0	0	0	1	1	no
ENSRNA049447516	ENSRNA049447516	tRNA-Trp	7:179726522-179726596	NO3	cPTIO+NO3	NOTEST	0	0	0	0	1	1	no
ENSRNA049447555	ENSRNA049447555	tRNA-Ala	7:174824009-174824082	NO3	cPTIO+NO3	NOTEST	0	0	0	0	1	1	no
ENSRNA049447583	ENSRNA049447583	tRNA-Trp	7:172900745-172900817	NO3	cPTIO+NO3	NOTEST	0	0	0	0	1	1	no
ENSRNA049447596	ENSRNA049447596	tRNA-Ser	7:170793485-170793567	NO3	cPTIO+NO3	NOTEST	0	0	0	0	1	1	no
ENSRNA049447605	ENSRNA049447605	tRNA-Ser	7:170772460-170772542	NO3	cPTIO+NO3	NOTEST	0	0	0	0	1	1	no
ENSRNA049447618	ENSRNA049447618	tRNA-Trp	7:165347243-165347315	NO3	cPTIO+NO3	NOTEST	0	0	0	0	1	1	no
ENSRNA049447762	ENSRNA049447762	tRNA-Lys	7:103969401-103972795	NO3	cPTIO+NO3	NOTEST	0	0	0	0	1	1	no
ENSRNA049447892	ENSRNA049447892	tRNA-Ser	7:33314994-33315076	NO3	cPTIO+NO3	NOTEST	0	0	0	0	1	1	no
ENSRNA049447910	ENSRNA049447910	tRNA-Sup	7:26450064-26450137	NO3	cPTIO+NO3	NOTEST	0	0	0	0	1	1	no
ENSRNA049447917	ENSRNA049447917	tRNA-Glu	7:26386465-26386538	NO3	cPTIO+NO3	NOTEST	0	0	0	0	1	1	no
ENSRNA049447995	ENSRNA049447995	tRNA-Phe	7:9545152-9545225	NO3	cPTIO+NO3	NOTEST	0	0	0	0	1	1	no
ENSRNA049448001	ENSRNA049448001	tRNA-Lys	7:8979947-8980020	NO3	cPTIO+NO3	NOTEST	0	0	0	0	1	1	no
ENSRNA049448019	ENSRNA049448019	tRNA-Cys	7:6968336-6968408	NO3	cPTIO+NO3	NOTEST	0	0	0	0	1	1	no
ENSRNA049448032	ENSRNA049448032	tRNA-Glu	7:3127714-3127788	NO3	cPTIO+NO3	NOTEST	0	0	0	0	1	1	no
ENSRNA049448075	ENSRNA049448075	tRNA-Ile	8:6704742-6704816	NO3	cPTIO+NO3	NOTEST	0	0	0	0	1	1	no
ENSRNA049448118	ENSRNA049448118	tRNA-Lys	8:25301126-25301199	NO3	cPTIO+NO3	NOTEST	0	0	0	0	1	1	no
ENSRNA049448124	ENSRNA049448124	tRNA-Ser	8:29525005-29525087	NO3	cPTIO+NO3	NOTEST	0	0	0	0	1	1	no
ENSRNA049448153	ENSRNA049448153	tRNA-Arg	8:71630122-71630195	NO3	cPTIO+NO3	NOTEST	0	0	0	0	1	1	no
ENSRNA049448201	ENSRNA049448201	tRNA-Lys	8:92375529-92375602	NO3	cPTIO+NO3	NOTEST	0	0	0	0	1	1	no
ENSRNA049448313	ENSRNA049448313	tRNA-Lys	8:127834148-127834221	NO3	cPTIO+NO3	NOTEST	0	0	0	0	1	1	no
ENSRNA049448326	ENSRNA049448326	tRNA-Val	8:128732903-128732976	NO3	cPTIO+NO3	NOTEST	0	0	0	0	1	1	no
ENSRNA049448346	ENSRNA049448346	tRNA-Asn	8:135871486-135871560	NO3	cPTIO+NO3	NOTEST	0	0	0	0	1	1	no
ENSRNA049448359	ENSRNA049448359	tRNA-Arg	8:136861792-136865800	NO3	cPTIO+NO3	NOTEST	0	0	0	0	1	1	no
ENSRNA049448409	ENSRNA049448409	tRNA-Lys	8:148833238-148839951	NO3	cPTIO+NO3	NOTEST	0	0	0	0	1	1	no
ENSRNA049448466	ENSRNA049448466	tRNA-Leu	8:161712610-161712690	NO3	cPTIO+NO3	NOTEST	0	0	0	0	1	1	no
ENSRNA049448545	ENSRNA049448545	tRNA-Arg	8:174230736-174238706	NO3	cPTIO+NO3	NOTEST	0	0	0	0	1	1	no
ENSRNA049448571	ENSRNA049448571	tRNA-Asp	8:178062986-178063058	NO3	cPTIO+NO3	NOTEST	0	0	0	0	1	1	no
ENSRNA049448577	ENSRNA049448577	tRNA-Asp	8:178075902-178075974	NO3	cPTIO+NO3	NOTEST	0	0	0	0	1	1	no
ENSRNA049448588	ENSRNA049448588	tRNA-Arg	8:179536119-179536192	NO3	cPTIO+NO3	NOTEST	0	0	0	0	1	1	no
ENSRNA049448599	ENSRNA049448599	tRNA-Tyr	8:178710849-178710935	NO3	cPTIO+NO3	NOTEST	0	0	0	0	1	1	no
ENSRNA049448612	ENSRNA049448612	tRNA-Asp	8:177282457-177282529	NO3	cPTIO+NO3	NOTEST	0	0	0	0	1	1	no
ENSRNA049448622	ENSRNA049448622	tRNA-Leu	8:175439040-175439121	NO3	cPTIO+NO3	NOTEST	0	0	0	0	1	1	no
ENSRNA049448669	ENSRNA049448669	tRNA-Leu	8:171913677-171913757	NO3	cPTIO+NO3	NOTEST	0	0	0	0	1	1	no
ENSRNA049448693	ENSRNA049448693	tRNA-Ser	8:170079283-170079365	NO3	cPTIO+NO3	NOTEST	0	0	0	0	1	1	no
ENSRNA049448749	ENSRNA049448749	tRNA-Phe	8:165244588-165244661	NO3	cPTIO+NO3	NOTEST	0	0	0	0	1	1	no
ENSRNA049448758	ENSRNA049448758	tRNA-Phe	8:162158108-162158181	NO3	cPTIO+NO3	NOTEST	0	0	0	0	1	1	no
ENSRNA049448768	ENSRNA049448768	tRNA-Arg	8:162133037-162133110	NO3	cPTIO+NO3	NOTEST	0	0	0	0	1	1	no
ENSRNA049448817	ENSRNA049448817	tRNA-Lys	8:148833238-148839951	NO3	cPTIO+NO3	NOTEST	0	0	0	0	1	1	no
ENSRNA049448844	ENSRNA049448844	tRNA-Leu	8:138659554-138659634	NO3	cPTIO+NO3	NOTEST	0	0	0	0	1	1	no
ENSRNA049448868	ENSRNA049448868	tRNA-Asn	8:132230980-132231054	NO3	cPTIO+NO3	NOTEST	0	0	0	0	1	1	no
ENSRNA049448902	ENSRNA049448902	tRNA-Glu	8:120361101-120361174	NO3	cPTIO+NO3	NOTEST	0	0	0	0	1	1	no
ENSRNA049449017	ENSRNA049449017	tRNA-Arg	8:75511483-75511556	NO3	cPTIO+NO3	NOTEST	0	0	0	0	1	1	no
ENSRNA049449042	ENSRNA049449042	tRNA-Asp	8:67488185-67488257	NO3	cPTIO+NO3	NOTEST	0	0	0	0	1	1	no
ENSRNA049449061	ENSRNA049449061	tRNA-Asn	8:64730905-64730977	NO3	cPTIO+NO3	NOTEST	0	0	0	0	1	1	no
ENSRNA049449117	ENSRNA049449117	tRNA-Gly	8:21839587-21839658	NO3	cPTIO+NO3	NOTEST	0	0	0	0	1	1	no
ENSRNA049449125	ENSRNA049449125	tRNA-Pro	8:17970588-17970660	NO3	cPTIO+NO3	NOTEST	0	0	0	0	1	1	no
ENSRNA049449142	ENSRNA049449142	tRNA-Asp	8:13356980-13357052	NO3	cPTIO+NO3	NOTEST	0	0	0	0	1	1	no
ENSRNA049449148	ENSRNA049449148	tRNA-Thr	8:13145277-13145351	NO3	cPTIO+NO3	NOTEST	0	0	0	0	1	1	no
ENSRNA049449221	ENSRNA049449221	tRNA-Tyr	6:785615-785701	NO3	cPTIO+NO3	NOTEST	0	0	0	0	1	1	no
ENSRNA049449275	ENSRNA049449275	tRNA-Asn	6:29659075-29671285	NO3	cPTIO+NO3	NOTEST	0	0	0	0	1	1	no
ENSRNA049449307	ENSRNA049449307	tRNA-Asp	6:60307643-60307715	NO3	cPTIO+NO3	NOTEST	0	0	0	0	1	1	no
ENSRNA049449327	ENSRNA049449327	tRNA-Asp	6:61325234-61325306	NO3	cPTIO+NO3	NOTEST	0	0	0	0	1	1	no
ENSRNA049449428	ENSRNA049449428	tRNA-Arg	6:94216101-94216174	NO3	cPTIO+NO3	NOTEST	0	0	0	0	1	1	no
ENSRNA049449443	ENSRNA049449443	tRNA-Arg	6:94220602-94220675	NO3	cPTIO+NO3	NOTEST	0	0	0	0	1	1	no
ENSRNA049449466	ENSRNA049449466	tRNA-Leu	6:100877404-100877485	NO3	cPTIO+NO3	NOTEST	0	0	0	0	1	1	no
ENSRNA049449485	ENSRNA049449485	tRNA-Trp	6:111096690-111096764	NO3	cPTIO+NO3	NOTEST	0	0	0	0	1	1	no
ENSRNA049449610	ENSRNA049449610	tRNA-Asp	6:160172454-160172526	NO3	cPTIO+NO3	NOTEST	0	0	0	0	1	1	no
ENSRNA049449631	ENSRNA049449631	tRNA-Lys	6:160948364-160948437	NO3	cPTIO+NO3	NOTEST	0	0	0	0	1	1	no
ENSRNA049449652	ENSRNA049449652	tRNA-Arg	6:163081777-163081850	NO3	cPTIO+NO3	NOTEST	0	0	0	0	1	1	no
ENSRNA049449708	ENSRNA049449708	tRNA-Arg	6:170776691-170776764	NO3	cPTIO+NO3	NOTEST	0	0	0	0	1	1	no
ENSRNA049449715	ENSRNA049449715	tRNA-Asp	6:167335040-167335112	NO3	cPTIO+NO3	NOTEST	0	0	0	0	1	1	no
ENSRNA049449723	ENSRNA049449723	tRNA-Asp	6:167391384-167391456	NO3	cPTIO+NO3	NOTEST	0	0	0	0	1	1	no
ENSRNA049449756	ENSRNA049449756	tRNA-Lys	6:164608650-164608723	NO3	cPTIO+NO3	NOTEST	0	0	0	0	1	1	no
ENSRNA049449767	ENSRNA049449767	tRNA-Asp	6:161064152-161064224	NO3	cPTIO+NO3	NOTEST	0	0	0	0	1	1	no
ENSRNA049449944	ENSRNA049449944	tRNA-Pro	6:85021281-85021353	NO3	cPTIO+NO3	NOTEST	0	0	0	0	1	1	no
ENSRNA049449962	ENSRNA049449962	tRNA-Pro	6:81184944-81185016	NO3	cPTIO+NO3	NOTEST	0	0	0	0	1	1	no
ENSRNA049449974	ENSRNA049449974	tRNA-Pro	6:81277234-81277306	NO3	cPTIO+NO3	NOTEST	0	0	0	0	1	1	no
ENSRNA049449983	ENSRNA049449983	tRNA-Lys	6:79965747-79965820	NO3	cPTIO+NO3	NOTEST	0	0	0	0	1	1	no
ENSRNA049449993	ENSRNA049449993	tRNA-Gly	6:74850632-74850703	NO3	cPTIO+NO3	NOTEST	0	0	0	0	1	1	no
ENSRNA049450008	ENSRNA049450008	tRNA-Gly	6:74783893-74783964	NO3	cPTIO+NO3	NOTEST	0	0	0	0	1	1	no
ENSRNA049450031	ENSRNA049450031	tRNA-Asp	6:60144507-60144579	NO3	cPTIO+NO3	NOTEST	0	0	0	0	1	1	no
ENSRNA049450111	ENSRNA049450111	tRNA-Gly	6:6262345-6262417	NO3	cPTIO+NO3	NOTEST	0	0	0	0	1	1	no
ENSRNA049450283	ENSRNA049450283	tRNA-Asn	9:61965394-61965466	NO3	cPTIO+NO3	NOTEST	0	0	0	0	1	1	no
ENSRNA049450307	ENSRNA049450307	tRNA-Pro	9:92375904-92375976	NO3	cPTIO+NO3	NOTEST	0	0	0	0	1	1	no
ENSRNA049450431	ENSRNA049450431	tRNA-Gly	9:118810287-118810358	NO3	cPTIO+NO3	NOTEST	0	0	0	0	1	1	no
ENSRNA049450472	ENSRNA049450472	tRNA-Gly	9:129430124-129430195	NO3	cPTIO+NO3	NOTEST	0	0	0	0	1	1	no
ENSRNA049450532	ENSRNA049450532	tRNA-Gly	9:149323182-149323254	NO3	cPTIO+NO3	NOTEST	0	0	0	0	1	1	no
ENSRNA049450586	ENSRNA049450586	tRNA-Tyr	9:152678326-152678413	NO3	cPTIO+NO3	NOTEST	0	0	0	0	1	1	no
ENSRNA049450621	ENSRNA049450621	tRNA-Gly	9:155194146-155194217	NO3	cPTIO+NO3	NOTEST	0	0	0	0	1	1	no
ENSRNA049450697	ENSRNA049450697	tRNA-Ala	9:136438991-136439064	NO3	cPTIO+NO3	NOTEST	0	0	0	0	1	1	no
ENSRNA049450745	ENSRNA049450745	tRNA-Phe	9:120175453-120175526	NO3	cPTIO+NO3	NOTEST	0	0	0	0	1	1	no
ENSRNA049450759	ENSRNA049450759	tRNA-Glu	9:108429333-108429406	NO3	cPTIO+NO3	NOTEST	0	0	0	0	1	1	no
ENSRNA049450785	ENSRNA049450785	tRNA-Ser	9:106514231-106514313	NO3	cPTIO+NO3	NOTEST	0	0	0	0	1	1	no
ENSRNA049450801	ENSRNA049450801	tRNA-Val	9:93919376-93919450	NO3	cPTIO+NO3	NOTEST	0	0	0	0	1	1	no
ENSRNA049450842	ENSRNA049450842	tRNA-Trp	9:77039416-77039490	NO3	cPTIO+NO3	NOTEST	0	0	0	0	1	1	no
ENSRNA049450888	ENSRNA049450888	tRNA-Asp	9:6554834-6554908	NO3	cPTIO+NO3	NOTEST	0	0	0	0	1	1	no
ENSRNA049450899	ENSRNA049450899	tRNA-Glu	9:6534859-6534931	NO3	cPTIO+NO3	NOTEST	0	0	0	0	1	1	no
ENSRNA049450907	ENSRNA049450907	tRNA-Asp	9:6538572-6538646	NO3	cPTIO+NO3	NOTEST	0	0	0	0	1	1	no
ENSRNA049450914	ENSRNA049450914	tRNA-Glu	9:6551121-6551193	NO3	cPTIO+NO3	NOTEST	0	0	0	0	1	1	no
ENSRNA049450934	ENSRNA049450934	tRNA-Val	10:1689569-1689643	NO3	cPTIO+NO3	NOTEST	0	0	0	0	1	1	no
ENSRNA049450950	ENSRNA049450950	tRNA-Tyr	10:2006391-2006477	NO3	cPTIO+NO3	NOTEST	0	0	0	0	1	1	no
ENSRNA049451091	ENSRNA049451091	tRNA-Val	10:60226178-60228837	NO3	cPTIO+NO3	NOTEST	0	0	0	0	1	1	no
ENSRNA049451137	ENSRNA049451137	tRNA-Asn	10:83720703-83720775	NO3	cPTIO+NO3	NOTEST	0	0	0	0	1	1	no
ENSRNA049451159	ENSRNA049451159	tRNA-Val	10:91497052-91497126	NO3	cPTIO+NO3	NOTEST	0	0	0	0	1	1	no
ENSRNA049451230	ENSRNA049451230	tRNA-Trp	10:122850721-122850793	NO3	cPTIO+NO3	NOTEST	0	0	0	0	1	1	no
ENSRNA049451266	ENSRNA049451266	tRNA-Ile	10:131304014-131306002	NO3	cPTIO+NO3	NOTEST	0	0	0	0	1	1	no
ENSRNA049451307	ENSRNA049451307	tRNA-Val	10:143564920-143564994	NO3	cPTIO+NO3	NOTEST	0	0	0	0	1	1	no
ENSRNA049451362	ENSRNA049451362	tRNA-Ala	10:148383548-148383621	NO3	cPTIO+NO3	NOTEST	0	0	0	0	1	1	no
ENSRNA049451374	ENSRNA049451374	tRNA-Asp	10:145955184-145955256	NO3	cPTIO+NO3	NOTEST	0	0	0	0	1	1	no
ENSRNA049451382	ENSRNA049451382	tRNA-Gln	10:149953362-149953434	NO3	cPTIO+NO3	NOTEST	0	0	0	0	1	1	no
ENSRNA049451399	ENSRNA049451399	tRNA-Ala	10:133410371-133410444	NO3	cPTIO+NO3	NOTEST	0	0	0	0	1	1	no
ENSRNA049451533	ENSRNA049451533	tRNA-Thr	10:22715892-22715966	NO3	cPTIO+NO3	NOTEST	0	0	0	0	1	1	no
ENSRNA049451559	ENSRNA049451559	tRNA-Lys	10:826263-826336	NO3	cPTIO+NO3	NOTEST	0	0	0	0	1	1	no
ENSRNA049451572	ENSRNA049451572	tRNA-Pro	10:706259-706331	NO3	cPTIO+NO3	NOTEST	0	0	0	0	1	1	no
ENSRNA049451576	ENSRNA049451576	tRNA-Ile	10:699794-699868	NO3	cPTIO+NO3	NOTEST	0	0	0	0	1	1	no
ENSRNA049451616	ENSRNA049451616	tRNA-Glu	Mt:47076-47148	NO3	cPTIO+NO3	NOTEST	0	0	0	0	1	1	no
ENSRNA049451664	ENSRNA049451664	tRNA-Asn	Mt:129508-132560	NO3	cPTIO+NO3	NOTEST	0	0	0	0	1	1	no
ENSRNA049451736	ENSRNA049451736	tRNA-Glu	Mt:125871-125943	NO3	cPTIO+NO3	NOTEST	0	0	0	0	1	1	no
ENSRNA049451776	ENSRNA049451776	tRNA-Asn	Mt:42602-43923	NO3	cPTIO+NO3	NOTEST	0	0	0	0	1	1	no
ENSRNA049452030	ENSRNA049452030	tRNA-Trp	Pt:65844-65918	NO3	cPTIO+NO3	NOTEST	0	0	0	0	1	1	no
ENSRNA049452066	ENSRNA049452066	tRNA-Asn	Pt:91652-131084	NO3	cPTIO+NO3	NOTEST	0	0	0	0	1	1	no
ENSRNA049452118	ENSRNA049452118	tRNA-Asn	Pt:91652-131084	NO3	cPTIO+NO3	NOTEST	0	0	0	0	1	1	no
ENSRNA049453565	ENSRNA049453565	snoR74	6:135531704-135534553	NO3	cPTIO+NO3	OK	0	1.73177	7.44441	#NAME?	0.3212	0.627882	no
ENSRNA049453582	ENSRNA049453582	snoR60	6:139752908-139752983	NO3	cPTIO+NO3	NOTEST	0	0	0	0	1	1	no
ENSRNA049453644	ENSRNA049453644	mir-156	7:119411000-119414845	NO3	cPTIO+NO3	OK	3.6598	12.1546	1.72892	2.16019	0.5704	0.816509	no
ENSRNA049453670	ENSRNA049453670	MIR169_2	7:114375717-114375803	NO3	cPTIO+NO3	NOTEST	0	0	0	0	1	1	no
ENSRNA049453693	ENSRNA049453693	snoZ267	7:114577308-114577382	NO3	cPTIO+NO3	NOTEST	0	0	0	0	1	1	no
ENSRNA049453717	ENSRNA049453717	snoR44_J54	7:114577712-114577802	NO3	cPTIO+NO3	NOTEST	0	0	0	0	1	1	no
ENSRNA049453784	ENSRNA049453784	U2	5:206688616-206688801	NO3	cPTIO+NO3	NOTEST	0	0	0	0	1	1	no
ENSRNA049453826	ENSRNA049453826	U2	5:206136155-206136352	NO3	cPTIO+NO3	NOTEST	0	0	0	0	1	1	no
ENSRNA049453841	ENSRNA049453841	U11	5:209886579-209886707	NO3	cPTIO+NO3	OK	4.47102	12.6354	1.49671	1.44691	0.15875	0.433107	no
ENSRNA049453982	ENSRNA049453982	snoR99	6:158124048-158124148	NO3	cPTIO+NO3	NOTEST	0	0	0	0	1	1	no
ENSRNA049454111	ENSRNA049454111	snoR35	6:159266841-159275183	NO3	cPTIO+NO3	OK	149.291	34.2675	-2.12289	-0.19081	0.36165	0.665497	no
ENSRNA049454125	ENSRNA049454125	snoR26	6:154864651-154864744	NO3	cPTIO+NO3	OK	11.5625	7.91605	-0.546027	-3.09198	0.7095	0.89174	no
ENSRNA049454203	ENSRNA049454203	snoR103	7:169108540-169108647	NO3	cPTIO+NO3	NOTEST	0	0	0	0	1	1	no
ENSRNA049454254	ENSRNA049454254	snoZ107_R87	7:164632726-164632833	NO3	cPTIO+NO3	NOTEST	0	0	0	0	1	1	no
ENSRNA049454268	ENSRNA049454268	snoR30	7:164632534-164632629	NO3	cPTIO+NO3	NOTEST	0	0	0	0	1	1	no
ENSRNA049454282	ENSRNA049454282	SNORD14	7:164110784-164110903	NO3	cPTIO+NO3	NOTEST	0	0	0	0	1	1	no
ENSRNA049454293	ENSRNA049454293	Plant_SRP	7:169179742-169180046	NO3	cPTIO+NO3	NOTEST	0	0	0	0	1	1	no
ENSRNA049454366	ENSRNA049454366	U4	6:77011903-77012034	NO3	cPTIO+NO3	NOTEST	0	0	0	0	1	1	no
ENSRNA049454404	ENSRNA049454404	snoR41	6:77772878-77772961	NO3	cPTIO+NO3	NOTEST	0	0	0	0	1	1	no
ENSRNA049454571	ENSRNA049454571	U12	4:131659619-131659777	NO3	cPTIO+NO3	OK	11.388	1.85565	-2.61103	-2.39415	0.26305	0.567629	no
ENSRNA049454705	ENSRNA049454705	snoR30	7:25962496-25974168	NO3	cPTIO+NO3	NOTEST	0	0	0	0	1	1	no
ENSRNA049454750	ENSRNA049454750	snoR114	7:20469546-20469636	NO3	cPTIO+NO3	NOTEST	0	0	0	0	1	1	no
ENSRNA049454767	ENSRNA049454767	snoR114	7:20498180-20498271	NO3	cPTIO+NO3	NOTEST	8.34113	0	-9.70583	0	1	1	no
ENSRNA049454868	ENSRNA049454868	MIR169_2	7:142353894-142354056	NO3	cPTIO+NO3	NOTEST	0	0	0	0	1	1	no
ENSRNA049454877	ENSRNA049454877	U2	7:148010539-148010725	NO3	cPTIO+NO3	NOTEST	0	0	0	0	1	1	no
ENSRNA049454895	ENSRNA049454895	U54	7:141988691-141988772	NO3	cPTIO+NO3	NOTEST	0	0	0	0	1	1	no
ENSRNA049454938	ENSRNA049454938	U54	7:141988858-141988937	NO3	cPTIO+NO3	NOTEST	0	0	0	0	1	1	no
ENSRNA049454976	ENSRNA049454976	MIR169_2	7:142286499-142291128	NO3	cPTIO+NO3	NOTEST	0	0	0	0	1	1	no
ENSRNA049454997	ENSRNA049454997	MIR169_5	7:142353894-142354056	NO3	cPTIO+NO3	NOTEST	0	0	0	0	1	1	no
ENSRNA049455185	ENSRNA049455185	U6atac	8:176575536-176575661	NO3	cPTIO+NO3	OK	12.801	3.76246	-1.76381	-1.363	0.33395	0.640416	no
ENSRNA049455202	ENSRNA049455202	U6	8:171226477-171226580	NO3	cPTIO+NO3	NOTEST	0	0	0	0	1	1	no
ENSRNA049455219	ENSRNA049455219	Plant_SRP	8:173130568-173130871	NO3	cPTIO+NO3	NOTEST	0	0	0	0	1	1	no
ENSRNA049455242	ENSRNA049455242	Plant_SRP	8:173219639-173219943	NO3	cPTIO+NO3	NOTEST	0	0	0	0	1	1	no
ENSRNA049455261	ENSRNA049455261	Plant_SRP	8:173033091-173033395	NO3	cPTIO+NO3	NOTEST	0	0	0	0	1	1	no
ENSRNA049455282	ENSRNA049455282	Plant_SRP	8:173149031-173149335	NO3	cPTIO+NO3	NOTEST	0	0	0	0	1	1	no
ENSRNA049455301	ENSRNA049455301	Plant_SRP	8:173051328-173051632	NO3	cPTIO+NO3	NOTEST	0	0	0	0	1	1	no
ENSRNA049455313	ENSRNA049455313	Plant_SRP	8:173076610-173076913	NO3	cPTIO+NO3	NOTEST	0	0	0	0	1	1	no
ENSRNA049455334	ENSRNA049455334	Plant_SRP	8:173200942-173201246	NO3	cPTIO+NO3	NOTEST	0	0	0	0	1	1	no
ENSRNA049455358	ENSRNA049455358	Plant_SRP	8:173115653-173115956	NO3	cPTIO+NO3	NOTEST	0	0	0	0	1	1	no
ENSRNA049455410	ENSRNA049455410	mir-172	6:172029775-172029869	NO3	cPTIO+NO3	NOTEST	0	0	0	0	1	1	no
ENSRNA049455425	ENSRNA049455425	U1	6:170254871-170255031	NO3	cPTIO+NO3	OK	56.7584	60.0272	0.0807686	0.100464	0.87765	0.958332	no
ENSRNA049455527	ENSRNA049455527	MIR444	6:1873617-1873749	NO3	cPTIO+NO3	NOTEST	0	0	0	0	1	1	no
ENSRNA049455555	ENSRNA049455555	mir-160	6:9551861-9551961	NO3	cPTIO+NO3	NOTEST	0	0	0	0	1	1	no
ENSRNA049455608	ENSRNA049455608	SSU_rRNA_eukarya	2:98046536-98048133	NO3	cPTIO+NO3	OK	23.5507	12.7054	-0.889806	-2.42147	0.00035	0.00597332	yes
ENSRNA049455651	ENSRNA049455651	U2	5:89566923-89567108	NO3	cPTIO+NO3	NOTEST	0	0	0	0	1	1	no
ENSRNA049455662	ENSRNA049455662	MIR444	5:86952456-86952612	NO3	cPTIO+NO3	NOTEST	0	0	0	0	1	1	no
ENSRNA049455682	ENSRNA049455682	MIR397	5:84610585-84610683	NO3	cPTIO+NO3	NOTEST	0	0	0	0	1	1	no
ENSRNA049455853	ENSRNA049455853	5S_rRNA	1:79310721-79310840	NO3	cPTIO+NO3	NOTEST	0	0	0	0	1	1	no
ENSRNA049455955	ENSRNA049455955	LSU_rRNA_eukarya	5:145474712-145474872	NO3	cPTIO+NO3	OK	6753.37	3380.57	-0.998339	-2.96831	5e-05	0.0011899	yes
ENSRNA049456141	ENSRNA049456141	MIR396	4:176326882-176327019	NO3	cPTIO+NO3	NOTEST	0	4.20165	8.71824	0	1	1	no
ENSRNA049456187	ENSRNA049456187	snoR35	4:179501448-179530563	NO3	cPTIO+NO3	OK	23.8577	122.238	2.35668	0.439117	0.3439	0.649063	no
ENSRNA049456199	ENSRNA049456199	MIR396	4:176331855-176332038	NO3	cPTIO+NO3	OK	11.9516	3.86985	-1.62434	-0.840277	0.2374	0.540491	no
ENSRNA049456227	ENSRNA049456227	mir-172	4:174154917-174155060	NO3	cPTIO+NO3	NOTEST	0	0	0	0	1	1	no
ENSRNA049456243	ENSRNA049456243	MIR164	4:179535498-179535622	NO3	cPTIO+NO3	NOTEST	0	0	0	0	1	1	no
ENSRNA049456278	ENSRNA049456278	snoR60	4:173507580-173513457	NO3	cPTIO+NO3	NOTEST	0	0	0	0	1	1	no
ENSRNA049456300	ENSRNA049456300	snoR60	4:173507580-173513457	NO3	cPTIO+NO3	OK	74.5483	70.2552	-0.0855586	-0.00616796	0.94335	0.980298	no
ENSRNA049456320	ENSRNA049456320	snoR60	4:173507580-173513457	NO3	cPTIO+NO3	NOTEST	0	0	0	0	1	1	no
ENSRNA049456343	ENSRNA049456343	U1	4:176635631-176635792	NO3	cPTIO+NO3	OK	6.71218	7.02588	0.0658017	0.0447646	0.957	0.984596	no
ENSRNA049456385	ENSRNA049456385	snoZ152	5:121511673-121511769	NO3	cPTIO+NO3	OK	13.2206	0	-10.3697	#NAME?	0.1516	0.421549	no
ENSRNA049456396	ENSRNA049456396	U2	5:120829490-120829694	NO3	cPTIO+NO3	NOTEST	0	0	0	0	1	1	no
ENSRNA049456416	ENSRNA049456416	snoR11	5:121511490-121511590	NO3	cPTIO+NO3	OK	6.43362	10.5199	0.708548	4.02974	0.6578	0.865746	no
ENSRNA049456552	ENSRNA049456552	SSU_rRNA_eukarya	7:126098532-126098652	NO3	cPTIO+NO3	NOTEST	0	0	0	0	1	1	no
ENSRNA049456609	ENSRNA049456609	mir-166	7:128589393-128589547	NO3	cPTIO+NO3	NOTEST	0	0	0	0	1	1	no
ENSRNA049456636	ENSRNA049456636	snoR1	7:123669809-123669900	NO3	cPTIO+NO3	NOTEST	0	0	0	0	1	1	no
ENSRNA049456661	ENSRNA049456661	snoR1	7:125848576-125848667	NO3	cPTIO+NO3	NOTEST	0	0	0	0	1	1	no
ENSRNA049456692	ENSRNA049456692	snoZ102_R77	5:61281662-61281748	NO3	cPTIO+NO3	OK	43.0005	0	-12.0705	#NAME?	0.04245	0.192489	no
ENSRNA049456702	ENSRNA049456702	snoZ103	5:61281256-61281352	NO3	cPTIO+NO3	OK	201.591	244.442	0.278048	0.303213	0.62265	0.846977	no
ENSRNA049456719	ENSRNA049456719	snoZ103	5:61281477-61281572	NO3	cPTIO+NO3	OK	89.9488	217.698	1.27506	1.16469	0.0749	0.275021	no
ENSRNA049456746	ENSRNA049456746	snoZ103	5:61285307-61288275	NO3	cPTIO+NO3	OK	11.1552	55.5851	2.31595	0.498885	0.3774	0.679569	no
ENSRNA049456769	ENSRNA049456769	snoZ101	5:61281947-61282047	NO3	cPTIO+NO3	OK	90.7006	14.3354	-2.66068	-3.37501	0.1172	0.361675	no
ENSRNA049456789	ENSRNA049456789	snoZ103	5:61285307-61288275	NO3	cPTIO+NO3	OK	61.4322	35.3732	-0.796165	-0.165749	0.7379	0.90459	no
ENSRNA049456826	ENSRNA049456826	snoZ118	7:71036570-71036669	NO3	cPTIO+NO3	NOTEST	0	0	0	0	1	1	no
ENSRNA049457014	ENSRNA049457014	snoR77	5:23672924-23673059	NO3	cPTIO+NO3	NOTEST	0	0	0	0	1	1	no
ENSRNA049457038	ENSRNA049457038	mir-166	5:22443528-22443642	NO3	cPTIO+NO3	NOTEST	0	0	0	0	1	1	no
ENSRNA049457187	ENSRNA049457187	Intron_gpII	Mt:237576-243574	NO3	cPTIO+NO3	NOTEST	0	0	0	0	1	1	no
ENSRNA049457201	ENSRNA049457201	LSU_rRNA_eukarya	Mt:474240-474400	NO3	cPTIO+NO3	OK	1145.46	435.019	-1.39676	-3.29095	5e-05	0.0011899	yes
ENSRNA049457226	ENSRNA049457226	Intron_gpII	Mt:346144-347523	NO3	cPTIO+NO3	NOTEST	0	0	0	0	1	1	no
ENSRNA049457253	ENSRNA049457253	Intron_gpII	Mt:330766-335518	NO3	cPTIO+NO3	NOTEST	0	0	0	0	1	1	no
ENSRNA049457279	ENSRNA049457279	Intron_gpII	Mt:115541-115638	NO3	cPTIO+NO3	NOTEST	0	0	0	0	1	1	no
ENSRNA049457302	ENSRNA049457302	Intron_gpII	Mt:57381-57478	NO3	cPTIO+NO3	NOTEST	0	0	0	0	1	1	no
ENSRNA049457319	ENSRNA049457319	Intron_gpII	Mt:326738-326857	NO3	cPTIO+NO3	OK	33.5622	14.4042	-1.21978	-1.32185	0.2819	0.587902	no
ENSRNA049457334	ENSRNA049457334	Intron_gpII	Mt:237576-243574	NO3	cPTIO+NO3	OK	4.32316	0	-8.75928	#NAME?	0.01955	0.114956	no
ENSRNA049457359	ENSRNA049457359	Intron_gpII	Mt:111524-111613	NO3	cPTIO+NO3	OK	32.4843	43.622	0.4252	0.354722	0.6832	0.878925	no
ENSRNA049457405	ENSRNA049457405	Intron_gpII	Mt:330766-335518	NO3	cPTIO+NO3	NOTEST	0	0	0	0	1	1	no
ENSRNA049457438	ENSRNA049457438	Intron_gpII	Mt:330766-335518	NO3	cPTIO+NO3	NOTEST	0	0	0	0	1	1	no
ENSRNA049457460	ENSRNA049457460	Intron_gpII	Mt:75891-76005	NO3	cPTIO+NO3	NOTEST	0	0	0	0	1	1	no
ENSRNA049457503	ENSRNA049457503	Intron_gpII	Mt:259596-259658	NO3	cPTIO+NO3	NOTEST	0	0	0	0	1	1	no
ENSRNA049457531	ENSRNA049457531	Intron_gpII	Mt:204631-207081	NO3	cPTIO+NO3	OK	58.2794	14.191	-2.03724	-0.794782	0.426	0.719106	no
ENSRNA049457554	ENSRNA049457554	LSU_rRNA_eukarya	Mt:474613-474845	NO3	cPTIO+NO3	NOTEST	0	0	0	0	1	1	no
ENSRNA049457570	ENSRNA049457570	LSU_rRNA_eukarya	Mt:74873-75100	NO3	cPTIO+NO3	OK	316.64	169.602	-0.900651	-2.09997	0.0018	0.0207137	yes
ENSRNA049457592	ENSRNA049457592	LSU_rRNA_eukarya	Mt:474423-474588	NO3	cPTIO+NO3	NOTEST	0	0	0	0	1	1	no
ENSRNA049457729	ENSRNA049457729	snoZ155	3:156033869-156033944	NO3	cPTIO+NO3	NOTEST	0	0	0	0	1	1	no
ENSRNA049457749	ENSRNA049457749	snoR77	3:156034052-156034195	NO3	cPTIO+NO3	OK	4.88287	13.4884	1.46404	6.70895	0.31	0.616267	no
ENSRNA049457777	ENSRNA049457777	snoR41	3:156033701-156033783	NO3	cPTIO+NO3	NOTEST	11.9665	0	-10.226	0	1	1	no
ENSRNA049457806	ENSRNA049457806	snoR1	3:157471366-157478028	NO3	cPTIO+NO3	NOTEST	0	0	0	0	1	1	no
ENSRNA049457944	ENSRNA049457944	U2	5:116700166-116700359	NO3	cPTIO+NO3	NOTEST	0	0	0	0	1	1	no
ENSRNA049458154	ENSRNA049458154	mir-393	3:17997187-17997310	NO3	cPTIO+NO3	NOTEST	0	2.0134	7.66064	0	1	1	no
ENSRNA049458208	ENSRNA049458208	U2	7:50742661-50742759	NO3	cPTIO+NO3	NOTEST	0	0	0	0	1	1	no
ENSRNA049458245	ENSRNA049458245	mir-172	7:54276696-54276799	NO3	cPTIO+NO3	NOTEST	0	0	0	0	1	1	no
ENSRNA049458293	ENSRNA049458293	snoR160	5:70720011-70727303	NO3	cPTIO+NO3	NOTEST	0	0	0	0	1	1	no
ENSRNA049458322	ENSRNA049458322	snoZ278	5:77635073-77635186	NO3	cPTIO+NO3	NOTEST	0	0	0	0	1	1	no
ENSRNA049458369	ENSRNA049458369	snoZ118	5:71085220-71092386	NO3	cPTIO+NO3	NOTEST	0	0	0	0	1	1	no
ENSRNA049458390	ENSRNA049458390	snoZ278	5:77635306-77635421	NO3	cPTIO+NO3	NOTEST	0	0	0	0	1	1	no
ENSRNA049458426	ENSRNA049458426	snoZ199	5:70572893-70574745	NO3	cPTIO+NO3	OK	59.6377	48.7115	-0.291908	-0.0194557	0.89015	0.962721	no
ENSRNA049458448	ENSRNA049458448	snoR31_Z110_Z27	5:78515003-78515104	NO3	cPTIO+NO3	OK	58.5128	64.6828	0.144606	0.153323	0.87865	0.958672	no
ENSRNA049458467	ENSRNA049458467	snoR160	5:70604665-70608218	NO3	cPTIO+NO3	NOTEST	0	0	0	0	1	1	no
ENSRNA049458495	ENSRNA049458495	snoR64	5:70572893-70574745	NO3	cPTIO+NO3	OK	14.1083	48.1814	1.77121	2.32001	0.5614	0.811205	no
ENSRNA049458540	ENSRNA049458540	snoR160	5:70720011-70727303	NO3	cPTIO+NO3	OK	0	13.3492	10.3836	#NAME?	0.30505	0.611587	no
ENSRNA049458582	ENSRNA049458582	snoR160	5:70604665-70608218	NO3	cPTIO+NO3	NOTEST	0	0	0	0	1	1	no
ENSRNA049458611	ENSRNA049458611	snoR160	5:70720011-70727303	NO3	cPTIO+NO3	NOTEST	0	0	0	0	1	1	no
ENSRNA049458634	ENSRNA049458634	snoR160	5:70604665-70608218	NO3	cPTIO+NO3	NOTEST	0	0	0	0	1	1	no
ENSRNA049458655	ENSRNA049458655	snoR160	5:70809086-70817325	NO3	cPTIO+NO3	NOTEST	0	0	0	0	1	1	no
ENSRNA049458671	ENSRNA049458671	snoR160	5:70809086-70817325	NO3	cPTIO+NO3	NOTEST	0	0	0	0	1	1	no
ENSRNA049458691	ENSRNA049458691	snoR160	5:70809086-70817325	NO3	cPTIO+NO3	NOTEST	0	0	0	0	1	1	no
ENSRNA049458706	ENSRNA049458706	snoR160	5:70604665-70608218	NO3	cPTIO+NO3	NOTEST	0	0	0	0	1	1	no
ENSRNA049458722	ENSRNA049458722	snoR160	5:70604665-70608218	NO3	cPTIO+NO3	NOTEST	0	0	0	0	1	1	no
ENSRNA049458742	ENSRNA049458742	snoR160	5:70809086-70817325	NO3	cPTIO+NO3	NOTEST	0	0	0	0	1	1	no
ENSRNA049458758	ENSRNA049458758	snoR1	5:78515380-78515471	NO3	cPTIO+NO3	OK	5.9166	29.0607	2.29429	1.65319	0.25165	0.55624	no
ENSRNA049458782	ENSRNA049458782	SNORD14	5:78513577-78513698	NO3	cPTIO+NO3	OK	333.161	155.157	-1.10244	-1.43478	0.0307	0.156239	no
ENSRNA049458795	ENSRNA049458795	SNORD14	5:78514037-78514157	NO3	cPTIO+NO3	OK	132.664	85.978	-0.625678	-0.650521	0.307	0.613424	no
ENSRNA049458812	ENSRNA049458812	SNORD14	5:78513843-78513962	NO3	cPTIO+NO3	OK	82.3976	84.9823	0.0445547	0.0409666	0.94335	0.980298	no
ENSRNA049458826	ENSRNA049458826	SNORD14	5:78513415-78513534	NO3	cPTIO+NO3	OK	326.433	129.546	-1.33326	-1.62399	0.01755	0.107133	no
ENSRNA049458846	ENSRNA049458846	snoR2	5:78514227-78514376	NO3	cPTIO+NO3	OK	81.0126	65.4408	-0.307914	-0.42176	0.51805	0.785562	no
ENSRNA049458857	ENSRNA049458857	U2	5:76322824-76323025	NO3	cPTIO+NO3	NOTEST	0	0	0	0	1	1	no
ENSRNA049458874	ENSRNA049458874	snoZ112	5:78514437-78514626	NO3	cPTIO+NO3	OK	42.3118	37.6476	-0.16846	-0.228063	0.737	0.904186	no
ENSRNA049458957	ENSRNA049458957	snoR31_Z110_Z27	5:195870897-195870994	NO3	cPTIO+NO3	OK	30.7469	18.9293	-0.699527	-0.487394	0.57085	0.816975	no
ENSRNA049458986	ENSRNA049458986	snoR77Y	5:195871111-195871193	NO3	cPTIO+NO3	OK	120.242	131.695	0.131249	0.114887	0.86295	0.952844	no
ENSRNA049459008	ENSRNA049459008	MIR394	5:199240963-199241089	NO3	cPTIO+NO3	NOTEST	0	0	0	0	1	1	no
ENSRNA049459026	ENSRNA049459026	SNORD25	5:190053623-190053709	NO3	cPTIO+NO3	OK	15.527	0	-10.6015	#NAME?	0.1645	0.442334	no
ENSRNA049459041	ENSRNA049459041	snoR60	5:196739071-196739146	NO3	cPTIO+NO3	NOTEST	0	0	0	0	1	1	no
ENSRNA049459056	ENSRNA049459056	mir-166	5:195602238-195602335	NO3	cPTIO+NO3	NOTEST	0	0	0	0	1	1	no
ENSRNA049459076	ENSRNA049459076	snoR30	5:195870589-195870687	NO3	cPTIO+NO3	OK	73.3225	29.9686	-1.29052	-1.39587	0.2582	0.562266	no
ENSRNA049459101	ENSRNA049459101	snoR2	5:195871259-195871409	NO3	cPTIO+NO3	OK	136.259	88.7637	-0.618253	-0.906614	0.15385	0.425145	no
ENSRNA049459132	ENSRNA049459132	SNORD14	5:195871800-195871920	NO3	cPTIO+NO3	OK	239.056	197.951	-0.272193	-0.344178	0.58765	0.826415	no
ENSRNA049459156	ENSRNA049459156	snoZ107_R87	5:195870378-195870485	NO3	cPTIO+NO3	OK	92.0007	41.0717	-1.16331	-1.01382	0.168	0.446901	no
ENSRNA049459180	ENSRNA049459180	SNORD14	5:195871571-195871690	NO3	cPTIO+NO3	OK	245.048	147.727	-0.730092	-0.870785	0.1738	0.455226	no
ENSRNA049459199	ENSRNA049459199	U1	5:192896512-192896673	NO3	cPTIO+NO3	NOTEST	0.988095	0	-6.64111	0	1	1	no
ENSRNA049459243	ENSRNA049459243	Intron_gpII	5:105588250-105588334	NO3	cPTIO+NO3	NOTEST	0	0	0	0	1	1	no
ENSRNA049459267	ENSRNA049459267	LSU_rRNA_eukarya	5:109169537-109170003	NO3	cPTIO+NO3	OK	74.5126	34.1222	-1.12654	-2.82658	5e-05	0.0011899	yes
ENSRNA049459284	ENSRNA049459284	Plant_U3	5:103245356-103245438	NO3	cPTIO+NO3	NOTEST	0	0	0	0	1	1	no
ENSRNA049459300	ENSRNA049459300	LSU_rRNA_eukarya	5:109170005-109171419	NO3	cPTIO+NO3	OK	33.1884	12.4608	-1.41256	-3.79459	5e-05	0.0011899	yes
ENSRNA049459370	ENSRNA049459370	snoU31b	9:99684202-99684284	NO3	cPTIO+NO3	NOTEST	0	0	0	0	1	1	no
ENSRNA049459418	ENSRNA049459418	LSU_rRNA_eukarya	9:90543112-90543344	NO3	cPTIO+NO3	NOTEST	0	0	0	0	1	1	no
ENSRNA049459426	ENSRNA049459426	mir-166	9:90025271-90025397	NO3	cPTIO+NO3	NOTEST	0	0	0	0	1	1	no
ENSRNA049459435	ENSRNA049459435	LSU_rRNA_eukarya	9:90543369-90543534	NO3	cPTIO+NO3	NOTEST	0	0	0	0	1	1	no
ENSRNA049459505	ENSRNA049459505	snoR99	4:30698429-30708673	NO3	cPTIO+NO3	NOTEST	0	0	0	0	1	1	no
ENSRNA049459562	ENSRNA049459562	snoR99	4:30698429-30708673	NO3	cPTIO+NO3	NOTEST	0	0	0	0	1	1	no
ENSRNA049459593	ENSRNA049459593	snosnR60_Z15	4:34381360-34384226	NO3	cPTIO+NO3	OK	0	22.5175	11.1375	#NAME?	0.2481	0.552562	no
ENSRNA049459608	ENSRNA049459608	snoF1_F2	4:32046120-32046240	NO3	cPTIO+NO3	NOTEST	0	0	0	0	1	1	no
ENSRNA049459632	ENSRNA049459632	snoR143	4:32584946-32587280	NO3	cPTIO+NO3	OK	6.43941	2.03356	-1.65808	-0.0753537	0.5434	0.801273	no
ENSRNA049459657	ENSRNA049459657	snoR143	4:32584946-32587280	NO3	cPTIO+NO3	OK	1.65074	3.4885	1.07491	0.0768858	0.6686	0.871042	no
ENSRNA049459739	ENSRNA049459739	U2	2:202438294-202438491	NO3	cPTIO+NO3	NOTEST	0	0	0	0	1	1	no
ENSRNA049459805	ENSRNA049459805	snoR74	1:158882491-158882636	NO3	cPTIO+NO3	NOTEST	0	0	0	0	1	1	no
ENSRNA049459833	ENSRNA049459833	snoZ194	1:155959517-155963384	NO3	cPTIO+NO3	NOTEST	0	0	0	0	1	1	no
ENSRNA049459870	ENSRNA049459870	snoZ196	1:155959517-155963384	NO3	cPTIO+NO3	NOTEST	0	0	0	0	1	1	no
ENSRNA049459897	ENSRNA049459897	snoR12	1:155439615-155439698	NO3	cPTIO+NO3	NOTEST	0	0	0	0	1	1	no
ENSRNA049459930	ENSRNA049459930	snoF1_F2	1:155959517-155963384	NO3	cPTIO+NO3	OK	54.5135	52.8846	-0.0437577	-0.00258644	0.97695	0.990771	no
ENSRNA049460030	ENSRNA049460030	snoR126	5:14171855-14171951	NO3	cPTIO+NO3	OK	22.5838	0	-11.1417	#NAME?	0.09345	0.314758	no
ENSRNA049460066	ENSRNA049460066	snoR126	5:14172161-14172254	NO3	cPTIO+NO3	OK	33.6082	9.71121	-1.79003	-1.44589	0.341	0.646609	no
ENSRNA049460114	ENSRNA049460114	snoR83	5:17805118-17812508	NO3	cPTIO+NO3	NOTEST	3.13265	5.07753	0.694984	0	1	1	no
ENSRNA049460134	ENSRNA049460134	snoR60	5:12088082-12088156	NO3	cPTIO+NO3	NOTEST	0	0	0	0	1	1	no
ENSRNA049460151	ENSRNA049460151	snoR1	5:15697141-15697232	NO3	cPTIO+NO3	NOTEST	0	0	0	0	1	1	no
ENSRNA049460169	ENSRNA049460169	U1	5:10151381-10151540	NO3	cPTIO+NO3	OK	34.8395	49.1042	0.495002	0.574824	0.36505	0.668474	no
ENSRNA049460340	ENSRNA049460340	mir-399	5:150574428-150574539	NO3	cPTIO+NO3	NOTEST	0	0	0	0	1	1	no
ENSRNA049460361	ENSRNA049460361	mir-399	5:150426220-150426331	NO3	cPTIO+NO3	NOTEST	0	0	0	0	1	1	no
ENSRNA049460379	ENSRNA049460379	mir-399	5:150372029-150372140	NO3	cPTIO+NO3	NOTEST	0	0	0	0	1	1	no
ENSRNA049460392	ENSRNA049460392	mir-399	5:150363083-150363197	NO3	cPTIO+NO3	NOTEST	0	0	0	0	1	1	no
ENSRNA049460407	ENSRNA049460407	U2	5:150300434-150300630	NO3	cPTIO+NO3	NOTEST	0	0	0	0	1	1	no
ENSRNA049460422	ENSRNA049460422	LSU_rRNA_eukarya	5:157443751-157444682	NO3	cPTIO+NO3	OK	17.5949	8.08716	-1.12049	-2.5746	5e-05	0.0011899	yes
ENSRNA049460512	ENSRNA049460512	snoR160	2:57745799-57751993	NO3	cPTIO+NO3	NOTEST	0	0	0	0	1	1	no
ENSRNA049460546	ENSRNA049460546	snoZ157	2:50225843-50225942	NO3	cPTIO+NO3	NOTEST	0	0	0	0	1	1	no
ENSRNA049460564	ENSRNA049460564	snoR80	2:50225650-50225785	NO3	cPTIO+NO3	NOTEST	0	0	0	0	1	1	no
ENSRNA049460670	ENSRNA049460670	U5	5:171596997-171597120	NO3	cPTIO+NO3	NOTEST	5.48722	0	-9.10256	0	1	1	no
ENSRNA049460686	ENSRNA049460686	U5	5:179723696-179723814	NO3	cPTIO+NO3	NOTEST	0	4.3148	8.75649	0	1	1	no
ENSRNA049460705	ENSRNA049460705	snoZ221_snoR21b	5:177350614-177350713	NO3	cPTIO+NO3	OK	53.6455	38.4983	-0.478557	-0.316693	0.60775	0.838213	no
ENSRNA049460723	ENSRNA049460723	snoR60	5:179656388-179656462	NO3	cPTIO+NO3	NOTEST	0	0	0	0	1	1	no
ENSRNA049460733	ENSRNA049460733	snoR86	5:177351388-177351507	NO3	cPTIO+NO3	OK	3.5885	9.55403	1.41022	3.44208	0.46635	0.748696	no
ENSRNA049460753	ENSRNA049460753	snoR86	5:177351064-177351184	NO3	cPTIO+NO3	OK	3.91385	12.5427	1.67766	4.54363	0.3501	0.655173	no
ENSRNA049460770	ENSRNA049460770	U1	5:172405990-172406148	NO3	cPTIO+NO3	NOTEST	0	0	0	0	1	1	no
ENSRNA049460809	ENSRNA049460809	Intron_gpII	4:95855283-95855366	NO3	cPTIO+NO3	NOTEST	0	0	0	0	1	1	no
ENSRNA049460846	ENSRNA049460846	snoR60	4:95608230-95609363	NO3	cPTIO+NO3	NOTEST	0	0	0	0	1	1	no
ENSRNA049460861	ENSRNA049460861	snoF1_F2	4:90189948-90190088	NO3	cPTIO+NO3	NOTEST	0	0	0	0	1	1	no
ENSRNA049460941	ENSRNA049460941	MIR169_2	4:13818166-13819145	NO3	cPTIO+NO3	NOTEST	0	0	0	0	1	1	no
ENSRNA049460987	ENSRNA049460987	mir-172	4:15295179-15295307	NO3	cPTIO+NO3	NOTEST	0	0	0	0	1	1	no
ENSRNA049461002	ENSRNA049461002	LSU_rRNA_eukarya	4:11926305-11926412	NO3	cPTIO+NO3	NOTEST	4.58071	0	-8.84257	0	1	1	no
ENSRNA049461178	ENSRNA049461178	U2	1:165980858-165981050	NO3	cPTIO+NO3	NOTEST	0	0	0	0	1	1	no
ENSRNA049461227	ENSRNA049461227	snoR64	4:73538287-73546110	NO3	cPTIO+NO3	NOTEST	0	0	0	0	1	1	no
ENSRNA049461250	ENSRNA049461250	snoZ199	4:73538287-73546110	NO3	cPTIO+NO3	NOTEST	0	0	0	0	1	1	no
ENSRNA049461441	ENSRNA049461441	snoR38	5:49270416-49270506	NO3	cPTIO+NO3	NOTEST	0	0	0	0	1	1	no
ENSRNA049461457	ENSRNA049461457	snoR20a	5:49270568-49270652	NO3	cPTIO+NO3	NOTEST	0	0	0	0	1	1	no
ENSRNA049461468	ENSRNA049461468	snoZ278	5:43034233-43034352	NO3	cPTIO+NO3	OK	75.2356	12.4105	-2.59888	-1.74586	0.0432	0.194759	no
ENSRNA049461479	ENSRNA049461479	snoU31b	5:49271450-49271536	NO3	cPTIO+NO3	OK	0	12.2098	10.255	#NAME?	0.1539	0.425145	no
ENSRNA049461505	ENSRNA049461505	snoR77Y	5:49271110-49271193	NO3	cPTIO+NO3	OK	0	14.235	10.4762	#NAME?	0.1539	0.425145	no
ENSRNA049461520	ENSRNA049461520	snoR97	5:43034049-43034154	NO3	cPTIO+NO3	OK	192.233	79.6473	-1.27105	-1.20716	0.0749	0.275021	no
ENSRNA049461533	ENSRNA049461533	snoR60	5:49408148-49415823	NO3	cPTIO+NO3	NOTEST	0	0	0	0	1	1	no
ENSRNA049461556	ENSRNA049461556	snoR97	5:49522239-49522341	NO3	cPTIO+NO3	OK	83.5042	55.2164	-0.596663	-0.482304	0.45715	0.742058	no
ENSRNA049461578	ENSRNA049461578	snoZ157	5:49523155-49523247	NO3	cPTIO+NO3	NOTEST	0	0	0	0	1	1	no
ENSRNA049461590	ENSRNA049461590	snoR80	5:49523306-49523446	NO3	cPTIO+NO3	OK	40.0909	32.6819	-0.294701	-0.275384	0.67385	0.874503	no
ENSRNA049461612	ENSRNA049461612	snoZ157	5:49269929-49270032	NO3	cPTIO+NO3	OK	18.1002	9.21704	-0.972863	-5.45223	0.5039	0.776079	no
ENSRNA049461634	ENSRNA049461634	snoZ157	5:49269748-49269843	NO3	cPTIO+NO3	OK	28.9495	0	-11.4998	#NAME?	0.0406	0.187159	no
ENSRNA049461656	ENSRNA049461656	mir-160	5:44296767-44296888	NO3	cPTIO+NO3	NOTEST	0	0	0	0	1	1	no
ENSRNA049461681	ENSRNA049461681	snoZ223	5:43034439-43034533	NO3	cPTIO+NO3	OK	0	33.055	11.6911	#NAME?	0.03495	0.170183	no
ENSRNA049461704	ENSRNA049461704	snoU36a	5:43034617-43034703	NO3	cPTIO+NO3	OK	101.095	17.0048	-2.57099	-27.4339	0.27385	0.578708	no
ENSRNA049461717	ENSRNA049461717	snoU36a	5:49521691-49521777	NO3	cPTIO+NO3	OK	55.2187	14.7192	-1.90674	-17.0308	0.3378	0.644127	no
ENSRNA049461732	ENSRNA049461732	snoZ107_R87	5:49270751-49270860	NO3	cPTIO+NO3	OK	12.5049	0	-10.2894	#NAME?	0.08625	0.30028	no
ENSRNA049461747	ENSRNA049461747	snoZ223	5:49521840-49521934	NO3	cPTIO+NO3	OK	117.655	154.794	0.395758	0.352618	0.59625	0.831352	no
ENSRNA049461765	ENSRNA049461765	snoR134	5:49521492-49521633	NO3	cPTIO+NO3	OK	69.6861	34.8365	-1.00006	-1.07901	0.10145	0.331372	no
ENSRNA049461783	ENSRNA049461783	snoR134	5:43034751-43034920	NO3	cPTIO+NO3	OK	11.6552	6.28956	-0.888888	-0.520823	0.39875	0.696956	no
ENSRNA049461861	ENSRNA049461861	snoR99	5:93131813-93133480	NO3	cPTIO+NO3	NOTEST	0	0	0	0	1	1	no
ENSRNA049461886	ENSRNA049461886	mir-156	5:94725846-94725965	NO3	cPTIO+NO3	NOTEST	0	0	0	0	1	1	no
ENSRNA049461913	ENSRNA049461913	U2	5:94158718-94158909	NO3	cPTIO+NO3	NOTEST	0	0	0	0	1	1	no
ENSRNA049462043	ENSRNA049462043	MIR167_1	9:113476129-113476245	NO3	cPTIO+NO3	NOTEST	0	0	0	0	1	1	no
ENSRNA049462054	ENSRNA049462054	MIR169_2	9:111791248-111791394	NO3	cPTIO+NO3	NOTEST	0	0	0	0	1	1	no
ENSRNA049462071	ENSRNA049462071	U2	9:118644588-118644784	NO3	cPTIO+NO3	NOTEST	0.509911	0	-5.70019	0	1	1	no
ENSRNA049462239	ENSRNA049462239	Plant_SRP	9:9254484-9254579	NO3	cPTIO+NO3	NOTEST	0	0	0	0	1	1	no
ENSRNA049462250	ENSRNA049462250	LSU_rRNA_eukarya	9:3526651-3527117	NO3	cPTIO+NO3	OK	1.92286	0.970703	-0.978849	-1.02399	0.1314	0.387635	no
ENSRNA049462284	ENSRNA049462284	snoZ199	9:6871795-6871877	NO3	cPTIO+NO3	NOTEST	0	0	0	0	1	1	no
ENSRNA049462303	ENSRNA049462303	Plant_SRP	9:9254260-9254355	NO3	cPTIO+NO3	NOTEST	0	0	0	0	1	1	no
ENSRNA049462318	ENSRNA049462318	LSU_rRNA_eukarya	9:3527217-3527382	NO3	cPTIO+NO3	OK	578.61	244.859	-1.24061	-2.57219	5e-05	0.0011899	yes
ENSRNA049462331	ENSRNA049462331	Plant_SRP	9:9254646-9255088	NO3	cPTIO+NO3	OK	4.74616	2.44357	-0.954915	-1.21277	0.06565	0.25313	no
ENSRNA049462348	ENSRNA049462348	LSU_rRNA_eukarya	9:3526277-3526649	NO3	cPTIO+NO3	OK	161.411	64.5551	-1.322	-3.43914	5e-05	0.0011899	yes
ENSRNA049462493	ENSRNA049462493	snoR160	4:167338111-167338190	NO3	cPTIO+NO3	NOTEST	0	0	0	0	1	1	no
ENSRNA049462522	ENSRNA049462522	snoR160	4:168527624-168527703	NO3	cPTIO+NO3	NOTEST	0	0	0	0	1	1	no
ENSRNA049462555	ENSRNA049462555	snoR160	4:168183626-168183705	NO3	cPTIO+NO3	NOTEST	0	0	0	0	1	1	no
ENSRNA049462573	ENSRNA049462573	snoR160	4:167902995-167903074	NO3	cPTIO+NO3	NOTEST	0	0	0	0	1	1	no
ENSRNA049462587	ENSRNA049462587	snoR160	4:167857823-167857902	NO3	cPTIO+NO3	NOTEST	0	0	0	0	1	1	no
ENSRNA049462609	ENSRNA049462609	snoR160	4:167818767-167818846	NO3	cPTIO+NO3	NOTEST	0	0	0	0	1	1	no
ENSRNA049462641	ENSRNA049462641	snoR160	4:167236641-167236720	NO3	cPTIO+NO3	NOTEST	0	0	0	0	1	1	no
ENSRNA049462656	ENSRNA049462656	snoR160	4:167757584-167757663	NO3	cPTIO+NO3	NOTEST	0	0	0	0	1	1	no
ENSRNA049462687	ENSRNA049462687	snoR60	4:165117321-165118612	NO3	cPTIO+NO3	NOTEST	0	0	0	0	1	1	no
ENSRNA049462736	ENSRNA049462736	Intron_gpII	5:56792921-56792995	NO3	cPTIO+NO3	NOTEST	0	0	0	0	1	1	no
ENSRNA049462828	ENSRNA049462828	MIR171_1	1:249547363-249547463	NO3	cPTIO+NO3	NOTEST	0	0	0	0	1	1	no
ENSRNA049462923	ENSRNA049462923	snoZ155	1:244981883-244997475	NO3	cPTIO+NO3	NOTEST	0	0	0	0	1	1	no
ENSRNA049462956	ENSRNA049462956	mir-166	1:244940009-244940102	NO3	cPTIO+NO3	NOTEST	0	0	0	0	1	1	no
ENSRNA049463024	ENSRNA049463024	snoR160	9:89615049-89615130	NO3	cPTIO+NO3	NOTEST	0	0	0	0	1	1	no
ENSRNA049463047	ENSRNA049463047	snoR160	9:89614400-89614479	NO3	cPTIO+NO3	NOTEST	0	0	0	0	1	1	no
ENSRNA049463067	ENSRNA049463067	snoR160	9:89614624-89614707	NO3	cPTIO+NO3	NOTEST	0	0	0	0	1	1	no
ENSRNA049463085	ENSRNA049463085	snoR160	9:89614822-89614902	NO3	cPTIO+NO3	NOTEST	0	0	0	0	1	1	no
ENSRNA049463137	ENSRNA049463137	Intron_gpII	10:129705164-129705241	NO3	cPTIO+NO3	NOTEST	0	0	0	0	1	1	no
ENSRNA049463188	ENSRNA049463188	mir-156	10:129642869-129642984	NO3	cPTIO+NO3	NOTEST	0	0	0	0	1	1	no
ENSRNA049463218	ENSRNA049463218	MIR444	10:126196299-126203199	NO3	cPTIO+NO3	NOTEST	0	0	0	0	1	1	no
ENSRNA049463233	ENSRNA049463233	U5	10:127128799-127128917	NO3	cPTIO+NO3	NOTEST	0	0	0	0	1	1	no
ENSRNA049463340	ENSRNA049463340	snoZ221_snoR21b	8:18365112-18365211	NO3	cPTIO+NO3	NOTEST	0	0	0	0	1	1	no
ENSRNA049463396	ENSRNA049463396	mir-166	5:8289180-8289268	NO3	cPTIO+NO3	NOTEST	0	0	0	0	1	1	no
ENSRNA049463412	ENSRNA049463412	MIR159	8:10947046-10947268	NO3	cPTIO+NO3	NOTEST	0	0	0	0	1	1	no
ENSRNA049463431	ENSRNA049463431	MIR159	8:10920900-10921163	NO3	cPTIO+NO3	NOTEST	0	0	0	0	1	1	no
ENSRNA049463447	ENSRNA049463447	MIR159	8:10912331-10912594	NO3	cPTIO+NO3	NOTEST	0	0	0	0	1	1	no
ENSRNA049463473	ENSRNA049463473	MIR159	8:10908477-10908699	NO3	cPTIO+NO3	NOTEST	0	0	0	0	1	1	no
ENSRNA049463500	ENSRNA049463500	MIR159	8:10885923-10886145	NO3	cPTIO+NO3	NOTEST	0	0	0	0	1	1	no
ENSRNA049463531	ENSRNA049463531	MIR159	8:10950932-10951153	NO3	cPTIO+NO3	NOTEST	0	0	0	0	1	1	no
ENSRNA049463546	ENSRNA049463546	MIR159	8:10753072-10753318	NO3	cPTIO+NO3	NOTEST	0	0.00131444	0.178165	0	1	1	no
ENSRNA049463586	ENSRNA049463586	snoR12	5:7138251-7143092	NO3	cPTIO+NO3	OK	0	16.4262	10.6827	#NAME?	0.2975	0.60433	no
ENSRNA049463630	ENSRNA049463630	SNORD24	5:7138251-7143092	NO3	cPTIO+NO3	OK	321.487	224.954	-0.515111	-0.0679775	0.77525	0.92004	no
ENSRNA049463648	ENSRNA049463648	MIR171_1	5:8896282-8896437	NO3	cPTIO+NO3	OK	26.1403	0.0334513	-9.23321	-0.035326	0.39935	0.697423	no
ENSRNA049463667	ENSRNA049463667	U1	5:2379186-2379324	NO3	cPTIO+NO3	NOTEST	0	0	0	0	1	1	no
ENSRNA049463686	ENSRNA049463686	MIR390	5:2846313-2846529	NO3	cPTIO+NO3	NOTEST	0	0	0	0	1	1	no
ENSRNA049463701	ENSRNA049463701	MIR167_1	5:7976368-7976495	NO3	cPTIO+NO3	OK	10.0949	0	-9.98084	#NAME?	0.17545	0.457732	no
ENSRNA049463715	ENSRNA049463715	MIR167_1	5:4414243-4414375	NO3	cPTIO+NO3	NOTEST	0	0	0	0	1	1	no
ENSRNA049463738	ENSRNA049463738	SNOR75	5:5324711-5324799	NO3	cPTIO+NO3	OK	126.538	183.377	0.535207	0.539763	0.39825	0.69655	no
ENSRNA049463761	ENSRNA049463761	SNOR75	5:5324335-5324423	NO3	cPTIO+NO3	OK	61.6009	0	-12.589	#NAME?	0.0008	0.0113071	yes
ENSRNA049463774	ENSRNA049463774	U1	5:3204712-3204859	NO3	cPTIO+NO3	OK	9.11305	10.5621	0.212674	0.134655	0.83495	0.943209	no
ENSRNA049463790	ENSRNA049463790	U1	5:2840256-2840417	NO3	cPTIO+NO3	OK	1.37925	7.08648	2.3528	1.97093	0.28225	0.588396	no
ENSRNA049463813	ENSRNA049463813	U1	5:3433110-3433271	NO3	cPTIO+NO3	OK	29.5144	20.2004	-0.54681	-0.540359	0.39705	0.695463	no
ENSRNA049463828	ENSRNA049463828	U1	5:4534321-4534482	NO3	cPTIO+NO3	OK	37.5971	11.6466	-1.68986	-1.61274	0.0251	0.136719	no
ENSRNA049463846	ENSRNA049463846	U1	5:3203378-3203539	NO3	cPTIO+NO3	OK	72.5433	43.788	-0.728176	-0.961471	0.13065	0.386249	no
ENSRNA049463865	ENSRNA049463865	U1	5:5460045-5460206	NO3	cPTIO+NO3	OK	55.7024	71.994	0.370079	0.487844	0.4488	0.736021	no
ENSRNA049464122	ENSRNA049464122	snoZ152	4:238338276-238338376	NO3	cPTIO+NO3	OK	24.5608	34.1213	0.474151	0.239457	0.69335	0.884411	no
ENSRNA049464139	ENSRNA049464139	snoR11	4:238338098-238338198	NO3	cPTIO+NO3	OK	28.115	9.71911	-1.53147	-1.22323	0.4268	0.719757	no
ENSRNA049464209	ENSRNA049464209	mir-399	4:233618394-233618482	NO3	cPTIO+NO3	NOTEST	0	0	0	0	1	1	no
ENSRNA049464241	ENSRNA049464241	snoR60	4:233023782-233024650	NO3	cPTIO+NO3	NOTEST	0	0	0	0	1	1	no
ENSRNA049464263	ENSRNA049464263	MIR171_1	4:239713544-239713665	NO3	cPTIO+NO3	NOTEST	0	0	0	0	1	1	no
ENSRNA049464284	ENSRNA049464284	mir-399	4:233617205-233617328	NO3	cPTIO+NO3	NOTEST	0	0	0	0	1	1	no
ENSRNA049464403	ENSRNA049464403	MIR169_2	3:37346685-37346815	NO3	cPTIO+NO3	NOTEST	0	0	0	0	1	1	no
ENSRNA049464595	ENSRNA049464595	snoU36a	2:110931755-110931841	NO3	cPTIO+NO3	NOTEST	9.98871	0	-9.9656	0	1	1	no
ENSRNA049464622	ENSRNA049464622	snoR134	2:110931564-110931704	NO3	cPTIO+NO3	OK	85.7136	49.3948	-0.795041	-0.935684	0.15095	0.42079	no
ENSRNA049464727	ENSRNA049464727	U2	4:102963722-102963824	NO3	cPTIO+NO3	NOTEST	0	0	0	0	1	1	no
ENSRNA049464922	ENSRNA049464922	MIR171_1	1:7976711-7977473	NO3	cPTIO+NO3	NOTEST	0	0	0	0	1	1	no
ENSRNA049464940	ENSRNA049464940	U5	1:3557828-3557946	NO3	cPTIO+NO3	NOTEST	0	4.72114	8.88604	0	1	1	no
ENSRNA049464954	ENSRNA049464954	U5	1:3556667-3556785	NO3	cPTIO+NO3	OK	7.47669	7.64938	0.0328996	0.103519	0.55865	0.809399	no
ENSRNA049464979	ENSRNA049464979	snoZ119	1:1841721-1843589	NO3	cPTIO+NO3	OK	192.575	86.6383	-1.15225	-0.185656	0.58235	0.823433	no
ENSRNA049464994	ENSRNA049464994	U6	1:7044628-7044731	NO3	cPTIO+NO3	NOTEST	0	0	0	0	1	1	no
ENSRNA049465015	ENSRNA049465015	U6	1:7036121-7036224	NO3	cPTIO+NO3	NOTEST	0	0	0	0	1	1	no
ENSRNA049465074	ENSRNA049465074	Intron_gpII	1:199417964-199418078	NO3	cPTIO+NO3	NOTEST	0	0	0	0	1	1	no
ENSRNA049465110	ENSRNA049465110	LSU_rRNA_eukarya	1:199418426-199419030	NO3	cPTIO+NO3	OK	46.3089	23.7033	-0.965905	-2.38185	0.0006	0.00909741	yes
ENSRNA049465132	ENSRNA049465132	U1	1:190050468-190050628	NO3	cPTIO+NO3	OK	25.6323	26.349	0.03977	0.0415761	0.9473	0.981552	no
ENSRNA049465220	ENSRNA049465220	snoR31_Z110_Z27	4:154379138-154379236	NO3	cPTIO+NO3	OK	100.955	98.6592	-0.0331835	-0.0294616	0.9725	0.98942	no
ENSRNA049465281	ENSRNA049465281	snoR77Y	4:154379349-154379433	NO3	cPTIO+NO3	OK	547.804	270.816	-1.01632	-1.21781	0.062	0.243993	no
ENSRNA049465301	ENSRNA049465301	mir-399	4:158285680-158285802	NO3	cPTIO+NO3	NOTEST	0	0	0	0	1	1	no
ENSRNA049465312	ENSRNA049465312	mir-166	4:153858447-153858549	NO3	cPTIO+NO3	NOTEST	0	0	0	0	1	1	no
ENSRNA049465331	ENSRNA049465331	MIR394	4:157728374-157728496	NO3	cPTIO+NO3	NOTEST	4.46727	0	-8.80648	0	1	1	no
ENSRNA049465355	ENSRNA049465355	snoR2	4:154379733-154379883	NO3	cPTIO+NO3	OK	112.396	52.3674	-1.1017	-1.50809	0.0215	0.122907	no
ENSRNA049465372	ENSRNA049465372	snoR30	4:154378506-154379055	NO3	cPTIO+NO3	OK	208.295	111.294	-0.904192	-0.420532	0.54085	0.799649	no
ENSRNA049465399	ENSRNA049465399	SNORD14	4:154379926-154380045	NO3	cPTIO+NO3	OK	269.202	141.137	-0.931544	-1.16097	0.07895	0.283649	no
ENSRNA049465410	ENSRNA049465410	SNORD14	4:154380190-154380310	NO3	cPTIO+NO3	OK	632.025	281.464	-1.167	-1.72775	0.0082	0.0630011	no
ENSRNA049465428	ENSRNA049465428	snoZ107_R87	4:154378506-154379055	NO3	cPTIO+NO3	OK	313.047	136.094	-1.20172	-0.821341	0.24305	0.547163	no
ENSRNA049465449	ENSRNA049465449	snoZ112	4:154379489-154379679	NO3	cPTIO+NO3	OK	179.976	92.759	-0.95617	-1.63853	0.01395	0.0914563	no
ENSRNA049465483	ENSRNA049465483	snoU31b	3:70155916-70160261	NO3	cPTIO+NO3	NOTEST	0	0	0	0	1	1	no
ENSRNA049465509	ENSRNA049465509	U2	3:72228616-72228810	NO3	cPTIO+NO3	NOTEST	0	0	0	0	1	1	no
ENSRNA049465575	ENSRNA049465575	snoR160	4:85233734-85233811	NO3	cPTIO+NO3	NOTEST	0	0	0	0	1	1	no
ENSRNA049465590	ENSRNA049465590	snoZ278	4:84475336-84475451	NO3	cPTIO+NO3	NOTEST	0	0	0	0	1	1	no
ENSRNA049465606	ENSRNA049465606	snoZ278	4:84475571-84475685	NO3	cPTIO+NO3	NOTEST	0	0	0	0	1	1	no
ENSRNA049465635	ENSRNA049465635	mir-156	4:87069145-87069297	NO3	cPTIO+NO3	NOTEST	0	0	0	0	1	1	no
ENSRNA049465657	ENSRNA049465657	SNORD14	4:88738542-88738661	NO3	cPTIO+NO3	NOTEST	0	0	0	0	1	1	no
ENSRNA049465733	ENSRNA049465733	snoZ157	1:53169396-53176921	NO3	cPTIO+NO3	NOTEST	0	0	0	0	1	1	no
ENSRNA049465791	ENSRNA049465791	snoZ157	1:53169396-53176921	NO3	cPTIO+NO3	NOTEST	0	0	0	0	1	1	no
ENSRNA049465819	ENSRNA049465819	snoR80	1:53169396-53176921	NO3	cPTIO+NO3	NOTEST	0	0	0	0	1	1	no
ENSRNA049465834	ENSRNA049465834	snoR118	1:50880447-50881572	NO3	cPTIO+NO3	NOTEST	0	0	0	0	1	1	no
ENSRNA049465846	ENSRNA049465846	snoR66	1:50880447-50881572	NO3	cPTIO+NO3	NOTEST	0	0	0	0	1	1	no
ENSRNA049465879	ENSRNA049465879	SSU_rRNA_eukarya	1:56681470-56700079	NO3	cPTIO+NO3	NOTEST	0	0	0	0	1	1	no
ENSRNA049466048	ENSRNA049466048	snoF1_F2	2:218041354-218048937	NO3	cPTIO+NO3	OK	41.9355	21.3146	-0.975997	-0.286792	0.71975	0.896308	no
ENSRNA049466083	ENSRNA049466083	snoR66	2:210201605-210203602	NO3	cPTIO+NO3	NOTEST	0	0	0	0	1	1	no
ENSRNA049466198	ENSRNA049466198	snoR12	2:215379442-215395794	NO3	cPTIO+NO3	NOTEST	0	0	0	0	1	1	no
ENSRNA049466210	ENSRNA049466210	snoR30	2:211879487-211879583	NO3	cPTIO+NO3	NOTEST	0	0	0	0	1	1	no
ENSRNA049466224	ENSRNA049466224	snoZ107_R87	2:211879681-211879787	NO3	cPTIO+NO3	NOTEST	0	0	0	0	1	1	no
ENSRNA049466250	ENSRNA049466250	snoZ161_228	2:219456300-219459200	NO3	cPTIO+NO3	OK	11.3607	0	-10.1511	#NAME?	0.3071	0.613493	no
ENSRNA049466270	ENSRNA049466270	snoR135	2:217672225-217674611	NO3	cPTIO+NO3	OK	9.39918	3.036	-1.62715	-0.218789	0.5563	0.80822	no
ENSRNA049466281	ENSRNA049466281	U1	2:216374964-216375120	NO3	cPTIO+NO3	NOTEST	0	0	0	0	1	1	no
ENSRNA049466300	ENSRNA049466300	snoZ162	2:219456300-219459200	NO3	cPTIO+NO3	OK	21.1113	50.6168	1.2612	1.59278	0.6456	0.859685	no
ENSRNA049466316	ENSRNA049466316	snoR135	2:217672225-217674611	NO3	cPTIO+NO3	OK	28.8206	35.7429	0.310459	0.113241	0.81025	0.933871	no
ENSRNA049466325	ENSRNA049466325	Plant_SRP	2:210284838-210294947	NO3	cPTIO+NO3	NOTEST	0	0	0	0	1	1	no
ENSRNA049466419	ENSRNA049466419	mir-156	2:185613977-185614144	NO3	cPTIO+NO3	NOTEST	0.0035297	0	-0.43613	0	1	1	no
ENSRNA049466442	ENSRNA049466442	snoR44_J54	2:185596905-185596995	NO3	cPTIO+NO3	NOTEST	0	0	0	0	1	1	no
ENSRNA049466569	ENSRNA049466569	snoZ199	4:245794576-245796505	NO3	cPTIO+NO3	OK	12.6428	32.152	1.3459	2.27659	0.60095	0.833641	no
ENSRNA049466579	ENSRNA049466579	snoR64	4:245794576-245796505	NO3	cPTIO+NO3	NOTEST	0	0	0	0	1	1	no
ENSRNA049466589	ENSRNA049466589	MIR167_1	4:241398464-241398751	NO3	cPTIO+NO3	NOTEST	0	0	0	0	1	1	no
ENSRNA049466605	ENSRNA049466605	mir-160	4:241638527-241638619	NO3	cPTIO+NO3	OK	32.3361	36.3364	0.168221	0.0988636	0.88165	0.959838	no
ENSRNA049466617	ENSRNA049466617	snoZ103	4:244808731-244808837	NO3	cPTIO+NO3	OK	173.341	114.414	-0.599306	-0.624247	0.322	0.628476	no
ENSRNA049466632	ENSRNA049466632	snoZ103	4:244808927-244809035	NO3	cPTIO+NO3	OK	79.537	45.6755	-0.800071	-0.666093	0.29305	0.599684	no
ENSRNA049466642	ENSRNA049466642	snoR1	4:244809825-244809916	NO3	cPTIO+NO3	OK	44.2982	54.0246	0.28631	0.270695	0.78585	0.92409	no
ENSRNA049466657	ENSRNA049466657	SNORD14	4:244809081-244809201	NO3	cPTIO+NO3	OK	57.8041	54.8326	-0.0761244	-0.0665475	0.9211	0.973423	no
ENSRNA049466664	ENSRNA049466664	snoR2	4:244809296-244809440	NO3	cPTIO+NO3	OK	75.5264	45.7643	-0.722634	-0.871048	0.1767	0.459638	no
ENSRNA049466676	ENSRNA049466676	snoZ112	4:244809482-244809674	NO3	cPTIO+NO3	OK	27.8594	15.5139	-0.844191	-0.939272	0.1537	0.424918	no
ENSRNA049466686	ENSRNA049466686	SSU_rRNA_eukarya	4:244699943-244700104	NO3	cPTIO+NO3	NOTEST	0	0	0	0	1	1	no
ENSRNA049466693	ENSRNA049466693	U2	4:242206376-242206572	NO3	cPTIO+NO3	OK	1.17719	0.614838	-0.925997	-0.933007	0.45635	0.741563	no
ENSRNA049466701	ENSRNA049466701	U2	4:240719392-240719589	NO3	cPTIO+NO3	OK	2.78293	1.76337	-0.655286	-0.386677	0.5299	0.793369	no
ENSRNA049466709	ENSRNA049466709	U2	4:242205083-242205280	NO3	cPTIO+NO3	NOTEST	0.250819	0.55904	1.12548	0	1	1	no
ENSRNA049466789	ENSRNA049466789	mir-166	1:279585906-279585992	NO3	cPTIO+NO3	NOTEST	0	0	0	0	1	1	no
ENSRNA049466836	ENSRNA049466836	MIR171_1	1:278093491-278093595	NO3	cPTIO+NO3	NOTEST	0	0	0	0	1	1	no
ENSRNA049466850	ENSRNA049466850	snoR74	1:273087150-273089867	NO3	cPTIO+NO3	NOTEST	0	0	0	0	1	1	no
ENSRNA049466858	ENSRNA049466858	snoR60	1:273185284-273185359	NO3	cPTIO+NO3	NOTEST	0	0	0	0	1	1	no
ENSRNA049466982	ENSRNA049466982	snoR12	4:195879375-195881620	NO3	cPTIO+NO3	NOTEST	0	0	0	0	1	1	no
ENSRNA049466998	ENSRNA049466998	snoZ112	4:191154677-191154857	NO3	cPTIO+NO3	NOTEST	0	0	0	0	1	1	no
ENSRNA049467030	ENSRNA049467030	Intron_gpII	4:113427890-113428004	NO3	cPTIO+NO3	NOTEST	0	0	0	0	1	1	no
ENSRNA049467046	ENSRNA049467046	SSU_rRNA_eukarya	4:113430121-113430255	NO3	cPTIO+NO3	NOTEST	0	0	0	0	1	1	no
ENSRNA049467153	ENSRNA049467153	MIR169_2	4:185272327-185272541	NO3	cPTIO+NO3	NOTEST	0	0	0	0	1	1	no
ENSRNA049467189	ENSRNA049467189	mir-166	4:181112175-181112281	NO3	cPTIO+NO3	NOTEST	0	0	0	0	1	1	no
ENSRNA049467197	ENSRNA049467197	mir-166	4:181111888-181112013	NO3	cPTIO+NO3	NOTEST	0	0	0	0	1	1	no
ENSRNA049467206	ENSRNA049467206	U4	4:181563598-181563745	NO3	cPTIO+NO3	OK	10.4848	9.75818	-0.103513	-0.0614228	0.91195	0.970602	no
ENSRNA049467247	ENSRNA049467247	snoZ221_snoR21b	2:73185454-73185551	NO3	cPTIO+NO3	NOTEST	0	0	0	0	1	1	no
ENSRNA049467432	ENSRNA049467432	U2	3:233525423-233525619	NO3	cPTIO+NO3	NOTEST	0	0	0	0	1	1	no
ENSRNA049467439	ENSRNA049467439	U2	3:233502490-233502687	NO3	cPTIO+NO3	OK	2.50906	0.593505	-2.06145	-2.0772	0.3203	0.626907	no
ENSRNA049467544	ENSRNA049467544	5S_rRNA	2:227653623-227653703	NO3	cPTIO+NO3	NOTEST	0	0	0	0	1	1	no
ENSRNA049467581	ENSRNA049467581	SNORD34	2:223879705-223884083	NO3	cPTIO+NO3	OK	2.03386	94.697	5.5341	0.897959	0.40875	0.704471	no
ENSRNA049467592	ENSRNA049467592	SNORD34	2:223879705-223884083	NO3	cPTIO+NO3	NOTEST	0	0	0	0	1	1	no
ENSRNA049467601	ENSRNA049467601	U5	2:220014753-220014872	NO3	cPTIO+NO3	OK	4.94426	7.44753	0.590028	0.285598	0.29455	0.601284	no
ENSRNA049467615	ENSRNA049467615	MIR164	2:223391990-223407118	NO3	cPTIO+NO3	NOTEST	0	0	0	0	1	1	no
ENSRNA049467624	ENSRNA049467624	5S_rRNA	2:228058230-228058349	NO3	cPTIO+NO3	NOTEST	0	0	0	0	1	1	no
ENSRNA049467635	ENSRNA049467635	5S_rRNA	2:228062134-228062253	NO3	cPTIO+NO3	NOTEST	0	0	0	0	1	1	no
ENSRNA049467643	ENSRNA049467643	5S_rRNA	2:228057574-228057693	NO3	cPTIO+NO3	NOTEST	0	0	0	0	1	1	no
ENSRNA049467653	ENSRNA049467653	5S_rRNA	2:228060215-228060339	NO3	cPTIO+NO3	NOTEST	0	0	0	0	1	1	no
ENSRNA049467662	ENSRNA049467662	5S_rRNA	2:228056907-228057026	NO3	cPTIO+NO3	NOTEST	0	0	0	0	1	1	no
ENSRNA049467670	ENSRNA049467670	5S_rRNA	2:228073068-228073187	NO3	cPTIO+NO3	NOTEST	0	0	0	0	1	1	no
ENSRNA049467682	ENSRNA049467682	5S_rRNA	2:228057897-228058016	NO3	cPTIO+NO3	NOTEST	0	0	0	0	1	1	no
ENSRNA049467685	ENSRNA049467685	5S_rRNA	2:228072803-228072922	NO3	cPTIO+NO3	NOTEST	0	0	0	0	1	1	no
ENSRNA049467695	ENSRNA049467695	5S_rRNA	2:228055269-228055387	NO3	cPTIO+NO3	NOTEST	0	0	0	0	1	1	no
ENSRNA049467703	ENSRNA049467703	5S_rRNA	2:228073827-228073946	NO3	cPTIO+NO3	NOTEST	0	0	0	0	1	1	no
ENSRNA049467709	ENSRNA049467709	5S_rRNA	2:228060547-228060666	NO3	cPTIO+NO3	NOTEST	0	0	0	0	1	1	no
ENSRNA049467718	ENSRNA049467718	5S_rRNA	2:228059880-228059999	NO3	cPTIO+NO3	NOTEST	0	0	0	0	1	1	no
ENSRNA049467721	ENSRNA049467721	5S_rRNA	2:228062400-228062519	NO3	cPTIO+NO3	NOTEST	1.82387	3.34661	0.872114	0	1	1	no
ENSRNA049467725	ENSRNA049467725	5S_rRNA	2:228073603-228073722	NO3	cPTIO+NO3	NOTEST	0	0	0	0	1	1	no
ENSRNA049467728	ENSRNA049467728	5S_rRNA	2:228055603-228055723	NO3	cPTIO+NO3	NOTEST	0	0	0	0	1	1	no
ENSRNA049467735	ENSRNA049467735	5S_rRNA	2:228072537-228072656	NO3	cPTIO+NO3	NOTEST	2.58524	0	-8.01972	0	1	1	no
ENSRNA049467741	ENSRNA049467741	5S_rRNA	2:228058885-228059004	NO3	cPTIO+NO3	NOTEST	0	0	0	0	1	1	no
ENSRNA049467747	ENSRNA049467747	5S_rRNA	2:228061540-228061658	NO3	cPTIO+NO3	NOTEST	0	0	0	0	1	1	no
ENSRNA049467752	ENSRNA049467752	5S_rRNA	2:228054282-228054401	NO3	cPTIO+NO3	NOTEST	0	4.71238	8.88337	0	1	1	no
ENSRNA049467760	ENSRNA049467760	5S_rRNA	2:228056257-228056375	NO3	cPTIO+NO3	NOTEST	0	0	0	0	1	1	no
ENSRNA049467768	ENSRNA049467768	5S_rRNA	2:228061871-228061990	NO3	cPTIO+NO3	NOTEST	0	0	0	0	1	1	no
ENSRNA049467775	ENSRNA049467775	5S_rRNA	2:228061215-228061334	NO3	cPTIO+NO3	NOTEST	0	0	0	0	1	1	no
ENSRNA049467782	ENSRNA049467782	5S_rRNA	2:228056575-228056694	NO3	cPTIO+NO3	NOTEST	0	0	0	0	1	1	no
ENSRNA049467788	ENSRNA049467788	5S_rRNA	2:228072272-228072391	NO3	cPTIO+NO3	NOTEST	0	0	0	0	1	1	no
ENSRNA049467794	ENSRNA049467794	5S_rRNA	2:228059547-228059666	NO3	cPTIO+NO3	NOTEST	0	0	0	0	1	1	no
ENSRNA049467799	ENSRNA049467799	5S_rRNA	2:228060881-228061000	NO3	cPTIO+NO3	NOTEST	0	0	0	0	1	1	no
ENSRNA049467811	ENSRNA049467811	5S_rRNA	2:228059215-228059334	NO3	cPTIO+NO3	NOTEST	0	0	0	0	1	1	no
ENSRNA049467817	ENSRNA049467817	5S_rRNA	2:228054617-228054736	NO3	cPTIO+NO3	NOTEST	0	0	0	0	1	1	no
ENSRNA049467825	ENSRNA049467825	5S_rRNA	2:228053947-228054066	NO3	cPTIO+NO3	NOTEST	0	0	0	0	1	1	no
ENSRNA049467831	ENSRNA049467831	5S_rRNA	2:228057240-228057359	NO3	cPTIO+NO3	NOTEST	0	0	0	0	1	1	no
ENSRNA049467836	ENSRNA049467836	5S_rRNA	2:228072009-228072128	NO3	cPTIO+NO3	NOTEST	0	0	0	0	1	1	no
ENSRNA049467843	ENSRNA049467843	5S_rRNA	2:228055930-228056049	NO3	cPTIO+NO3	NOTEST	0	0	0	0	1	1	no
ENSRNA049467850	ENSRNA049467850	5S_rRNA	2:228058564-228058683	NO3	cPTIO+NO3	NOTEST	0	0	0	0	1	1	no
ENSRNA049467857	ENSRNA049467857	5S_rRNA	2:228073335-228073454	NO3	cPTIO+NO3	NOTEST	0	3.98523	8.64213	0	1	1	no
ENSRNA049467867	ENSRNA049467867	5S_rRNA	2:228054944-228055063	NO3	cPTIO+NO3	NOTEST	0	0	0	0	1	1	no
ENSRNA049467876	ENSRNA049467876	5S_rRNA	2:227643095-227643214	NO3	cPTIO+NO3	NOTEST	0	0	0	0	1	1	no
ENSRNA049467883	ENSRNA049467883	5S_rRNA	2:227638315-227638434	NO3	cPTIO+NO3	NOTEST	0	0	0	0	1	1	no
ENSRNA049467891	ENSRNA049467891	5S_rRNA	2:227653303-227653422	NO3	cPTIO+NO3	NOTEST	0	0	0	0	1	1	no
ENSRNA049467894	ENSRNA049467894	5S_rRNA	2:227652984-227653103	NO3	cPTIO+NO3	NOTEST	0	0	0	0	1	1	no
ENSRNA049467902	ENSRNA049467902	5S_rRNA	2:227652664-227652783	NO3	cPTIO+NO3	NOTEST	0	0	0	0	1	1	no
ENSRNA049467913	ENSRNA049467913	5S_rRNA	2:227652345-227652464	NO3	cPTIO+NO3	NOTEST	0	0	0	0	1	1	no
ENSRNA049467926	ENSRNA049467926	5S_rRNA	2:227652026-227652145	NO3	cPTIO+NO3	NOTEST	0	0	0	0	1	1	no
ENSRNA049467930	ENSRNA049467930	5S_rRNA	2:227651707-227651826	NO3	cPTIO+NO3	NOTEST	0	0	0	0	1	1	no
ENSRNA049467939	ENSRNA049467939	5S_rRNA	2:227651388-227651507	NO3	cPTIO+NO3	NOTEST	0	0	0	0	1	1	no
ENSRNA049467947	ENSRNA049467947	5S_rRNA	2:227651068-227651187	NO3	cPTIO+NO3	NOTEST	0	0	0	0	1	1	no
ENSRNA049467951	ENSRNA049467951	5S_rRNA	2:227650749-227650868	NO3	cPTIO+NO3	NOTEST	0	0	0	0	1	1	no
ENSRNA049467957	ENSRNA049467957	5S_rRNA	2:227650430-227650549	NO3	cPTIO+NO3	NOTEST	0	0	0	0	1	1	no
ENSRNA049467962	ENSRNA049467962	5S_rRNA	2:227650111-227650230	NO3	cPTIO+NO3	NOTEST	0	0	0	0	1	1	no
ENSRNA049467971	ENSRNA049467971	5S_rRNA	2:227649792-227649911	NO3	cPTIO+NO3	NOTEST	0	0	0	0	1	1	no
ENSRNA049467978	ENSRNA049467978	5S_rRNA	2:227649473-227649592	NO3	cPTIO+NO3	NOTEST	0	0	0	0	1	1	no
ENSRNA049467983	ENSRNA049467983	5S_rRNA	2:227649154-227649273	NO3	cPTIO+NO3	NOTEST	0	0	0	0	1	1	no
ENSRNA049467989	ENSRNA049467989	5S_rRNA	2:227648834-227648953	NO3	cPTIO+NO3	NOTEST	0	0	0	0	1	1	no
ENSRNA049467992	ENSRNA049467992	5S_rRNA	2:227648515-227648634	NO3	cPTIO+NO3	NOTEST	0	0	0	0	1	1	no
ENSRNA049468001	ENSRNA049468001	5S_rRNA	2:227648196-227648315	NO3	cPTIO+NO3	NOTEST	0	0	0	0	1	1	no
ENSRNA049468005	ENSRNA049468005	5S_rRNA	2:227647877-227647996	NO3	cPTIO+NO3	NOTEST	0	0	0	0	1	1	no
ENSRNA049468008	ENSRNA049468008	5S_rRNA	2:227647559-227647678	NO3	cPTIO+NO3	NOTEST	0	0	0	0	1	1	no
ENSRNA049468013	ENSRNA049468013	5S_rRNA	2:227647240-227647359	NO3	cPTIO+NO3	NOTEST	0	0	0	0	1	1	no
ENSRNA049468017	ENSRNA049468017	5S_rRNA	2:227646922-227647041	NO3	cPTIO+NO3	NOTEST	0	0	0	0	1	1	no
ENSRNA049468021	ENSRNA049468021	5S_rRNA	2:227646602-227646721	NO3	cPTIO+NO3	NOTEST	0	0	0	0	1	1	no
ENSRNA049468030	ENSRNA049468030	5S_rRNA	2:227646284-227646403	NO3	cPTIO+NO3	NOTEST	0	0	0	0	1	1	no
ENSRNA049468038	ENSRNA049468038	5S_rRNA	2:227645966-227646085	NO3	cPTIO+NO3	NOTEST	0	0	0	0	1	1	no
ENSRNA049468043	ENSRNA049468043	5S_rRNA	2:227645646-227645765	NO3	cPTIO+NO3	NOTEST	0	0	0	0	1	1	no
ENSRNA049468049	ENSRNA049468049	5S_rRNA	2:227645329-227645448	NO3	cPTIO+NO3	NOTEST	0	0	0	0	1	1	no
ENSRNA049468058	ENSRNA049468058	5S_rRNA	2:227645010-227645129	NO3	cPTIO+NO3	NOTEST	0	0	0	0	1	1	no
ENSRNA049468063	ENSRNA049468063	5S_rRNA	2:227644691-227644810	NO3	cPTIO+NO3	NOTEST	0	0	0	0	1	1	no
ENSRNA049468070	ENSRNA049468070	5S_rRNA	2:227644371-227644490	NO3	cPTIO+NO3	NOTEST	0	0	0	0	1	1	no
ENSRNA049468081	ENSRNA049468081	5S_rRNA	2:227644053-227644172	NO3	cPTIO+NO3	NOTEST	0	0	0	0	1	1	no
ENSRNA049468088	ENSRNA049468088	5S_rRNA	2:227643734-227643853	NO3	cPTIO+NO3	NOTEST	0	0	0	0	1	1	no
ENSRNA049468103	ENSRNA049468103	5S_rRNA	2:227643414-227643533	NO3	cPTIO+NO3	NOTEST	0	0	0	0	1	1	no
ENSRNA049468108	ENSRNA049468108	5S_rRNA	2:227642776-227642895	NO3	cPTIO+NO3	NOTEST	0	0	0	0	1	1	no
ENSRNA049468115	ENSRNA049468115	5S_rRNA	2:227642457-227642576	NO3	cPTIO+NO3	NOTEST	0	0	0	0	1	1	no
ENSRNA049468120	ENSRNA049468120	5S_rRNA	2:227642138-227642257	NO3	cPTIO+NO3	NOTEST	0	0	0	0	1	1	no
ENSRNA049468128	ENSRNA049468128	5S_rRNA	2:227641819-227641938	NO3	cPTIO+NO3	NOTEST	0	0	0	0	1	1	no
ENSRNA049468138	ENSRNA049468138	5S_rRNA	2:227641500-227641619	NO3	cPTIO+NO3	NOTEST	0	0	0	0	1	1	no
ENSRNA049468142	ENSRNA049468142	5S_rRNA	2:227641182-227641301	NO3	cPTIO+NO3	NOTEST	0	0	0	0	1	1	no
ENSRNA049468151	ENSRNA049468151	5S_rRNA	2:227640863-227640982	NO3	cPTIO+NO3	NOTEST	0	0	0	0	1	1	no
ENSRNA049468159	ENSRNA049468159	5S_rRNA	2:227640546-227640665	NO3	cPTIO+NO3	NOTEST	0	0	0	0	1	1	no
ENSRNA049468173	ENSRNA049468173	5S_rRNA	2:227640227-227640346	NO3	cPTIO+NO3	NOTEST	0	0	0	0	1	1	no
ENSRNA049468178	ENSRNA049468178	5S_rRNA	2:227639908-227640027	NO3	cPTIO+NO3	NOTEST	0	0	0	0	1	1	no
ENSRNA049468184	ENSRNA049468184	5S_rRNA	2:227639589-227639708	NO3	cPTIO+NO3	NOTEST	0	0	0	0	1	1	no
ENSRNA049468191	ENSRNA049468191	5S_rRNA	2:227639271-227639390	NO3	cPTIO+NO3	NOTEST	0	0	0	0	1	1	no
ENSRNA049468197	ENSRNA049468197	5S_rRNA	2:227638952-227639071	NO3	cPTIO+NO3	NOTEST	0	0	0	0	1	1	no
ENSRNA049468202	ENSRNA049468202	5S_rRNA	2:227638633-227638752	NO3	cPTIO+NO3	NOTEST	0	0	0	0	1	1	no
ENSRNA049468209	ENSRNA049468209	5S_rRNA	2:227637996-227638115	NO3	cPTIO+NO3	NOTEST	0	0	0	0	1	1	no
ENSRNA049468217	ENSRNA049468217	5S_rRNA	2:227637677-227637904	NO3	cPTIO+NO3	NOTEST	0	0	0	0	1	1	no
ENSRNA049468221	ENSRNA049468221	5S_rRNA	2:227637359-227637478	NO3	cPTIO+NO3	NOTEST	0	0	0	0	1	1	no
ENSRNA049468229	ENSRNA049468229	5S_rRNA	2:227637040-227637159	NO3	cPTIO+NO3	NOTEST	0	0	0	0	1	1	no
ENSRNA049468238	ENSRNA049468238	LSU_rRNA_eukarya	2:222328460-222329007	NO3	cPTIO+NO3	OK	87.3123	28.3483	-1.62258	-4.06015	5e-05	0.0011899	yes
ENSRNA049468304	ENSRNA049468304	mir-156	4:140280586-140280703	NO3	cPTIO+NO3	NOTEST	0	0	0	0	1	1	no
ENSRNA049468327	ENSRNA049468327	SNORD25	4:143640136-143640224	NO3	cPTIO+NO3	OK	0	10.875	10.0881	#NAME?	0.1539	0.425145	no
ENSRNA049468366	ENSRNA049468366	U2	1:300555787-300555968	NO3	cPTIO+NO3	NOTEST	0	0	0	0	1	1	no
ENSRNA049468514	ENSRNA049468514	snoZ199	2:16303151-16303224	NO3	cPTIO+NO3	NOTEST	0	0	0	0	1	1	no
ENSRNA049468582	ENSRNA049468582	U5	2:10152109-10152227	NO3	cPTIO+NO3	OK	0	7.15758	9.48534	#NAME?	0.08045	0.286753	no
ENSRNA049468588	ENSRNA049468588	snoR64	2:16302809-16302905	NO3	cPTIO+NO3	OK	0	46.2617	12.1759	#NAME?	0.00495	0.04372	yes
ENSRNA049468606	ENSRNA049468606	MIR169_2	2:11553337-11553471	NO3	cPTIO+NO3	OK	12.8362	9.44757	-0.4418	-0.109821	0.82745	0.940584	no
ENSRNA049468614	ENSRNA049468614	MIR171_2	2:18027099-18027223	NO3	cPTIO+NO3	NOTEST	0.118765	0	-3.68667	0	1	1	no
ENSRNA049468771	ENSRNA049468771	SSU_rRNA_eukarya	1:105341166-105341286	NO3	cPTIO+NO3	NOTEST	0	0	0	0	1	1	no
ENSRNA049468782	ENSRNA049468782	U1	1:101753239-101753395	NO3	cPTIO+NO3	NOTEST	0	0	0	0	1	1	no
ENSRNA049468787	ENSRNA049468787	U1	1:101591383-101591544	NO3	cPTIO+NO3	NOTEST	0	0	0	0	1	1	no
ENSRNA049468809	ENSRNA049468809	U2	1:284099060-284099159	NO3	cPTIO+NO3	NOTEST	0	0	0	0	1	1	no
ENSRNA049468829	ENSRNA049468829	snoR2	1:285067735-285067861	NO3	cPTIO+NO3	NOTEST	0	0	0	0	1	1	no
ENSRNA049468860	ENSRNA049468860	U2	1:287466012-287466113	NO3	cPTIO+NO3	NOTEST	0	0	0	0	1	1	no
ENSRNA049468879	ENSRNA049468879	snoR2	1:287157525-287157696	NO3	cPTIO+NO3	NOTEST	0	0	0	0	1	1	no
ENSRNA049468892	ENSRNA049468892	U2	1:285703775-285703937	NO3	cPTIO+NO3	NOTEST	0	0	0	0	1	1	no
ENSRNA049468913	ENSRNA049468913	snoR12	1:282747830-282749777	NO3	cPTIO+NO3	OK	23.0484	83.1169	1.85002	0.166082	0.435	0.726322	no
ENSRNA049468930	ENSRNA049468930	U2	1:287137754-287137896	NO3	cPTIO+NO3	NOTEST	0	0	0	0	1	1	no
ENSRNA049468936	ENSRNA049468936	mir-160	1:288700633-288700775	NO3	cPTIO+NO3	NOTEST	0	0	0	0	1	1	no
ENSRNA049468947	ENSRNA049468947	U2	1:287266707-287266904	NO3	cPTIO+NO3	NOTEST	0	0	0	0	1	1	no
ENSRNA049468958	ENSRNA049468958	U2	1:287254114-287254311	NO3	cPTIO+NO3	NOTEST	0	0	0	0	1	1	no
ENSRNA049468969	ENSRNA049468969	U2	1:287095358-287095555	NO3	cPTIO+NO3	NOTEST	0	0	0	0	1	1	no
ENSRNA049468983	ENSRNA049468983	U2	1:287289932-287290129	NO3	cPTIO+NO3	NOTEST	0	0	0	0	1	1	no
ENSRNA049468991	ENSRNA049468991	U2	1:287268899-287269096	NO3	cPTIO+NO3	NOTEST	0	0	0	0	1	1	no
ENSRNA049468999	ENSRNA049468999	U2	1:287256119-287256316	NO3	cPTIO+NO3	NOTEST	0	0	0	0	1	1	no
ENSRNA049469005	ENSRNA049469005	U2	1:287258520-287258717	NO3	cPTIO+NO3	NOTEST	0	0	0	0	1	1	no
ENSRNA049469011	ENSRNA049469011	U2	1:287189523-287189720	NO3	cPTIO+NO3	NOTEST	0	0	0	0	1	1	no
ENSRNA049469023	ENSRNA049469023	U2	1:287155163-287155360	NO3	cPTIO+NO3	OK	0.918996	0	-6.5376	#NAME?	0.00915	0.0677143	no
ENSRNA049469029	ENSRNA049469029	U2	1:287146426-287146623	NO3	cPTIO+NO3	NOTEST	0	0	0	0	1	1	no
ENSRNA049469035	ENSRNA049469035	U2	1:287333923-287334120	NO3	cPTIO+NO3	NOTEST	0	0	0	0	1	1	no
ENSRNA049469040	ENSRNA049469040	U2	1:287246964-287247161	NO3	cPTIO+NO3	NOTEST	0	0	0	0	1	1	no
ENSRNA049469049	ENSRNA049469049	U2	1:287530565-287530762	NO3	cPTIO+NO3	NOTEST	0	0	0	0	1	1	no
ENSRNA049469054	ENSRNA049469054	U2	1:287462219-287462416	NO3	cPTIO+NO3	NOTEST	0	0	0	0	1	1	no
ENSRNA049469060	ENSRNA049469060	U2	1:287441734-287441931	NO3	cPTIO+NO3	NOTEST	0	0	0	0	1	1	no
ENSRNA049469066	ENSRNA049469066	U2	1:287355135-287355332	NO3	cPTIO+NO3	NOTEST	0	0	0	0	1	1	no
ENSRNA049469321	ENSRNA049469321	U2	2:233977724-233977915	NO3	cPTIO+NO3	NOTEST	0	0	0	0	1	1	no
ENSRNA049469519	ENSRNA049469519	U2	1:210051020-210051191	NO3	cPTIO+NO3	NOTEST	0	0	0	0	1	1	no
ENSRNA049469639	ENSRNA049469639	Intron_gpI	1:183229236-183244599	NO3	cPTIO+NO3	NOTEST	0	0	0	0	1	1	no
ENSRNA049469650	ENSRNA049469650	snoZ119	1:181640908-181641005	NO3	cPTIO+NO3	NOTEST	0	0	0	0	1	1	no
ENSRNA049469667	ENSRNA049469667	Plant_U3	1:184829058-184829348	NO3	cPTIO+NO3	NOTEST	0	0	0	0	1	1	no
ENSRNA049469740	ENSRNA049469740	mir-156	2:33005025-33005151	NO3	cPTIO+NO3	NOTEST	0	0	0	0	1	1	no
ENSRNA049469775	ENSRNA049469775	enod40	2:31647278-31647471	NO3	cPTIO+NO3	OK	580.485	1882.07	1.69697	4.59271	5e-05	0.0011899	yes
ENSRNA049469783	ENSRNA049469783	U1	2:38640554-38640715	NO3	cPTIO+NO3	NOTEST	0	0	0	0	1	1	no
ENSRNA049469795	ENSRNA049469795	U1	2:38577194-38590549	NO3	cPTIO+NO3	NOTEST	0	0	0	0	1	1	no
ENSRNA049469802	ENSRNA049469802	U1	2:38577194-38590549	NO3	cPTIO+NO3	NOTEST	0	0	0	0	1	1	no
ENSRNA049469892	ENSRNA049469892	snoZ221_snoR21b	2:172865850-172865953	NO3	cPTIO+NO3	NOTEST	0	0	0	0	1	1	no
ENSRNA049469899	ENSRNA049469899	snoZ221_snoR21b	2:172849379-172849482	NO3	cPTIO+NO3	NOTEST	0	0	0	0	1	1	no
ENSRNA049469912	ENSRNA049469912	MIR398	2:174319886-174320046	NO3	cPTIO+NO3	NOTEST	0	0	0	0	1	1	no
ENSRNA049469919	ENSRNA049469919	snoZ103	2:170954792-170954888	NO3	cPTIO+NO3	NOTEST	0	0	0	0	1	1	no
ENSRNA049469940	ENSRNA049469940	Plant_U3	2:175395654-175401157	NO3	cPTIO+NO3	NOTEST	2.08746	0	-7.7125	0	1	1	no
ENSRNA049469950	ENSRNA049469950	U6	2:179353520-179353623	NO3	cPTIO+NO3	NOTEST	0	0	0	0	1	1	no
ENSRNA049470085	ENSRNA049470085	SSU_rRNA_eukarya	2:141944145-141944590	NO3	cPTIO+NO3	NOTEST	0	0	0	0	1	1	no
ENSRNA049470144	ENSRNA049470144	snoZ199	10:63553335-63553416	NO3	cPTIO+NO3	NOTEST	0	0	0	0	1	1	no
ENSRNA049470236	ENSRNA049470236	snoZ199	1:291808477-291808559	NO3	cPTIO+NO3	NOTEST	0	0	0	0	1	1	no
ENSRNA049470248	ENSRNA049470248	snoU31b	1:290283559-290283646	NO3	cPTIO+NO3	NOTEST	0	0	0	0	1	1	no
ENSRNA049470257	ENSRNA049470257	snoU31b	1:290283362-290283451	NO3	cPTIO+NO3	NOTEST	7.84415	0	-9.61731	0	1	1	no
ENSRNA049470263	ENSRNA049470263	U5	1:298548275-298548386	NO3	cPTIO+NO3	OK	3.03767	12.4829	2.03533	7.15106	0.32835	0.634897	no
ENSRNA049470275	ENSRNA049470275	MIR390	1:298107382-298107587	NO3	cPTIO+NO3	NOTEST	0	1.452	7.1918	0	1	1	no
ENSRNA049470293	ENSRNA049470293	MIR167_1	1:292918638-292918771	NO3	cPTIO+NO3	NOTEST	0	0	0	0	1	1	no
ENSRNA049470306	ENSRNA049470306	U6	1:292138147-292138250	NO3	cPTIO+NO3	OK	14.06	43.3528	1.62384	1.66456	0.1185	0.364248	no
ENSRNA049470312	ENSRNA049470312	U1	1:297401200-297401359	NO3	cPTIO+NO3	OK	2.20524	4.34132	0.97399	0.728481	0.5375	0.798372	no
ENSRNA049470320	ENSRNA049470320	U1	1:292332928-292333088	NO3	cPTIO+NO3	OK	15.0229	12.9736	-0.211433	-0.182765	0.78275	0.92303	no
ENSRNA049470333	ENSRNA049470333	U1	1:292373857-292374018	NO3	cPTIO+NO3	OK	4.61143	1.04491	-2.13122	-2.95419	0.3231	0.629568	no
ENSRNA049470348	ENSRNA049470348	snoZ278	1:121016688-121016802	NO3	cPTIO+NO3	NOTEST	0	0	0	0	1	1	no
ENSRNA049470519	ENSRNA049470519	snoR103	3:5709977-5715485	NO3	cPTIO+NO3	NOTEST	0	0	0	0	1	1	no
ENSRNA049470528	ENSRNA049470528	snoR103	3:5709977-5715485	NO3	cPTIO+NO3	NOTEST	0	0	0	0	1	1	no
ENSRNA049470554	ENSRNA049470554	mir-156	3:6928582-6928683	NO3	cPTIO+NO3	NOTEST	0	0	0	0	1	1	no
ENSRNA049470560	ENSRNA049470560	mir-156	3:6928277-6928401	NO3	cPTIO+NO3	NOTEST	0	0	0	0	1	1	no
ENSRNA049470569	ENSRNA049470569	snoR83	3:5760465-5760592	NO3	cPTIO+NO3	OK	4.67022	11.8698	1.34386	0.956866	0.4469	0.735277	no
ENSRNA049470577	ENSRNA049470577	MIR159	3:2038755-2040110	NO3	cPTIO+NO3	OK	0.113074	0.639437	2.39966	0.355029	0.4969	0.77115	no
ENSRNA049470584	ENSRNA049470584	MIR159	3:2020461-2020976	NO3	cPTIO+NO3	NOTEST	0	0	0	0	1	1	no
ENSRNA049470615	ENSRNA049470615	snoR99	8:135747152-135747250	NO3	cPTIO+NO3	NOTEST	0	0	0	0	1	1	no
ENSRNA049470636	ENSRNA049470636	snoR104	8:130828249-130838826	NO3	cPTIO+NO3	NOTEST	0	0	0	0	1	1	no
ENSRNA049470662	ENSRNA049470662	U2	8:130735308-130743521	NO3	cPTIO+NO3	OK	1.21208	0	-6.93319	#NAME?	0.2967	0.603518	no
ENSRNA049470674	ENSRNA049470674	snoR99	8:135746670-135746770	NO3	cPTIO+NO3	NOTEST	0	0	0	0	1	1	no
ENSRNA049470683	ENSRNA049470683	snoZ199	8:133536879-133536961	NO3	cPTIO+NO3	NOTEST	0	0	0	0	1	1	no
ENSRNA049470723	ENSRNA049470723	U1	8:137948418-137948579	NO3	cPTIO+NO3	NOTEST	0	0	0	0	1	1	no
ENSRNA049470774	ENSRNA049470774	U2	1:262275694-262275895	NO3	cPTIO+NO3	NOTEST	0	0	0	0	1	1	no
ENSRNA049470793	ENSRNA049470793	snoR126	1:261790426-261790518	NO3	cPTIO+NO3	NOTEST	0	13.6372	10.4144	0	1	1	no
ENSRNA049470799	ENSRNA049470799	snoR126	1:261789821-261789919	NO3	cPTIO+NO3	NOTEST	0	9.9659	9.9623	0	1	1	no
ENSRNA049470807	ENSRNA049470807	snoR126	1:261790249-261790344	NO3	cPTIO+NO3	OK	12.0109	9.31483	-0.366396	-1.84664	0.7537	0.911228	no
ENSRNA049470850	ENSRNA049470850	snoR104	1:267980063-267982953	NO3	cPTIO+NO3	NOTEST	0	0	0	0	1	1	no
ENSRNA049470888	ENSRNA049470888	SSU_rRNA_eukarya	3:46973827-46973961	NO3	cPTIO+NO3	NOTEST	0	0	0	0	1	1	no
ENSRNA049470912	ENSRNA049470912	snoZ101	3:43319602-43319699	NO3	cPTIO+NO3	NOTEST	0	0	0	0	1	1	no
ENSRNA049470918	ENSRNA049470918	snoZ102_R77	3:43319451-43319537	NO3	cPTIO+NO3	OK	17.3946	0	-10.7653	#NAME?	0.1618	0.438013	no
ENSRNA049470931	ENSRNA049470931	SSU_rRNA_eukarya	3:46973375-46973814	NO3	cPTIO+NO3	NOTEST	0	0	0	0	1	1	no
ENSRNA049470937	ENSRNA049470937	Plant_SRP	3:40745799-40746105	NO3	cPTIO+NO3	OK	17.2711	12.5429	-0.461174	-0.672954	0.2981	0.604687	no
ENSRNA049470983	ENSRNA049470983	snoZ196	3:126862144-126865908	NO3	cPTIO+NO3	NOTEST	0	0	0	0	1	1	no
ENSRNA049471008	ENSRNA049471008	snoZ194	3:126862144-126865908	NO3	cPTIO+NO3	NOTEST	0	0	0	0	1	1	no
ENSRNA049471037	ENSRNA049471037	snoF1_F2	3:126862144-126865908	NO3	cPTIO+NO3	OK	41.6785	38.367	-0.119408	-0.0030224	0.9485	0.981906	no
ENSRNA049471095	ENSRNA049471095	MIR169_2	2:67281144-67281288	NO3	cPTIO+NO3	NOTEST	0	0	0	0	1	1	no
ENSRNA049471119	ENSRNA049471119	MIR169_5	2:67281144-67281288	NO3	cPTIO+NO3	NOTEST	0	0	0	0	1	1	no
ENSRNA049471122	ENSRNA049471122	U1	2:64311001-64311159	NO3	cPTIO+NO3	NOTEST	0	0	0	0	1	1	no
ENSRNA049471190	ENSRNA049471190	snoR14	1:99779223-99779312	NO3	cPTIO+NO3	NOTEST	0	0	0	0	1	1	no
ENSRNA049471198	ENSRNA049471198	snoU61	1:99779456-99779543	NO3	cPTIO+NO3	OK	19.6652	0	-10.9422	#NAME?	0.11515	0.357656	no
ENSRNA049471337	ENSRNA049471337	SSU_rRNA_eukarya	1:207526462-207529592	NO3	cPTIO+NO3	NOTEST	0	0.000722794	0.100681	0	1	1	no
ENSRNA049471362	ENSRNA049471362	MIR167_1	3:119392620-119392810	NO3	cPTIO+NO3	NOTEST	0	0	0	0	1	1	no
ENSRNA049471370	ENSRNA049471370	MIR167_1	3:119394583-119394826	NO3	cPTIO+NO3	OK	1.42961	0	-7.16953	#NAME?	0.155	0.426701	no
ENSRNA049471509	ENSRNA049471509	snoZ112	1:233411587-233411767	NO3	cPTIO+NO3	NOTEST	0	0	0	0	1	1	no
ENSRNA049471593	ENSRNA049471593	mir-395	10:78600686-78600824	NO3	cPTIO+NO3	NOTEST	0	0	0	0	1	1	no
ENSRNA049471617	ENSRNA049471617	snosnR60_Z15	10:78696501-78699043	NO3	cPTIO+NO3	NOTEST	7.25822	0	-9.50546	0	1	1	no
ENSRNA049471624	ENSRNA049471624	mir-395	10:78600402-78600503	NO3	cPTIO+NO3	NOTEST	0	0	0	0	1	1	no
ENSRNA049471630	ENSRNA049471630	mir-395	10:78600231-78600335	NO3	cPTIO+NO3	NOTEST	0	0	0	0	1	1	no
ENSRNA049471642	ENSRNA049471642	snoR1	10:73725408-73725499	NO3	cPTIO+NO3	NOTEST	0	0	0	0	1	1	no
ENSRNA049471654	ENSRNA049471654	snoR143	10:74955856-74958288	NO3	cPTIO+NO3	OK	41.6293	26.0183	-0.677865	-0.0869751	0.6671	0.870127	no
ENSRNA049471660	ENSRNA049471660	snoR143	10:74955856-74958288	NO3	cPTIO+NO3	OK	19.5482	22.5097	0.203414	0.021952	0.8984	0.966027	no
ENSRNA049471669	ENSRNA049471669	mir-395	10:78600531-78600633	NO3	cPTIO+NO3	NOTEST	0	0	0	0	1	1	no
ENSRNA049471800	ENSRNA049471800	U2	1:177899433-177899633	NO3	cPTIO+NO3	NOTEST	0	0	0	0	1	1	no
ENSRNA049471804	ENSRNA049471804	SSU_rRNA_eukarya	1:177080006-177080640	NO3	cPTIO+NO3	NOTEST	0.252026	0	-4.71164	0	1	1	no
ENSRNA049471872	ENSRNA049471872	Intron_gpII	1:15416325-15416402	NO3	cPTIO+NO3	NOTEST	0	0	0	0	1	1	no
ENSRNA049471957	ENSRNA049471957	mir-166	1:13782622-13782758	NO3	cPTIO+NO3	NOTEST	0	0	0	0	1	1	no
ENSRNA049471967	ENSRNA049471967	MIR167_1	1:12791786-12791916	NO3	cPTIO+NO3	NOTEST	0	0	0	0	1	1	no
ENSRNA049471974	ENSRNA049471974	snoZ112	1:12768359-12771997	NO3	cPTIO+NO3	OK	2.62859	0.554428	-2.22491	-0.189379	0.488	0.765011	no
ENSRNA049471983	ENSRNA049471983	SNORD14	1:12768359-12771997	NO3	cPTIO+NO3	OK	8.22638	17.1554	1.05942	0.151389	0.69085	0.883313	no
ENSRNA049471996	ENSRNA049471996	U2	1:18030163-18030363	NO3	cPTIO+NO3	OK	5.5175	19.3719	1.81001	1.76026	0.01555	0.0990106	no
ENSRNA049472005	ENSRNA049472005	U2	1:14212725-14212920	NO3	cPTIO+NO3	OK	3.75702	3.95775	0.0748974	0.0564161	0.93455	0.977392	no
ENSRNA049472011	ENSRNA049472011	Plant_SRP	1:19960621-19960931	NO3	cPTIO+NO3	OK	14.9566	7.81366	-0.935831	-1.28394	0.0601	0.239409	no
ENSRNA049472105	ENSRNA049472105	snoF1_F2	1:255418706-255418849	NO3	cPTIO+NO3	OK	8.58943	1.82559	-2.228	-4.50918	0.30165	0.608492	no
ENSRNA049472175	ENSRNA049472175	snoZ199	3:218501778-218501860	NO3	cPTIO+NO3	NOTEST	0	0	0	0	1	1	no
ENSRNA049472180	ENSRNA049472180	snoU36a	3:212803411-212803498	NO3	cPTIO+NO3	OK	14.8489	37.8582	1.34966	9.23602	0.4694	0.750816	no
ENSRNA049472213	ENSRNA049472213	snoR134	3:212803220-212803360	NO3	cPTIO+NO3	OK	62.3528	44.3505	-0.49141	-0.561713	0.3901	0.689405	no
ENSRNA049472224	ENSRNA049472224	snoR60	3:219643180-219645513	NO3	cPTIO+NO3	NOTEST	0	0	0	0	1	1	no
ENSRNA049472261	ENSRNA049472261	snoJ33	3:213579331-213586250	NO3	cPTIO+NO3	NOTEST	0	0	0	0	1	1	no
ENSRNA049472265	ENSRNA049472265	U4	3:214392523-214392672	NO3	cPTIO+NO3	OK	8.42318	4.1911	-1.00531	-0.424768	0.19845	0.491481	no
ENSRNA049472269	ENSRNA049472269	MIR159	3:215788717-215788926	NO3	cPTIO+NO3	NOTEST	0	0	0	0	1	1	no
ENSRNA049472360	ENSRNA049472360	mir-395	2:6287560-6287644	NO3	cPTIO+NO3	NOTEST	0	0	0	0	1	1	no
ENSRNA049472408	ENSRNA049472408	snoR99	2:6080285-6092137	NO3	cPTIO+NO3	NOTEST	0	0	0	0	1	1	no
ENSRNA049472415	ENSRNA049472415	snoZ278	2:6878315-6881153	NO3	cPTIO+NO3	NOTEST	0	0	0	0	1	1	no
ENSRNA049472421	ENSRNA049472421	snoZ278	2:6878315-6881153	NO3	cPTIO+NO3	NOTEST	0	0	0	0	1	1	no
ENSRNA049472440	ENSRNA049472440	mir-395	2:6276282-6276367	NO3	cPTIO+NO3	NOTEST	0	0	0	0	1	1	no
ENSRNA049472461	ENSRNA049472461	MIR396	2:1951569-1951773	NO3	cPTIO+NO3	NOTEST	0.774116	0.682044	-0.180203	0	1	1	no
ENSRNA049472502	ENSRNA049472502	snoR99	2:6080285-6092137	NO3	cPTIO+NO3	NOTEST	0	0	0	0	1	1	no
ENSRNA049472504	ENSRNA049472504	mir-395	2:6277097-6277183	NO3	cPTIO+NO3	NOTEST	0	0	0	0	1	1	no
ENSRNA049472513	ENSRNA049472513	MIR171_1	2:9079645-9079763	NO3	cPTIO+NO3	NOTEST	0	0	0	0	1	1	no
ENSRNA049472522	ENSRNA049472522	mir-395	2:6275943-6276049	NO3	cPTIO+NO3	NOTEST	3.78033	0	-8.56618	0	1	1	no
ENSRNA049472528	ENSRNA049472528	Plant_U3	2:7838947-7839088	NO3	cPTIO+NO3	NOTEST	0	0	0	0	1	1	no
ENSRNA049472536	ENSRNA049472536	U5	2:4662756-4662875	NO3	cPTIO+NO3	OK	15.6661	0	-10.6144	#NAME?	0.02525	0.137233	no
ENSRNA049472540	ENSRNA049472540	mir-395	2:6286400-6286506	NO3	cPTIO+NO3	NOTEST	0	0	0	0	1	1	no
ENSRNA049472548	ENSRNA049472548	snoR12	2:1661084-1666620	NO3	cPTIO+NO3	NOTEST	0	0	0	0	1	1	no
ENSRNA049472552	ENSRNA049472552	U5	2:2552662-2552779	NO3	cPTIO+NO3	NOTEST	0	0	0	0	1	1	no
ENSRNA049472558	ENSRNA049472558	mir-395	2:6286578-6286668	NO3	cPTIO+NO3	NOTEST	0	0	0	0	1	1	no
ENSRNA049472564	ENSRNA049472564	snoR60	2:2215925-2218102	NO3	cPTIO+NO3	NOTEST	0	0	0	0	1	1	no
ENSRNA049472568	ENSRNA049472568	mir-395	2:6287387-6287501	NO3	cPTIO+NO3	NOTEST	0	0	0	0	1	1	no
ENSRNA049472574	ENSRNA049472574	mir-395	2:6288042-6288191	NO3	cPTIO+NO3	NOTEST	0	0	0	0	1	1	no
ENSRNA049472580	ENSRNA049472580	mir-393	2:738723-738849	NO3	cPTIO+NO3	OK	10.4676	0	-10.0331	#NAME?	0.1594	0.434224	no
ENSRNA049472588	ENSRNA049472588	mir-395	2:6276761-6276865	NO3	cPTIO+NO3	NOTEST	0	0	0	0	1	1	no
ENSRNA049472591	ENSRNA049472591	mir-395	2:6287219-6287324	NO3	cPTIO+NO3	NOTEST	0	0	0	0	1	1	no
ENSRNA049472598	ENSRNA049472598	snoR1	2:4161279-4161370	NO3	cPTIO+NO3	NOTEST	0	0	0	0	1	1	no
ENSRNA049472604	ENSRNA049472604	Plant_U3	2:8301624-8301857	NO3	cPTIO+NO3	NOTEST	0	0	0	0	1	1	no
ENSRNA049472608	ENSRNA049472608	snoR60	2:1050489-1050564	NO3	cPTIO+NO3	NOTEST	0	0	0	0	1	1	no
ENSRNA049472612	ENSRNA049472612	Plant_U3	2:4306887-4307012	NO3	cPTIO+NO3	NOTEST	0	0	0	0	1	1	no
ENSRNA049472620	ENSRNA049472620	Plant_U3	2:8397915-8398148	NO3	cPTIO+NO3	NOTEST	0	0	0	0	1	1	no
ENSRNA049472623	ENSRNA049472623	Plant_U3	2:8247793-8248026	NO3	cPTIO+NO3	NOTEST	0	0	0	0	1	1	no
ENSRNA049472626	ENSRNA049472626	Plant_U3	2:8366280-8366513	NO3	cPTIO+NO3	NOTEST	1.30385	0	-7.03766	0	1	1	no
ENSRNA049472630	ENSRNA049472630	Plant_U3	2:7838654-7838923	NO3	cPTIO+NO3	NOTEST	0.181179	0	-4.25685	0	1	1	no
ENSRNA049472638	ENSRNA049472638	Plant_U3	2:9272654-9272875	NO3	cPTIO+NO3	OK	62.1078	39.7809	-0.642568	-0.997824	0.14095	0.403938	no
ENSRNA049472641	ENSRNA049472641	Plant_U3	2:8132090-8132309	NO3	cPTIO+NO3	NOTEST	1.06438	0	-6.74736	0	1	1	no
ENSRNA049472661	ENSRNA049472661	mir-166	3:91435334-91435471	NO3	cPTIO+NO3	NOTEST	0	0	0	0	1	1	no
ENSRNA049472781	ENSRNA049472781	U2	8:105473464-105473661	NO3	cPTIO+NO3	NOTEST	0	0	0	0	1	1	no
ENSRNA049472786	ENSRNA049472786	snoZ188	1:143229411-143229511	NO3	cPTIO+NO3	NOTEST	0	0	0	0	1	1	no
ENSRNA049472795	ENSRNA049472795	snoF1_F2	1:142158657-142158797	NO3	cPTIO+NO3	NOTEST	0	0	0	0	1	1	no
ENSRNA049472860	ENSRNA049472860	snoR35	3:166290734-166380382	NO3	cPTIO+NO3	NOTEST	0	0	0	0	1	1	no
ENSRNA049473008	ENSRNA049473008	snoR99	10:2237429-2246156	NO3	cPTIO+NO3	NOTEST	0	0	0	0	1	1	no
ENSRNA049473059	ENSRNA049473059	U2	10:451732-451923	NO3	cPTIO+NO3	NOTEST	0	0	0	0	1	1	no
ENSRNA049473070	ENSRNA049473070	snoZ112	10:4121018-4123387	NO3	cPTIO+NO3	NOTEST	0	0	0	0	1	1	no
ENSRNA049473076	ENSRNA049473076	SNORD14	10:4121018-4123387	NO3	cPTIO+NO3	NOTEST	0	0	0	0	1	1	no
ENSRNA049473080	ENSRNA049473080	Plant_SRP	10:3795363-3795665	NO3	cPTIO+NO3	NOTEST	0	0	0	0	1	1	no
ENSRNA049473089	ENSRNA049473089	Plant_SRP	10:3741194-3741498	NO3	cPTIO+NO3	NOTEST	0	0	0	0	1	1	no
ENSRNA049473105	ENSRNA049473105	Plant_SRP	10:3776615-3790819	NO3	cPTIO+NO3	NOTEST	0	0	0	0	1	1	no
ENSRNA049473114	ENSRNA049473114	Plant_SRP	10:3675250-3675554	NO3	cPTIO+NO3	NOTEST	0	0	0	0	1	1	no
ENSRNA049473122	ENSRNA049473122	Plant_SRP	10:3772987-3773290	NO3	cPTIO+NO3	NOTEST	0	0	0	0	1	1	no
ENSRNA049473127	ENSRNA049473127	Plant_SRP	10:3743096-3743400	NO3	cPTIO+NO3	NOTEST	0	0	0	0	1	1	no
ENSRNA049473133	ENSRNA049473133	Plant_SRP	10:3796440-3796744	NO3	cPTIO+NO3	NOTEST	0	0	0	0	1	1	no
ENSRNA049473142	ENSRNA049473142	Plant_SRP	10:3774855-3775158	NO3	cPTIO+NO3	NOTEST	0	0	0	0	1	1	no
ENSRNA049473148	ENSRNA049473148	Plant_SRP	10:3744968-3745272	NO3	cPTIO+NO3	NOTEST	0	0	0	0	1	1	no
ENSRNA049473154	ENSRNA049473154	Plant_SRP	10:3748705-3749009	NO3	cPTIO+NO3	NOTEST	0	0	0	0	1	1	no
ENSRNA049473160	ENSRNA049473160	Plant_SRP	10:3759907-3760211	NO3	cPTIO+NO3	NOTEST	0	0	0	0	1	1	no
ENSRNA049473166	ENSRNA049473166	Plant_SRP	10:3792381-3792685	NO3	cPTIO+NO3	NOTEST	0	0	0	0	1	1	no
ENSRNA049473170	ENSRNA049473170	Plant_SRP	10:3756176-3756480	NO3	cPTIO+NO3	NOTEST	0	0	0	0	1	1	no
ENSRNA049473178	ENSRNA049473178	Plant_SRP	10:3746837-3747141	NO3	cPTIO+NO3	NOTEST	0	0	0	0	1	1	no
ENSRNA049473182	ENSRNA049473182	Plant_SRP	10:3769249-3769553	NO3	cPTIO+NO3	NOTEST	0	0	0	0	1	1	no
ENSRNA049473188	ENSRNA049473188	Plant_SRP	10:3771117-3771421	NO3	cPTIO+NO3	NOTEST	0	0	0	0	1	1	no
ENSRNA049473192	ENSRNA049473192	Plant_SRP	10:3752440-3752744	NO3	cPTIO+NO3	NOTEST	0	0	0	0	1	1	no
ENSRNA049473198	ENSRNA049473198	Plant_SRP	10:3754307-3754611	NO3	cPTIO+NO3	NOTEST	0	0	0	0	1	1	no
ENSRNA049473204	ENSRNA049473204	Plant_SRP	10:3750573-3750877	NO3	cPTIO+NO3	NOTEST	0	0	0	0	1	1	no
ENSRNA049473210	ENSRNA049473210	Plant_SRP	10:3793492-3793796	NO3	cPTIO+NO3	NOTEST	0	0	0	0	1	1	no
ENSRNA049473220	ENSRNA049473220	Plant_SRP	10:3776615-3790819	NO3	cPTIO+NO3	NOTEST	0	0	0	0	1	1	no
ENSRNA049473225	ENSRNA049473225	Plant_SRP	10:3758045-3758349	NO3	cPTIO+NO3	NOTEST	0	0	0	0	1	1	no
ENSRNA049473228	ENSRNA049473228	Plant_SRP	10:3763647-3763951	NO3	cPTIO+NO3	NOTEST	0	0	0	0	1	1	no
ENSRNA049473236	ENSRNA049473236	Plant_SRP	10:3765510-3765814	NO3	cPTIO+NO3	NOTEST	0	0	0	0	1	1	no
ENSRNA049473241	ENSRNA049473241	Plant_SRP	10:3776615-3790819	NO3	cPTIO+NO3	NOTEST	0	0	0	0	1	1	no
ENSRNA049473246	ENSRNA049473246	Plant_SRP	10:3767380-3767684	NO3	cPTIO+NO3	NOTEST	0	0	0	0	1	1	no
ENSRNA049473251	ENSRNA049473251	Plant_SRP	10:3761779-3762083	NO3	cPTIO+NO3	NOTEST	0	0	0	0	1	1	no
ENSRNA049473254	ENSRNA049473254	Plant_SRP	10:3776615-3790819	NO3	cPTIO+NO3	NOTEST	0	0	0	0	1	1	no
ENSRNA049473271	ENSRNA049473271	Plant_SRP	10:107323082-107323358	NO3	cPTIO+NO3	NOTEST	0.135666	0.417334	1.5527	0	1	1	no
ENSRNA049473286	ENSRNA049473286	snoZ103	10:105049610-105049704	NO3	cPTIO+NO3	NOTEST	0	0	0	0	1	1	no
ENSRNA049473290	ENSRNA049473290	snoZ103	10:105050527-105050622	NO3	cPTIO+NO3	NOTEST	0	0	0	0	1	1	no
ENSRNA049473297	ENSRNA049473297	snoZ103	10:105050718-105054454	NO3	cPTIO+NO3	NOTEST	0	0	0	0	1	1	no
ENSRNA049473303	ENSRNA049473303	snoZ103	10:105049799-105049895	NO3	cPTIO+NO3	NOTEST	0	0	0	0	1	1	no
ENSRNA049473307	ENSRNA049473307	Plant_SRP	10:107315734-107316038	NO3	cPTIO+NO3	NOTEST	0	0	0	0	1	1	no
ENSRNA049473315	ENSRNA049473315	Plant_SRP	10:107431784-107432088	NO3	cPTIO+NO3	NOTEST	0	0	0	0	1	1	no
ENSRNA049473322	ENSRNA049473322	Plant_SRP	10:107414503-107414807	NO3	cPTIO+NO3	NOTEST	0	0	0	0	1	1	no
ENSRNA049473328	ENSRNA049473328	Plant_SRP	10:107433638-107433942	NO3	cPTIO+NO3	NOTEST	0	0	0	0	1	1	no
ENSRNA049473334	ENSRNA049473334	Plant_SRP	10:107416358-107416662	NO3	cPTIO+NO3	NOTEST	0	0	0	0	1	1	no
ENSRNA049473338	ENSRNA049473338	Plant_SRP	10:107307365-107307668	NO3	cPTIO+NO3	NOTEST	0	0	0	0	1	1	no
ENSRNA049473346	ENSRNA049473346	Plant_SRP	10:107400299-107400602	NO3	cPTIO+NO3	NOTEST	0	0	0	0	1	1	no
ENSRNA049473351	ENSRNA049473351	Plant_SRP	10:107391524-107391828	NO3	cPTIO+NO3	NOTEST	0	0	0	0	1	1	no
ENSRNA049473354	ENSRNA049473354	Plant_SRP	10:107429920-107430224	NO3	cPTIO+NO3	NOTEST	0	0	0	0	1	1	no
ENSRNA049473363	ENSRNA049473363	Plant_SRP	10:107412639-107412943	NO3	cPTIO+NO3	NOTEST	0	0	0	0	1	1	no
ENSRNA049473372	ENSRNA049473372	Plant_SRP	10:107308882-107309185	NO3	cPTIO+NO3	NOTEST	0	0	0	0	1	1	no
ENSRNA049473380	ENSRNA049473380	Plant_SRP	10:107402166-107402470	NO3	cPTIO+NO3	NOTEST	0	0	0	0	1	1	no
ENSRNA049473385	ENSRNA049473385	Plant_SRP	10:107428178-107428482	NO3	cPTIO+NO3	NOTEST	0	0	0	0	1	1	no
ENSRNA049473389	ENSRNA049473389	Plant_SRP	10:107410898-107411202	NO3	cPTIO+NO3	NOTEST	0	0	0	0	1	1	no
ENSRNA049473440	ENSRNA049473440	snoR60	3:133710123-133753311	NO3	cPTIO+NO3	NOTEST	0	0	0	0	1	1	no
ENSRNA049473449	ENSRNA049473449	snoZ266	3:136100399-136100482	NO3	cPTIO+NO3	NOTEST	0	0	0	0	1	1	no
ENSRNA049473467	ENSRNA049473467	snoZ159	3:130513662-130513746	NO3	cPTIO+NO3	OK	10.6617	18.1659	0.768237	6.13678	0.64465	0.85913	no
ENSRNA049473524	ENSRNA049473524	snoZ112	3:55277733-55283618	NO3	cPTIO+NO3	NOTEST	0	0	0	0	1	1	no
ENSRNA049473557	ENSRNA049473557	U5	1:65544651-65544770	NO3	cPTIO+NO3	NOTEST	0	0	0	0	1	1	no
ENSRNA049473576	ENSRNA049473576	U2	1:67351837-67352015	NO3	cPTIO+NO3	NOTEST	0	0	0	0	1	1	no
ENSRNA049473589	ENSRNA049473589	snoZ199	1:69732292-69734824	NO3	cPTIO+NO3	NOTEST	0	0	0	0	1	1	no
ENSRNA049473603	ENSRNA049473603	snoR64	1:69732292-69734824	NO3	cPTIO+NO3	NOTEST	0	7.69775	9.59017	0	1	1	no
ENSRNA049473609	ENSRNA049473609	U5	1:65317413-65317534	NO3	cPTIO+NO3	OK	10.8637	0	-10.0866	#NAME?	0.0406	0.187159	no
ENSRNA049473622	ENSRNA049473622	snoZ161_228	1:66592541-66594846	NO3	cPTIO+NO3	NOTEST	0	0	0	0	1	1	no
ENSRNA049473638	ENSRNA049473638	snoZ162	1:66592541-66594846	NO3	cPTIO+NO3	NOTEST	0	9.22714	9.8513	0	1	1	no
ENSRNA049473644	ENSRNA049473644	SSU_rRNA_eukarya	1:62026472-62031559	NO3	cPTIO+NO3	OK	2.60669	1.47616	-0.816154	-0.789889	0.2258	0.528241	no
ENSRNA049473651	ENSRNA049473651	U2	1:66512569-66512766	NO3	cPTIO+NO3	NOTEST	0.534545	0	-5.76698	0	1	1	no
ENSRNA049473656	ENSRNA049473656	U2	1:66394098-66394295	NO3	cPTIO+NO3	OK	5.52111	1.86618	-1.55977	-1.10486	0.18915	0.477813	no
ENSRNA049473738	ENSRNA049473738	snoR103	1:21556054-21556161	NO3	cPTIO+NO3	NOTEST	0	0	0	0	1	1	no
ENSRNA049473748	ENSRNA049473748	U2	1:29233309-29233506	NO3	cPTIO+NO3	NOTEST	0	0	0	0	1	1	no
ENSRNA049473755	ENSRNA049473755	U6	1:29755730-29755833	NO3	cPTIO+NO3	NOTEST	0	0	0	0	1	1	no
ENSRNA049473875	ENSRNA049473875	MIR164	1:47137786-47137918	NO3	cPTIO+NO3	NOTEST	0	0	0	0	1	1	no
ENSRNA049473886	ENSRNA049473886	5S_rRNA	1:46327872-46334046	NO3	cPTIO+NO3	NOTEST	1.28154	0.908716	-0.491401	0	1	1	no
ENSRNA049473920	ENSRNA049473920	snoR64	8:111049551-111049647	NO3	cPTIO+NO3	NOTEST	0	0	0	0	1	1	no
ENSRNA049473923	ENSRNA049473923	snoR64	8:111048783-111048879	NO3	cPTIO+NO3	NOTEST	0	0	0	0	1	1	no
ENSRNA049473965	ENSRNA049473965	snoZ119	3:220124429-220124531	NO3	cPTIO+NO3	NOTEST	0	0	0	0	1	1	no
ENSRNA049473978	ENSRNA049473978	snoZ119	3:220124705-220124801	NO3	cPTIO+NO3	NOTEST	0	0	0	0	1	1	no
ENSRNA049474065	ENSRNA049474065	snoZ43	10:111555993-111556091	NO3	cPTIO+NO3	NOTEST	0	0	0	0	1	1	no
ENSRNA049474083	ENSRNA049474083	U2	10:114216701-114216923	NO3	cPTIO+NO3	OK	0.985926	0.794818	-0.307376	-0.140007	0.44855	0.735972	no
ENSRNA049474089	ENSRNA049474089	U1	10:116909695-116909856	NO3	cPTIO+NO3	OK	44.6976	25.83	-0.790914	-0.901742	0.17525	0.457363	no
ENSRNA049474094	ENSRNA049474094	U1	10:116717794-116717956	NO3	cPTIO+NO3	OK	20.9541	15.068	-0.475476	-0.442304	0.49465	0.76939	no
ENSRNA049474133	ENSRNA049474133	U1	8:75145374-75145530	NO3	cPTIO+NO3	NOTEST	0	0	0	0	1	1	no
ENSRNA049474167	ENSRNA049474167	snoZ199	10:19056768-19063074	NO3	cPTIO+NO3	NOTEST	0	0	0	0	1	1	no
ENSRNA049474187	ENSRNA049474187	snoR60	10:18417388-18419565	NO3	cPTIO+NO3	NOTEST	0	0	0	0	1	1	no
ENSRNA049474237	ENSRNA049474237	snoZ221_snoR21b	3:29163754-29173445	NO3	cPTIO+NO3	NOTEST	0	0	0	0	1	1	no
ENSRNA049474255	ENSRNA049474255	U4	3:20136384-20136533	NO3	cPTIO+NO3	OK	0	7.5513	9.56249	#NAME?	0.03495	0.170183	no
ENSRNA049474264	ENSRNA049474264	MIR159	3:25007822-25008059	NO3	cPTIO+NO3	OK	2.71856	8.08885	1.56958	0.697985	0.3616	0.665484	no
ENSRNA049474320	ENSRNA049474320	mir-399	3:192096064-192096189	NO3	cPTIO+NO3	NOTEST	0	0	0	0	1	1	no
ENSRNA049474334	ENSRNA049474334	MIR167_1	3:195044718-195044837	NO3	cPTIO+NO3	NOTEST	0	0	0	0	1	1	no
ENSRNA049474364	ENSRNA049474364	snoJ33	3:199525341-199532354	NO3	cPTIO+NO3	OK	0	3.049	8.25692	#NAME?	0.3148	0.621121	no
ENSRNA049474375	ENSRNA049474375	snoR145	8:180682058-180684162	NO3	cPTIO+NO3	OK	4.77729	1.82102	-1.38656	-0.13551	0.58245	0.823549	no
ENSRNA049474421	ENSRNA049474421	snoZ278	3:208960223-208960337	NO3	cPTIO+NO3	NOTEST	0	0	0	0	1	1	no
ENSRNA049474454	ENSRNA049474454	U54	3:204429096-204429176	NO3	cPTIO+NO3	NOTEST	0	0	0	0	1	1	no
ENSRNA049474463	ENSRNA049474463	U54	3:204429262-204429341	NO3	cPTIO+NO3	NOTEST	0	0	0	0	1	1	no
ENSRNA049474470	ENSRNA049474470	snoR101	3:208947200-208952491	NO3	cPTIO+NO3	NOTEST	0	0	0	0	1	1	no
ENSRNA049474479	ENSRNA049474479	U2	3:145863342-145863515	NO3	cPTIO+NO3	NOTEST	0	0	0	0	1	1	no
ENSRNA049474486	ENSRNA049474486	mir-172	3:145801591-145801765	NO3	cPTIO+NO3	NOTEST	0	0	0	0	1	1	no
ENSRNA049474492	ENSRNA049474492	RNase_MRP	3:146709464-146709712	NO3	cPTIO+NO3	OK	5.33084	3.50765	-0.602455	-0.557291	0.3815	0.68273	no
ENSRNA049474524	ENSRNA049474524	snoZ199	10:137273008-137273081	NO3	cPTIO+NO3	NOTEST	0	0	0	0	1	1	no
ENSRNA049474541	ENSRNA049474541	U2	10:134813487-134813598	NO3	cPTIO+NO3	NOTEST	0	0	0	0	1	1	no
ENSRNA049474580	ENSRNA049474580	snoR64	10:137272680-137272776	NO3	cPTIO+NO3	NOTEST	0	0	0	0	1	1	no
ENSRNA049474585	ENSRNA049474585	SNORD25	10:130718241-130719958	NO3	cPTIO+NO3	NOTEST	6.66816	9.57832	0.521827	0	1	1	no
ENSRNA049474589	ENSRNA049474589	MIR171_2	10:138536837-138536941	NO3	cPTIO+NO3	NOTEST	0	0	0	0	1	1	no
ENSRNA049474593	ENSRNA049474593	Plant_U3	10:137264228-137264332	NO3	cPTIO+NO3	NOTEST	0	0	0	0	1	1	no
ENSRNA049474599	ENSRNA049474599	U1	10:134962588-134962749	NO3	cPTIO+NO3	NOTEST	0	0	0	0	1	1	no
ENSRNA049474645	ENSRNA049474645	snoZ278	10:144991864-144994560	NO3	cPTIO+NO3	NOTEST	0	0	0	0	1	1	no
ENSRNA049474652	ENSRNA049474652	mir-395	10:145465752-145465840	NO3	cPTIO+NO3	NOTEST	0	0	0	0	1	1	no
ENSRNA049474661	ENSRNA049474661	Intron_gpII	10:141537869-141537946	NO3	cPTIO+NO3	NOTEST	0	0	0	0	1	1	no
ENSRNA049474668	ENSRNA049474668	U1	10:140830118-140830238	NO3	cPTIO+NO3	NOTEST	0	0	0	0	1	1	no
ENSRNA049474675	ENSRNA049474675	Intron_gpII	10:141537097-141537171	NO3	cPTIO+NO3	NOTEST	0	0	0	0	1	1	no
ENSRNA049474679	ENSRNA049474679	U1	10:140818783-140818952	NO3	cPTIO+NO3	NOTEST	0	0	0	0	1	1	no
ENSRNA049474685	ENSRNA049474685	U1	10:140865563-140865717	NO3	cPTIO+NO3	NOTEST	0	0	0	0	1	1	no
ENSRNA049474713	ENSRNA049474713	MIR396	10:148727702-148727947	NO3	cPTIO+NO3	OK	16.7964	7.14147	-1.2327	-1.42883	0.03195	0.160338	no
ENSRNA049474736	ENSRNA049474736	mir-395	10:145466072-145466318	NO3	cPTIO+NO3	NOTEST	0	0	0	0	1	1	no
ENSRNA049474750	ENSRNA049474750	MIR171_1	10:143745127-143745228	NO3	cPTIO+NO3	NOTEST	0	0	0	0	1	1	no
ENSRNA049474758	ENSRNA049474758	mir-393	10:149451803-149451915	NO3	cPTIO+NO3	NOTEST	0	0	0	0	1	1	no
ENSRNA049474764	ENSRNA049474764	U5	10:146711992-146712108	NO3	cPTIO+NO3	NOTEST	2.25434	3.77497	0.741191	0	1	1	no
ENSRNA049474767	ENSRNA049474767	mir-395	10:145465899-145465985	NO3	cPTIO+NO3	NOTEST	0	0	0	0	1	1	no
ENSRNA049474772	ENSRNA049474772	U5	10:143213840-143213958	NO3	cPTIO+NO3	OK	0	8.34294	9.70614	#NAME?	0.0052	0.0453725	yes
ENSRNA049474778	ENSRNA049474778	snoR1	10:143189247-143189338	NO3	cPTIO+NO3	NOTEST	0	0	0	0	1	1	no
ENSRNA049474787	ENSRNA049474787	mir-395	10:145466072-145466318	NO3	cPTIO+NO3	NOTEST	0	0	0	0	1	1	no
ENSRNA049474794	ENSRNA049474794	mir-395	10:145466390-145466499	NO3	cPTIO+NO3	NOTEST	0	0	0	0	1	1	no
ENSRNA049474799	ENSRNA049474799	U1	10:140792687-140792840	NO3	cPTIO+NO3	NOTEST	0	0	0	0	1	1	no
ENSRNA049474807	ENSRNA049474807	U1	10:140816374-140816527	NO3	cPTIO+NO3	NOTEST	0	0	0	0	1	1	no
ENSRNA049474812	ENSRNA049474812	U1	10:140820757-140820917	NO3	cPTIO+NO3	NOTEST	0	0	0	0	1	1	no
ENSRNA049474818	ENSRNA049474818	U1	10:140991967-140992128	NO3	cPTIO+NO3	NOTEST	0	0	0	0	1	1	no
ENSRNA049474823	ENSRNA049474823	U1	10:140763174-140763335	NO3	cPTIO+NO3	NOTEST	0	0	0	0	1	1	no
ENSRNA049474832	ENSRNA049474832	U1	10:140953526-140953685	NO3	cPTIO+NO3	NOTEST	0	0	0	0	1	1	no
ENSRNA049474838	ENSRNA049474838	U1	10:140791460-140791621	NO3	cPTIO+NO3	NOTEST	0	0	0	0	1	1	no
ENSRNA049474843	ENSRNA049474843	U1	10:140994457-140994618	NO3	cPTIO+NO3	NOTEST	0	0	0	0	1	1	no
ENSRNA049474847	ENSRNA049474847	U1	10:140822410-140822571	NO3	cPTIO+NO3	NOTEST	0	0	0	0	1	1	no
ENSRNA049474852	ENSRNA049474852	U1	10:140955514-140955673	NO3	cPTIO+NO3	NOTEST	0	0	0	0	1	1	no
ENSRNA049474860	ENSRNA049474860	U1	10:140836697-140836859	NO3	cPTIO+NO3	OK	2.26763	0	-7.83139	#NAME?	0.00915	0.0677143	no
ENSRNA049474866	ENSRNA049474866	U1	10:140957503-140957662	NO3	cPTIO+NO3	NOTEST	0	0	0	0	1	1	no
ENSRNA049474872	ENSRNA049474872	U1	10:140951544-140951703	NO3	cPTIO+NO3	NOTEST	0	0	0	0	1	1	no
ENSRNA049474877	ENSRNA049474877	U1	10:140976635-140976797	NO3	cPTIO+NO3	NOTEST	0	0	0	0	1	1	no
ENSRNA049474882	ENSRNA049474882	U1	10:140959500-140959659	NO3	cPTIO+NO3	NOTEST	0	0	0	0	1	1	no
ENSRNA049474888	ENSRNA049474888	Plant_U3	10:144720111-144720358	NO3	cPTIO+NO3	OK	19.038	18.5496	-0.0374739	-0.0500913	0.9378	0.978669	no
ENSRNA049474894	ENSRNA049474894	U1	10:140824050-140824211	NO3	cPTIO+NO3	NOTEST	0	0	0	0	1	1	no
ENSRNA049474898	ENSRNA049474898	Plant_U3	10:143630391-143630528	NO3	cPTIO+NO3	NOTEST	0	0	0	0	1	1	no
ENSRNA049474903	ENSRNA049474903	SSU_rRNA_eukarya	10:142262615-142262877	NO3	cPTIO+NO3	NOTEST	0	0	0	0	1	1	no
ENSRNA049474907	ENSRNA049474907	Plant_U3	10:144728317-144728543	NO3	cPTIO+NO3	OK	14.7449	12.1521	-0.278802	-0.316898	0.63255	0.852602	no
ENSRNA049474911	ENSRNA049474911	Plant_U3	10:144721353-144721573	NO3	cPTIO+NO3	OK	14.8721	4.32201	-1.78047	-1.51642	0.03075	0.156375	no
ENSRNA049474917	ENSRNA049474917	Plant_U3	10:143162796-143163018	NO3	cPTIO+NO3	OK	75.3338	42.0163	-0.842196	-1.25138	0.0545	0.225295	no
ENSRNA049474924	ENSRNA049474924	Plant_U3	10:143628763-143628985	NO3	cPTIO+NO3	OK	16.61	10.9362	-0.60249	-0.667746	0.30425	0.610767	no
ENSRNA049474946	ENSRNA049474946	snoZ152	3:108510229-108519488	NO3	cPTIO+NO3	NOTEST	0	0	0	0	1	1	no
ENSRNA049474953	ENSRNA049474953	snoR11	3:108510229-108519488	NO3	cPTIO+NO3	NOTEST	0	0	0	0	1	1	no
ENSRNA049474986	ENSRNA049474986	snoZ119	8:22520708-22520810	NO3	cPTIO+NO3	NOTEST	0	0	0	0	1	1	no
ENSRNA049474992	ENSRNA049474992	snoR83	8:21224945-21225072	NO3	cPTIO+NO3	NOTEST	0	4.05906	8.66855	0	1	1	no
ENSRNA049475000	ENSRNA049475000	snoR60	8:21743899-21743970	NO3	cPTIO+NO3	NOTEST	0	0	0	0	1	1	no
ENSRNA049475040	ENSRNA049475040	MIR159	8:27607464-27608458	NO3	cPTIO+NO3	OK	2.80815	0	-8.1386	#NAME?	0.283	0.589174	no
ENSRNA049475047	ENSRNA049475047	MIR159	8:27675685-27675902	NO3	cPTIO+NO3	NOTEST	0	0.000775294	0.107727	0	1	1	no
ENSRNA049475115	ENSRNA049475115	snoZ103	8:2490495-2493628	NO3	cPTIO+NO3	OK	0	10.2687	10.0054	#NAME?	0.24915	0.553507	no
ENSRNA049475121	ENSRNA049475121	MIR169_2	8:5012330-5012486	NO3	cPTIO+NO3	NOTEST	0	0	0	0	1	1	no
ENSRNA049475128	ENSRNA049475128	snoZ101	8:2554809-2554908	NO3	cPTIO+NO3	OK	12.8986	7.51296	-0.77896	-3.2154	0.54355	0.801318	no
ENSRNA049475135	ENSRNA049475135	snoZ102_R77	8:2555037-2555123	NO3	cPTIO+NO3	NOTEST	12.0044	0	-10.2305	0	1	1	no
ENSRNA049475138	ENSRNA049475138	snoZ103	8:2490495-2493628	NO3	cPTIO+NO3	OK	15.0517	44.2995	1.55673	0.153004	0.55045	0.80496	no
ENSRNA049475171	ENSRNA049475171	snoZ155	8:124698630-124698704	NO3	cPTIO+NO3	NOTEST	0	0	0	0	1	1	no
ENSRNA049475181	ENSRNA049475181	snoR99	8:121855839-121858325	NO3	cPTIO+NO3	OK	22.5482	0	-11.1394	#NAME?	0.32125	0.627928	no
ENSRNA049475200	ENSRNA049475200	snoR41	8:124698816-124698898	NO3	cPTIO+NO3	NOTEST	0	0	0	0	1	1	no
ENSRNA049475223	ENSRNA049475223	snosnR60_Z15	8:128420225-128420321	NO3	cPTIO+NO3	OK	370.311	239.991	-0.625736	-0.765887	0.25945	0.563701	no
ENSRNA049475232	ENSRNA049475232	snoR99	8:121855839-121858325	NO3	cPTIO+NO3	NOTEST	0	0	0	0	1	1	no
ENSRNA049475237	ENSRNA049475237	snoU83	8:128420398-128420484	NO3	cPTIO+NO3	OK	375.861	391.684	0.0594894	0.0709987	0.9149	0.971668	no
ENSRNA049475307	ENSRNA049475307	snoZ43	8:128420694-128420793	NO3	cPTIO+NO3	OK	319.862	156.967	-1.02694	-1.1883	0.0726	0.269744	no
ENSRNA049475322	ENSRNA049475322	SSU_rRNA_eukarya	10:48845210-48845522	NO3	cPTIO+NO3	OK	0.561953	0.571582	0.024086	0.0165275	0.949	0.982142	no
ENSRNA049475327	ENSRNA049475327	Intron_gpII	10:48834697-48834771	NO3	cPTIO+NO3	NOTEST	0	0	0	0	1	1	no
ENSRNA049475331	ENSRNA049475331	SSU_rRNA_eukarya	10:48840159-48840256	NO3	cPTIO+NO3	NOTEST	0	0	0	0	1	1	no
ENSRNA049475336	ENSRNA049475336	Intron_gpII	10:48842591-48842705	NO3	cPTIO+NO3	NOTEST	0	0	0	0	1	1	no
ENSRNA049475340	ENSRNA049475340	SSU_rRNA_eukarya	10:48840319-48840453	NO3	cPTIO+NO3	NOTEST	0	0	0	0	1	1	no
ENSRNA049475344	ENSRNA049475344	SSU_rRNA_eukarya	10:42443886-42444020	NO3	cPTIO+NO3	NOTEST	1.74832	0	-7.45805	0	1	1	no
ENSRNA049475348	ENSRNA049475348	SSU_rRNA_eukarya	10:48844910-48845007	NO3	cPTIO+NO3	NOTEST	0	0	0	0	1	1	no
ENSRNA049475356	ENSRNA049475356	snoZ199	10:46407304-46410671	NO3	cPTIO+NO3	NOTEST	0	0	0	0	1	1	no
ENSRNA049475359	ENSRNA049475359	SSU_rRNA_eukarya	10:48845020-48845140	NO3	cPTIO+NO3	NOTEST	0	3.05649	8.26044	0	1	1	no
ENSRNA049475429	ENSRNA049475429	snoR101	8:157561938-157568005	NO3	cPTIO+NO3	NOTEST	0	0	0	0	1	1	no
ENSRNA049475437	ENSRNA049475437	U4	8:153624474-153624624	NO3	cPTIO+NO3	NOTEST	1.11784	0	-6.81742	0	1	1	no
ENSRNA049475445	ENSRNA049475445	MIR159	8:152709449-152709665	NO3	cPTIO+NO3	NOTEST	0	0	0	0	1	1	no
ENSRNA049475455	ENSRNA049475455	snoF1_F2	8:53026360-53026499	NO3	cPTIO+NO3	NOTEST	0	0	0	0	1	1	no
ENSRNA049475459	ENSRNA049475459	snoR12	8:52399577-52399660	NO3	cPTIO+NO3	NOTEST	0	0	0	0	1	1	no
ENSRNA049475486	ENSRNA049475486	snoR30	8:164834446-164834546	NO3	cPTIO+NO3	NOTEST	0	0	0	0	1	1	no
ENSRNA049475492	ENSRNA049475492	U2	8:167534096-167534293	NO3	cPTIO+NO3	NOTEST	0	0	0	0	1	1	no
ENSRNA049475506	ENSRNA049475506	snoZ152	8:166138938-166141336	NO3	cPTIO+NO3	OK	10.876	8.23716	-0.400505	-1.52665	0.7547	0.91148	no
ENSRNA049475518	ENSRNA049475518	snoZ155	8:164529887-164529962	NO3	cPTIO+NO3	OK	0	37.9636	11.8908	#NAME?	0.06465	0.250572	no
ENSRNA049475525	ENSRNA049475525	snoR41	8:164529699-164529780	NO3	cPTIO+NO3	NOTEST	12.328	0	-10.2689	0	1	1	no
ENSRNA049475532	ENSRNA049475532	snoR11	8:166138938-166141336	NO3	cPTIO+NO3	NOTEST	6.34652	0	-9.31209	0	1	1	no
ENSRNA049475551	ENSRNA049475551	snoR77	8:164530275-164530415	NO3	cPTIO+NO3	OK	8.74768	12.61	0.527091	0.460815	0.6698	0.871854	no
ENSRNA049475560	ENSRNA049475560	snoR100	8:164530101-164530209	NO3	cPTIO+NO3	OK	20.4597	20.9295	0.032737	0.0182318	0.9511	0.98297	no
ENSRNA049475565	ENSRNA049475565	U6	8:164688386-164688487	NO3	cPTIO+NO3	NOTEST	0	0	0	0	1	1	no
ENSRNA049475572	ENSRNA049475572	U2	8:167756873-167757017	NO3	cPTIO+NO3	NOTEST	2.81265	0	-8.14091	0	1	1	no
ENSRNA049475579	ENSRNA049475579	U2	8:168380339-168380540	NO3	cPTIO+NO3	OK	1.04483	1.06129	0.0223386	0.015008	0.51235	0.781341	no
ENSRNA049475586	ENSRNA049475586	U2	8:166735155-166735352	NO3	cPTIO+NO3	NOTEST	0	0	0	0	1	1	no
ENSRNA049475591	ENSRNA049475591	U2	8:167716251-167716448	NO3	cPTIO+NO3	NOTEST	0	0	0	0	1	1	no
ENSRNA049475596	ENSRNA049475596	U2	8:167726574-167726771	NO3	cPTIO+NO3	NOTEST	0	0	0	0	1	1	no
ENSRNA049475603	ENSRNA049475603	U2	8:167453460-167453657	NO3	cPTIO+NO3	NOTEST	0	0	0	0	1	1	no
ENSRNA049475606	ENSRNA049475606	U2	8:167427105-167427302	NO3	cPTIO+NO3	NOTEST	0	0	0	0	1	1	no
ENSRNA049475610	ENSRNA049475610	U2	8:167421836-167422033	NO3	cPTIO+NO3	NOTEST	0	0	0	0	1	1	no
ENSRNA049475617	ENSRNA049475617	U2	8:167342859-167343056	NO3	cPTIO+NO3	NOTEST	0	0	0	0	1	1	no
ENSRNA049475622	ENSRNA049475622	Plant_U3	8:168620463-168620688	NO3	cPTIO+NO3	OK	21.9455	13.329	-0.718932	-0.855548	0.1921	0.482173	no
ENSRNA049475639	ENSRNA049475639	MIR171_1	10:59006551-59006680	NO3	cPTIO+NO3	NOTEST	0	0	0	0	1	1	no
ENSRNA049475645	ENSRNA049475645	SSU_rRNA_eukarya	10:51055709-51056249	NO3	cPTIO+NO3	OK	40.6983	20.2801	-1.00455	-2.23659	0.0005	0.00788198	yes
ENSRNA049475668	ENSRNA049475668	U5	8:66081632-66081752	NO3	cPTIO+NO3	NOTEST	0	0	0	0	1	1	no
ENSRNA049475672	ENSRNA049475672	U5	8:65970188-65970308	NO3	cPTIO+NO3	NOTEST	0	0	0	0	1	1	no
ENSRNA049475683	ENSRNA049475683	snoR24	8:63479439-63482512	NO3	cPTIO+NO3	OK	0	24.5951	11.2647	#NAME?	0.1657	0.443906	no
ENSRNA049475693	ENSRNA049475693	snoR24	8:63479439-63482512	NO3	cPTIO+NO3	OK	34.4522	50.0962	0.539974	0.0314804	0.8396	0.944842	no
ENSRNA049475702	ENSRNA049475702	snoR24	8:63479439-63482512	NO3	cPTIO+NO3	NOTEST	0	0	0	0	1	1	no
ENSRNA049475707	ENSRNA049475707	snoR86	8:67649932-67652077	NO3	cPTIO+NO3	OK	1.78129	5.85831	1.71195	0.176384	0.5587	0.809399	no
ENSRNA049475716	ENSRNA049475716	snoZ221_snoR21b	8:67649932-67652077	NO3	cPTIO+NO3	OK	12.1925	0	-10.253	#NAME?	0.32535	0.631955	no
ENSRNA049475740	ENSRNA049475740	snoF1_F2	8:91144331-91144450	NO3	cPTIO+NO3	NOTEST	0	0	0	0	1	1	no
ENSRNA049475761	ENSRNA049475761	snoR53Y	8:84947840-84951081	NO3	cPTIO+NO3	NOTEST	0	0	0	0	1	1	no
ENSRNA049475771	ENSRNA049475771	5S_rRNA	8:80108616-80108733	NO3	cPTIO+NO3	NOTEST	0	0	0	0	1	1	no
ENSRNA049475794	ENSRNA049475794	snoR53Y	6:131345163-131348227	NO3	cPTIO+NO3	NOTEST	12.6218	7.02058	-0.845345	0	1	1	no
ENSRNA049475800	ENSRNA049475800	U2	6:139315975-139316173	NO3	cPTIO+NO3	NOTEST	0	0	0	0	1	1	no
ENSRNA049475878	ENSRNA049475878	U2	6:119563344-119563541	NO3	cPTIO+NO3	OK	2.77033	0.638476	-2.10013	-1.59235	0.29475	0.601535	no
ENSRNA049475883	ENSRNA049475883	U5	6:113560896-113561015	NO3	cPTIO+NO3	NOTEST	0	0	0	0	1	1	no
ENSRNA049475958	ENSRNA049475958	snoR99	9:143390803-143394015	NO3	cPTIO+NO3	NOTEST	0	0	0	0	1	1	no
ENSRNA049475967	ENSRNA049475967	snoR60	9:147664109-147664180	NO3	cPTIO+NO3	NOTEST	0	0	0	0	1	1	no
ENSRNA049475976	ENSRNA049475976	snoZ266	9:147202966-147203049	NO3	cPTIO+NO3	NOTEST	0	0	0	0	1	1	no
ENSRNA049475996	ENSRNA049475996	snoZ266	2:169838653-169842673	NO3	cPTIO+NO3	NOTEST	0	0	0	0	1	1	no
ENSRNA049476001	ENSRNA049476001	snoZ266	2:169838653-169842673	NO3	cPTIO+NO3	NOTEST	0	0	0	0	1	1	no
ENSRNA049476004	ENSRNA049476004	snoZ266	2:169838653-169842673	NO3	cPTIO+NO3	OK	44.7934	51.8838	0.211954	0.0194631	0.9095	0.969778	no
ENSRNA049476008	ENSRNA049476008	snoZ266	2:169838653-169842673	NO3	cPTIO+NO3	OK	43.1629	39.8678	-0.11454	-0.00551397	0.9488	0.982043	no
ENSRNA049476010	ENSRNA049476010	snoZ266	2:169838653-169842673	NO3	cPTIO+NO3	OK	62.7557	11.8248	-2.40694	-0.185712	0.3644	0.667962	no
ENSRNA049476041	ENSRNA049476041	Plant_U3	5:167821301-167823310	NO3	cPTIO+NO3	OK	38.6588	23.0431	-0.746209	-0.966076	0.1353	0.393935	no
ENSRNA049476045	ENSRNA049476045	Plant_U3	5:167820307-167820523	NO3	cPTIO+NO3	OK	46.6569	21.117	-1.14331	-1.45895	0.0292	0.151333	no
ENSRNA049476054	ENSRNA049476054	MIR529	5:164370889-164371047	NO3	cPTIO+NO3	NOTEST	0	0	0	0	1	1	no
ENSRNA049476060	ENSRNA049476060	MIR169_2	5:168617434-168617584	NO3	cPTIO+NO3	NOTEST	0	0	0	0	1	1	no
ENSRNA049476075	ENSRNA049476075	U2	5:163559970-163560150	NO3	cPTIO+NO3	NOTEST	0	0	0	0	1	1	no
ENSRNA049476092	ENSRNA049476092	U2	9:151684334-151684527	NO3	cPTIO+NO3	OK	2.01031	0	-7.65843	#NAME?	0.0249	0.135993	no
ENSRNA049476098	ENSRNA049476098	U2	9:151582677-151582870	NO3	cPTIO+NO3	NOTEST	0.271053	0.622498	1.17022	0	1	1	no
ENSRNA049476101	ENSRNA049476101	U2	9:151576097-151576290	NO3	cPTIO+NO3	NOTEST	0	0	0	0	1	1	no
ENSRNA049476107	ENSRNA049476107	U2	9:151585540-151585733	NO3	cPTIO+NO3	NOTEST	0	0	0	0	1	1	no
ENSRNA049476110	ENSRNA049476110	U2	9:151674602-151674795	NO3	cPTIO+NO3	NOTEST	0	0	0	0	1	1	no
ENSRNA049476112	ENSRNA049476112	SNORD14	9:158277566-158277684	NO3	cPTIO+NO3	NOTEST	0	0	0	0	1	1	no
ENSRNA049476121	ENSRNA049476121	snoZ103	9:156595022-156602824	NO3	cPTIO+NO3	OK	37.7901	28.8351	-0.390064	-0.230907	0.75005	0.909684	no
ENSRNA049476127	ENSRNA049476127	snoZ103	9:156595022-156602824	NO3	cPTIO+NO3	OK	6.22169	11.0847	0.832175	0.410202	0.64205	0.85764	no
ENSRNA049476131	ENSRNA049476131	snoZ112	9:158276984-158277166	NO3	cPTIO+NO3	NOTEST	0	0	0	0	1	1	no
ENSRNA049476138	ENSRNA049476138	snoR1	9:156806342-156806433	NO3	cPTIO+NO3	NOTEST	0	0	0	0	1	1	no
ENSRNA049476145	ENSRNA049476145	snoR2	9:158277222-158277363	NO3	cPTIO+NO3	NOTEST	0	0	0	0	1	1	no
ENSRNA049476156	ENSRNA049476156	snoR16	9:151510935-151511022	NO3	cPTIO+NO3	OK	27.6042	45.6851	0.726629	0.582866	0.56385	0.812766	no
ENSRNA049476166	ENSRNA049476166	snoR16	9:151510760-151510851	NO3	cPTIO+NO3	NOTEST	0	9.91964	9.9556	0	1	1	no
ENSRNA049476173	ENSRNA049476173	snoR74	9:156595022-156602824	NO3	cPTIO+NO3	OK	0.631976	2.90101	2.18093	1.16017	0.3524	0.657419	no
ENSRNA049476180	ENSRNA049476180	snoZ199	9:153446170-153446251	NO3	cPTIO+NO3	NOTEST	0	0	0	0	1	1	no
ENSRNA049476213	ENSRNA049476213	snoR64	9:158668190-158668286	NO3	cPTIO+NO3	NOTEST	0	0	0	0	1	1	no
ENSRNA049476216	ENSRNA049476216	SNORD14	9:158277391-158277499	NO3	cPTIO+NO3	NOTEST	0	5.67586	9.15123	0	1	1	no
ENSRNA049476247	ENSRNA049476247	SNOR75	7:4982918-4985314	NO3	cPTIO+NO3	OK	7.45312	30.5498	2.03378	0.294858	0.46955	0.750953	no
ENSRNA049476252	ENSRNA049476252	SNOR75	7:4982918-4985314	NO3	cPTIO+NO3	OK	0	13.4248	10.3918	#NAME?	0.30575	0.612414	no
ENSRNA049476258	ENSRNA049476258	snoR12	7:8517985-8518068	NO3	cPTIO+NO3	OK	17.5909	0	-10.7814	#NAME?	0.1645	0.442334	no
ENSRNA049476271	ENSRNA049476271	U54	7:7917157-7920964	NO3	cPTIO+NO3	NOTEST	0	0	0	0	1	1	no
ENSRNA049476276	ENSRNA049476276	mir-160	7:5206370-5206455	NO3	cPTIO+NO3	NOTEST	0	0	0	0	1	1	no
ENSRNA049476283	ENSRNA049476283	SNOR75	7:4982918-4985314	NO3	cPTIO+NO3	OK	37.6244	17.5643	-1.09858	-0.0973256	0.6292	0.850851	no
ENSRNA049476298	ENSRNA049476298	U54	7:7917157-7920964	NO3	cPTIO+NO3	NOTEST	0	0	0	0	1	1	no
ENSRNA049476303	ENSRNA049476303	U54	7:7917157-7920964	NO3	cPTIO+NO3	OK	32.7706	15.4003	-1.08895	-0.0972534	0.66465	0.868817	no
ENSRNA049476306	ENSRNA049476306	snoR8a	7:3197779-3197865	NO3	cPTIO+NO3	NOTEST	0	0	0	0	1	1	no
ENSRNA049476313	ENSRNA049476313	snoR8a	7:3204146-3205217	NO3	cPTIO+NO3	NOTEST	0	0	0	0	1	1	no
ENSRNA049476322	ENSRNA049476322	SNORD24	7:8518186-8518274	NO3	cPTIO+NO3	OK	540.329	276.501	-0.966528	-1.09575	0.09145	0.311378	no
ENSRNA049476328	ENSRNA049476328	snoR103	7:9191861-9191968	NO3	cPTIO+NO3	NOTEST	0	0	0	0	1	1	no
ENSRNA049476380	ENSRNA049476380	snoR2	2:192056730-192058276	NO3	cPTIO+NO3	NOTEST	0	0	0	0	1	1	no
ENSRNA049476386	ENSRNA049476386	MIR169_5	2:198435907-198436061	NO3	cPTIO+NO3	OK	2.5542	3.41884	0.419212	0.213896	0.7854	0.92397	no
ENSRNA049476402	ENSRNA049476402	MIR169_2	2:198435907-198436061	NO3	cPTIO+NO3	OK	4.44109	4.30383	-0.0451893	-0.011612	0.9463	0.981123	no
ENSRNA049476438	ENSRNA049476438	LSU_rRNA_eukarya	6:63516743-63517460	NO3	cPTIO+NO3	OK	30.9512	16.0567	-0.946388	-2.20467	0.00085	0.0118283	yes
ENSRNA049476460	ENSRNA049476460	U2	9:44366480-44366671	NO3	cPTIO+NO3	NOTEST	0	0	0	0	1	1	no
ENSRNA049476471	ENSRNA049476471	U2	6:127662055-127662251	NO3	cPTIO+NO3	OK	4.42554	1.96974	-1.1638	-1.27389	0.33605	0.642472	no
ENSRNA049476473	ENSRNA049476473	snoZ112	6:120831765-120831948	NO3	cPTIO+NO3	NOTEST	0.685423	1.01229	0.555842	0	1	1	no
ENSRNA049476480	ENSRNA049476480	snoR60	6:124189012-124195253	NO3	cPTIO+NO3	NOTEST	0	0	0	0	1	1	no
ENSRNA049476520	ENSRNA049476520	snoR2	5:35489510-35493245	NO3	cPTIO+NO3	OK	28.5475	15.2667	-0.902537	-0.149016	0.71525	0.894411	no
ENSRNA049476538	ENSRNA049476538	snoR1	2:45211578-45211669	NO3	cPTIO+NO3	NOTEST	0	0	0	0	1	1	no
ENSRNA049476545	ENSRNA049476545	snoR60	2:40221836-40221910	NO3	cPTIO+NO3	NOTEST	0	0	0	0	1	1	no
ENSRNA049476580	ENSRNA049476580	U2	5:184291310-184291507	NO3	cPTIO+NO3	NOTEST	0	0	0	0	1	1	no
ENSRNA049476585	ENSRNA049476585	SNORD14	5:184456715-184459239	NO3	cPTIO+NO3	OK	51.0492	49.5753	-0.0422584	-0.0234874	0.97575	0.990368	no
ENSRNA049476589	ENSRNA049476589	snoZ112	5:184456715-184459239	NO3	cPTIO+NO3	OK	9.02976	15.9903	0.823743	0.440145	0.57595	0.820172	no
ENSRNA049476598	ENSRNA049476598	MIR162_2	5:186614116-186614249	NO3	cPTIO+NO3	NOTEST	0	0	0	0	1	1	no
ENSRNA049476604	ENSRNA049476604	mir-156	5:188595331-188595421	NO3	cPTIO+NO3	NOTEST	0	0	0	0	1	1	no
ENSRNA049476610	ENSRNA049476610	U2	5:185084104-185089320	NO3	cPTIO+NO3	OK	6.06203	7.71069	0.346551	0.0878899	0.88025	0.959361	no
ENSRNA049476616	ENSRNA049476616	snoZ102_R77	5:186165719-186165804	NO3	cPTIO+NO3	NOTEST	0	0	0	0	1	1	no
ENSRNA049476666	ENSRNA049476666	snoZ103	6:108903770-108928534	NO3	cPTIO+NO3	NOTEST	0	0	0	0	1	1	no
ENSRNA049476670	ENSRNA049476670	SNORD14	6:105371158-105371279	NO3	cPTIO+NO3	NOTEST	0	0	0	0	1	1	no
ENSRNA049476674	ENSRNA049476674	snoZ103	6:108929357-108929453	NO3	cPTIO+NO3	NOTEST	0	0	0	0	1	1	no
ENSRNA049476678	ENSRNA049476678	snoZ103	6:108928630-108928725	NO3	cPTIO+NO3	NOTEST	0	0	0	0	1	1	no
ENSRNA049476681	ENSRNA049476681	snoZ103	6:108929548-108929642	NO3	cPTIO+NO3	NOTEST	0	0	0	0	1	1	no
ENSRNA049476688	ENSRNA049476688	snoZ112	6:105370897-105371077	NO3	cPTIO+NO3	NOTEST	0	0	0	0	1	1	no
ENSRNA049476704	ENSRNA049476704	snoZ199	6:107329571-107334526	NO3	cPTIO+NO3	NOTEST	0	0	0	0	1	1	no
ENSRNA049476711	ENSRNA049476711	U2	6:105644992-105645189	NO3	cPTIO+NO3	NOTEST	0	0	0	0	1	1	no
ENSRNA049476719	ENSRNA049476719	snoZ112	6:102916435-102916600	NO3	cPTIO+NO3	OK	116.753	84.6393	-0.464013	-0.755951	0.2674	0.57204	no
ENSRNA049476737	ENSRNA049476737	U2	7:170990322-170990519	NO3	cPTIO+NO3	NOTEST	0	0	0	0	1	1	no
ENSRNA049476743	ENSRNA049476743	snoR135	7:170578901-170582501	NO3	cPTIO+NO3	OK	5.27064	0	-9.04457	#NAME?	0.2853	0.591389	no
ENSRNA049476748	ENSRNA049476748	snoR135	7:170578901-170582501	NO3	cPTIO+NO3	OK	5.17645	5.05292	-0.0347777	-0.0025457	0.9384	0.978821	no
ENSRNA049476754	ENSRNA049476754	snoZ162	7:172980429-172982341	NO3	cPTIO+NO3	NOTEST	0	0	0	0	1	1	no
ENSRNA049476758	ENSRNA049476758	snoZ162	7:173080092-173081794	NO3	cPTIO+NO3	NOTEST	0	0	0	0	1	1	no
ENSRNA049476764	ENSRNA049476764	MIR164	7:178154785-178155001	NO3	cPTIO+NO3	NOTEST	0.509133	1.57214	1.6077	0	1	1	no
ENSRNA049476774	ENSRNA049476774	U5	7:173543054-173543174	NO3	cPTIO+NO3	OK	5.6664	0	-9.14883	#NAME?	0.1516	0.421549	no
ENSRNA049476781	ENSRNA049476781	snoR77Y	7:174748975-174749058	NO3	cPTIO+NO3	NOTEST	0	0	0	0	1	1	no
ENSRNA049476796	ENSRNA049476796	SNORD34	7:177640220-177644128	NO3	cPTIO+NO3	OK	121.406	33.9988	-1.83598	-0.135001	0.43555	0.726749	no
ENSRNA049476801	ENSRNA049476801	SNORD34	7:177640220-177644128	NO3	cPTIO+NO3	NOTEST	0	0	0	0	1	1	no
ENSRNA049476824	ENSRNA049476824	SNORD34	7:177640220-177644128	NO3	cPTIO+NO3	NOTEST	0	0	0	0	1	1	no
ENSRNA049476832	ENSRNA049476832	snoR135	7:170578901-170582501	NO3	cPTIO+NO3	OK	13.5114	7.3703	-0.873493	-0.110879	0.7336	0.902684	no
ENSRNA049476856	ENSRNA049476856	SNORD34	7:177640220-177644128	NO3	cPTIO+NO3	NOTEST	0	0	0	0	1	1	no
ENSRNA049476863	ENSRNA049476863	U2	7:178839739-178839920	NO3	cPTIO+NO3	NOTEST	0.617993	0	-5.97268	0	1	1	no
ENSRNA049476878	ENSRNA049476878	U6	3:176206057-176206147	NO3	cPTIO+NO3	OK	42.9202	20.3102	-1.07908	-8.56419	0.415	0.709039	no
ENSRNA049476890	ENSRNA049476890	snoZ266	3:179902052-179907809	NO3	cPTIO+NO3	OK	90.2143	42.833	-1.07446	-0.290852	0.6365	0.854316	no
ENSRNA049476908	ENSRNA049476908	snoR16	9:132913274-132913355	NO3	cPTIO+NO3	NOTEST	9.28297	0	-9.86	0	1	1	no
ENSRNA049476916	ENSRNA049476916	LSU_rRNA_eukarya	9:132759379-132759620	NO3	cPTIO+NO3	NOTEST	0	0	0	0	1	1	no
ENSRNA049476922	ENSRNA049476922	snoR103	9:132762685-132762792	NO3	cPTIO+NO3	NOTEST	0	0	0	0	1	1	no
ENSRNA049476935	ENSRNA049476935	snoZ112	6:30346836-30347023	NO3	cPTIO+NO3	NOTEST	0	0	0	0	1	1	no
ENSRNA049476941	ENSRNA049476941	snoZ119	6:35067488-35067585	NO3	cPTIO+NO3	NOTEST	0	0	0	0	1	1	no
ENSRNA049476973	ENSRNA049476973	Plant_SRP	1:229766138-229766442	NO3	cPTIO+NO3	OK	0.655823	0.450728	-0.531223	-0.332087	0.73125	0.901838	no
ENSRNA049476978	ENSRNA049476978	Plant_SRP	1:229816855-229817035	NO3	cPTIO+NO3	NOTEST	0	0	0	0	1	1	no
ENSRNA049476980	ENSRNA049476980	mir-166	1:226759250-226759376	NO3	cPTIO+NO3	NOTEST	0	0	0	0	1	1	no
ENSRNA049476983	ENSRNA049476983	mir-166	1:226854056-226854180	NO3	cPTIO+NO3	NOTEST	0	0	0	0	1	1	no
ENSRNA049476994	ENSRNA049476994	Intron_gpII	1:223352558-223353409	NO3	cPTIO+NO3	NOTEST	0	0	0	0	1	1	no
ENSRNA049477002	ENSRNA049477002	U4	6:81821441-81821591	NO3	cPTIO+NO3	OK	9.0791	11.2494	0.308921	0.283829	0.7756	0.920108	no
ENSRNA049477007	ENSRNA049477007	LSU_rRNA_eukarya	6:81288190-81288270	NO3	cPTIO+NO3	NOTEST	0	0	0	0	1	1	no
ENSRNA049477011	ENSRNA049477011	LSU_rRNA_eukarya	6:81473521-81473601	NO3	cPTIO+NO3	NOTEST	0	0	0	0	1	1	no
ENSRNA049477025	ENSRNA049477025	snoF1_F2	4:49030218-49030359	NO3	cPTIO+NO3	NOTEST	0	0	0	0	1	1	no
ENSRNA049477031	ENSRNA049477031	MIR169_5	4:49625354-49625483	NO3	cPTIO+NO3	NOTEST	0.000890012	0	-0.123006	0	1	1	no
ENSRNA049477034	ENSRNA049477034	MIR169_5	4:49565637-49565766	NO3	cPTIO+NO3	NOTEST	0	0	0	0	1	1	no
ENSRNA049477036	ENSRNA049477036	snoR1	4:47128922-47129013	NO3	cPTIO+NO3	NOTEST	0	0	0	0	1	1	no
ENSRNA049477038	ENSRNA049477038	snoZ102_R77	4:44057745-44057831	NO3	cPTIO+NO3	NOTEST	0	0	0	0	1	1	no
ENSRNA049477042	ENSRNA049477042	MIR169_2	4:49625354-49625483	NO3	cPTIO+NO3	NOTEST	3.40147	0	-8.41425	0	1	1	no
ENSRNA049477046	ENSRNA049477046	MIR169_2	4:49565637-49565766	NO3	cPTIO+NO3	NOTEST	0	0	0	0	1	1	no
ENSRNA049477052	ENSRNA049477052	MIR169_5	4:49299336-49299529	NO3	cPTIO+NO3	NOTEST	0	0	0	0	1	1	no
ENSRNA049477060	ENSRNA049477060	snoZ103	4:44057990-44058076	NO3	cPTIO+NO3	NOTEST	0	0	0	0	1	1	no
ENSRNA049477064	ENSRNA049477064	MIR169_2	4:49299336-49299529	NO3	cPTIO+NO3	NOTEST	2.12051	0	-7.73506	0	1	1	no
ENSRNA049477077	ENSRNA049477077	Plant_SRP	9:20383582-20383890	NO3	cPTIO+NO3	OK	26.7111	19.3778	-0.46283	-0.72316	0.2634	0.568071	no
ENSRNA049477080	ENSRNA049477080	Plant_SRP	9:20238189-20238493	NO3	cPTIO+NO3	OK	42.2996	24.8298	-0.768331	-1.31662	0.04345	0.195304	no
ENSRNA049477082	ENSRNA049477082	Plant_SRP	9:20239476-20239781	NO3	cPTIO+NO3	OK	10.2992	9.1496	-0.170576	-0.211516	0.7609	0.913696	no
ENSRNA049477087	ENSRNA049477087	Plant_SRP	9:20240099-20240395	NO3	cPTIO+NO3	OK	13.5249	6.7007	-1.01215	-1.28457	0.04725	0.206101	no
ENSRNA049477092	ENSRNA049477092	Plant_SRP	9:20386227-20386550	NO3	cPTIO+NO3	OK	1.51991	0.362127	-2.03958	-0.980009	0.02655	0.141978	no
ENSRNA049477097	ENSRNA049477097	U54	9:22802458-22802537	NO3	cPTIO+NO3	NOTEST	0	0	0	0	1	1	no
ENSRNA049477101	ENSRNA049477101	U54	9:22802623-22802703	NO3	cPTIO+NO3	NOTEST	0	0	0	0	1	1	no
ENSRNA049477115	ENSRNA049477115	U6	7:88376205-88376307	NO3	cPTIO+NO3	NOTEST	0	0	0	0	1	1	no
ENSRNA049477133	ENSRNA049477133	IsrR	5:215846478-215846663	NO3	cPTIO+NO3	NOTEST	0	0	0	0	1	1	no
ENSRNA049477136	ENSRNA049477136	U1	5:213693606-213693767	NO3	cPTIO+NO3	OK	48.3021	40.4715	-0.255122	-0.306906	0.6294	0.850889	no
ENSRNA049477141	ENSRNA049477141	U1	5:219928080-219928241	NO3	cPTIO+NO3	NOTEST	0	0	0	0	1	1	no
ENSRNA049477146	ENSRNA049477146	mir-166	5:216484036-216484192	NO3	cPTIO+NO3	NOTEST	0	0	0	0	1	1	no
ENSRNA049477151	ENSRNA049477151	mir-166	5:216483765-216483933	NO3	cPTIO+NO3	NOTEST	0	0	0	0	1	1	no
ENSRNA049477174	ENSRNA049477174	Intron_gpII	5:215780254-215780331	NO3	cPTIO+NO3	NOTEST	0	0	0	0	1	1	no
ENSRNA049477188	ENSRNA049477188	snoR100	6:141379196-141379303	NO3	cPTIO+NO3	OK	6.72208	36.445	2.43699	16.8209	0.2738	0.578708	no
ENSRNA049477192	ENSRNA049477192	MIR164	6:142646347-142646534	NO3	cPTIO+NO3	NOTEST	0	0	0	0	1	1	no
ENSRNA049477193	ENSRNA049477193	MIR164	6:145727414-145727542	NO3	cPTIO+NO3	OK	8.00637	0.00881276	-8.73509	-0.0831299	0.3783	0.680563	no
ENSRNA049477203	ENSRNA049477203	snoR41	6:141379643-141379738	NO3	cPTIO+NO3	OK	0	10.3742	10.0202	#NAME?	0.164	0.44163	no
ENSRNA049477263	ENSRNA049477263	MIR171_1	9:100082909-100083009	NO3	cPTIO+NO3	NOTEST	0	0	0	0	1	1	no
ENSRNA049477299	ENSRNA049477299	snoZ279_R105_R108	2:131721286-131721395	NO3	cPTIO+NO3	OK	35.4431	0	-11.7917	#NAME?	0.00125	0.0158342	yes
ENSRNA049477302	ENSRNA049477302	snoZ279_R105_R108	2:131683426-131683534	NO3	cPTIO+NO3	OK	15.1701	26.6525	0.812631	0.693769	0.488	0.765011	no
ENSRNA049477344	ENSRNA049477344	U2	2:241692857-241693054	NO3	cPTIO+NO3	OK	1.49398	1.94416	0.377763	0.181778	0.81735	0.936803	no
ENSRNA049477351	ENSRNA049477351	snoR12	2:241906733-241906816	NO3	cPTIO+NO3	OK	0	16.1095	10.6546	#NAME?	0.164	0.44163	no
ENSRNA049477360	ENSRNA049477360	U54	2:242047418-242052474	NO3	cPTIO+NO3	NOTEST	0	0	0	0	1	1	no
ENSRNA049477366	ENSRNA049477366	U54	2:242047418-242052474	NO3	cPTIO+NO3	OK	0	41.0812	12.0046	#NAME?	0.2519	0.556426	no
ENSRNA049477371	ENSRNA049477371	mir-160	2:241093435-241093551	NO3	cPTIO+NO3	NOTEST	0	0	0	0	1	1	no
ENSRNA049477376	ENSRNA049477376	SNORD24	2:241906893-241907520	NO3	cPTIO+NO3	NOTEST	0	6.33889	9.31036	0	1	1	no
ENSRNA049477387	ENSRNA049477387	U54	2:242047418-242052474	NO3	cPTIO+NO3	NOTEST	0	0	0	0	1	1	no
ENSRNA049477401	ENSRNA049477401	SSU_rRNA_eukarya	6:25428880-25430691	NO3	cPTIO+NO3	NOTEST	0	0	0	0	1	1	no
ENSRNA049477405	ENSRNA049477405	SSU_rRNA_eukarya	6:25442310-25444120	NO3	cPTIO+NO3	OK	2.16598	0.824648	-1.38243	-2.15785	0.00255	0.0269802	yes
ENSRNA049477408	ENSRNA049477408	SSU_rRNA_eukarya	6:25408607-25409716	NO3	cPTIO+NO3	OK	0.734796	0.38409	-0.91832	-0.928831	0.156	0.428397	no
ENSRNA049477412	ENSRNA049477412	5_8S_rRNA	6:25428507-25428663	NO3	cPTIO+NO3	NOTEST	0	0	0	0	1	1	no
ENSRNA049477415	ENSRNA049477415	5_8S_rRNA	6:25441937-25442093	NO3	cPTIO+NO3	NOTEST	0	0	0	0	1	1	no
ENSRNA049477418	ENSRNA049477418	5_8S_rRNA	6:25451358-25451514	NO3	cPTIO+NO3	OK	0	4.08704	8.67844	#NAME?	0.06465	0.250572	no
ENSRNA049477424	ENSRNA049477424	snoZ279_R105_R108	6:21731007-21731114	NO3	cPTIO+NO3	OK	61.3154	80.3904	0.390718	0.320543	0.6235	0.8472	no
ENSRNA049477429	ENSRNA049477429	SSU_rRNA_eukarya	6:25466382-25466485	NO3	cPTIO+NO3	NOTEST	0	0	0	0	1	1	no
ENSRNA049477435	ENSRNA049477435	snoR99	6:20205217-20205317	NO3	cPTIO+NO3	NOTEST	0	0	0	0	1	1	no
ENSRNA049477439	ENSRNA049477439	SSU_rRNA_eukarya	6:25408418-25408495	NO3	cPTIO+NO3	NOTEST	0	0	0	0	1	1	no
ENSRNA049477447	ENSRNA049477447	snoR99	6:20205698-20205796	NO3	cPTIO+NO3	NOTEST	0	0	0	0	1	1	no
ENSRNA049477471	ENSRNA049477471	snoZ155	7:98191048-98191122	NO3	cPTIO+NO3	NOTEST	0	0	0	0	1	1	no
ENSRNA049477485	ENSRNA049477485	snoZ43	6:163943779-163943882	NO3	cPTIO+NO3	OK	168.223	159.878	-0.0733991	-0.0760178	0.9029	0.967449	no
ENSRNA049477491	ENSRNA049477491	snoR86	6:167607942-167608064	NO3	cPTIO+NO3	OK	16.7399	5.43727	-1.62055	-1.41804	0.2194	0.519884	no
ENSRNA049477494	ENSRNA049477494	snoZ221_snoR21b	6:167607570-167607668	NO3	cPTIO+NO3	OK	46.4936	34.2118	-0.442427	-0.265047	0.64805	0.860798	no
ENSRNA049477498	ENSRNA049477498	mir-399	6:163860156-163860261	NO3	cPTIO+NO3	NOTEST	0	0	0	0	1	1	no
ENSRNA049477503	ENSRNA049477503	U5	6:166841051-166841166	NO3	cPTIO+NO3	NOTEST	0	0	0	0	1	1	no
ENSRNA049477506	ENSRNA049477506	mir-399	6:163865483-163865596	NO3	cPTIO+NO3	NOTEST	0	0	0	0	1	1	no
ENSRNA049477509	ENSRNA049477509	U5	6:166813794-166813915	NO3	cPTIO+NO3	NOTEST	4.44471	0	-8.79919	0	1	1	no
ENSRNA049477514	ENSRNA049477514	snosnR60_Z15	6:163944103-163945486	NO3	cPTIO+NO3	NOTEST	0	0	0	0	1	1	no
ENSRNA049477519	ENSRNA049477519	U5	6:166840008-166840130	NO3	cPTIO+NO3	NOTEST	2.54763	0	-7.99866	0	1	1	no
ENSRNA049477528	ENSRNA049477528	mir-399	6:163867931-163868138	NO3	cPTIO+NO3	NOTEST	0	0	0	0	1	1	no
ENSRNA049477554	ENSRNA049477554	Plant_U3	6:162454310-162454403	NO3	cPTIO+NO3	NOTEST	0	0	0	0	1	1	no
ENSRNA049477560	ENSRNA049477560	snoU83	6:163944103-163945486	NO3	cPTIO+NO3	OK	25.0624	0	-11.2919	#NAME?	0.3057	0.612414	no
ENSRNA049477611	ENSRNA049477611	SSU_rRNA_eukarya	7:107935716-107936211	NO3	cPTIO+NO3	NOTEST	0	0	0	0	1	1	no
ENSRNA049477619	ENSRNA049477619	U5	7:102314381-102314500	NO3	cPTIO+NO3	NOTEST	0	3.85283	8.59351	0	1	1	no
ENSRNA049477621	ENSRNA049477621	snoZ266	7:108776493-108776576	NO3	cPTIO+NO3	NOTEST	0	0	0	0	1	1	no
ENSRNA049477631	ENSRNA049477631	snoZ221_snoR21b	9:36303209-36303308	NO3	cPTIO+NO3	NOTEST	0	0	0	0	1	1	no
ENSRNA049477656	ENSRNA049477656	snoZ155	9:32599389-32606326	NO3	cPTIO+NO3	NOTEST	0	0	0	0	1	1	no
ENSRNA049477719	ENSRNA049477719	Intron_gpII	7:46266059-46266173	NO3	cPTIO+NO3	NOTEST	0	0	0	0	1	1	no
ENSRNA049477722	ENSRNA049477722	Intron_gpII	7:46259613-46259687	NO3	cPTIO+NO3	NOTEST	0	0	0	0	1	1	no
ENSRNA049477727	ENSRNA049477727	Intron_gpII	7:46260385-46260462	NO3	cPTIO+NO3	NOTEST	0	0	0	0	1	1	no
ENSRNA049477729	ENSRNA049477729	Intron_gpII	7:46244973-46245047	NO3	cPTIO+NO3	NOTEST	0	0	0	0	1	1	no
ENSRNA049477741	ENSRNA049477741	Plant_SRP	7:158600943-158601252	NO3	cPTIO+NO3	OK	28.6241	17.5479	-0.705614	-1.14769	0.07805	0.281732	no
ENSRNA049477744	ENSRNA049477744	SSU_rRNA_eukarya	7:156772085-156772321	NO3	cPTIO+NO3	OK	2.07163	1.60304	-0.367931	-0.251246	0.7148	0.894125	no
ENSRNA049477769	ENSRNA049477769	snoR66	7:159150823-159153011	NO3	cPTIO+NO3	NOTEST	0	0	0	0	1	1	no
ENSRNA049477866	ENSRNA049477866	MIR398	7:39887926-39888054	NO3	cPTIO+NO3	NOTEST	0	0	0	0	1	1	no
ENSRNA049477898	ENSRNA049477898	U4	9:19066418-19069385	NO3	cPTIO+NO3	NOTEST	0	0	0	0	1	1	no
ENSRNA049477899	ENSRNA049477899	U4	9:16444847-16444997	NO3	cPTIO+NO3	NOTEST	0	0	0	0	1	1	no
ENSRNA049477903	ENSRNA049477903	MIR396	9:15122739-15122881	NO3	cPTIO+NO3	NOTEST	0	0	0	0	1	1	no
ENSRNA049477934	ENSRNA049477934	U6	3:186340299-186340402	NO3	cPTIO+NO3	NOTEST	0	0	0	0	1	1	no
ENSRNA049477941	ENSRNA049477941	LSU_rRNA_eukarya	3:182680379-182680606	NO3	cPTIO+NO3	NOTEST	0	0	0	0	1	1	no
ENSRNA049477944	ENSRNA049477944	LSU_rRNA_eukarya	3:182680616-182681029	NO3	cPTIO+NO3	NOTEST	0.184225	0.0949859	-0.887533	0	1	1	no
ENSRNA049477973	ENSRNA049477973	mir-172	5:221721338-221721484	NO3	cPTIO+NO3	NOTEST	0	0	0	0	1	1	no
ENSRNA049477975	ENSRNA049477975	MIR396	5:220222137-220222268	NO3	cPTIO+NO3	NOTEST	0	0	0	0	1	1	no
ENSRNA049477984	ENSRNA049477984	MIR396	5:220211643-220211777	NO3	cPTIO+NO3	NOTEST	0	0	0	0	1	1	no
ENSRNA049477989	ENSRNA049477989	MIR171_1	5:223360731-223360832	NO3	cPTIO+NO3	NOTEST	0	0	0	0	1	1	no
ENSRNA049478017	ENSRNA049478017	snoR137	5:221335366-221341417	NO3	cPTIO+NO3	OK	13.0511	8.61477	-0.598719	-0.0542606	0.74635	0.908157	no
ENSRNA049478030	ENSRNA049478030	snoZ112	7:15010388-15010563	NO3	cPTIO+NO3	NOTEST	0	0	0	0	1	1	no
ENSRNA049478035	ENSRNA049478035	MIR167_1	7:10115798-10115917	NO3	cPTIO+NO3	OK	0	12.9731	10.3424	#NAME?	0.1064	0.341263	no
ENSRNA049478041	ENSRNA049478041	SNORD96	7:10843063-10843157	NO3	cPTIO+NO3	OK	134.261	96.6731	-0.473812	-0.411905	0.5228	0.789496	no
ENSRNA049478044	ENSRNA049478044	SNORD96	7:10843254-10843347	NO3	cPTIO+NO3	OK	180.495	127.643	-0.499811	-0.489488	0.46865	0.750512	no
ENSRNA049478060	ENSRNA049478060	snoR2	7:15010162-15010313	NO3	cPTIO+NO3	NOTEST	0	0	0	0	1	1	no
ENSRNA049478106	ENSRNA049478106	SSU_rRNA_eukarya	6:13586547-13588358	NO3	cPTIO+NO3	NOTEST	0	0	0	0	1	1	no
ENSRNA049478109	ENSRNA049478109	SSU_rRNA_eukarya	6:13518003-13519813	NO3	cPTIO+NO3	OK	0.424337	0.268244	-0.642464	-0.756148	0.2416	0.545741	no
ENSRNA049478113	ENSRNA049478113	SSU_rRNA_eukarya	6:13475570-13477381	NO3	cPTIO+NO3	OK	3.08591	1.86366	-0.724504	-1.32916	0.0387	0.181724	no
ENSRNA049478119	ENSRNA049478119	SSU_rRNA_eukarya	6:13566011-13567822	NO3	cPTIO+NO3	OK	1.33868	0.567363	-1.224	-1.72524	0.01365	0.0899044	no
ENSRNA049478122	ENSRNA049478122	SSU_rRNA_eukarya	6:13509023-13510834	NO3	cPTIO+NO3	OK	3.76124	2.29331	-0.71133	-1.36766	0.03545	0.171691	no
ENSRNA049478126	ENSRNA049478126	SSU_rRNA_eukarya	6:12748430-12750238	NO3	cPTIO+NO3	OK	2.86117	1.2389	-1.20098	-2.01388	0.00325	0.0322742	yes
ENSRNA049478131	ENSRNA049478131	SSU_rRNA_eukarya	6:14265827-14267638	NO3	cPTIO+NO3	OK	4.32098	3.43604	-0.329754	-0.679039	0.2865	0.592828	no
ENSRNA049478136	ENSRNA049478136	SSU_rRNA_eukarya	6:14389678-14391490	NO3	cPTIO+NO3	OK	3.30754	2.07796	-0.66802	-1.25644	0.04975	0.21275	no
ENSRNA049478138	ENSRNA049478138	SSU_rRNA_eukarya	6:13550564-13552374	NO3	cPTIO+NO3	OK	2.67197	2.06369	-0.371093	-0.682512	0.2844	0.590411	no
ENSRNA049478140	ENSRNA049478140	SSU_rRNA_eukarya	6:14252587-14254398	NO3	cPTIO+NO3	OK	1.39018	0.820202	-0.754078	-1.12485	0.0778	0.281306	no
ENSRNA049478144	ENSRNA049478144	SSU_rRNA_eukarya	6:12818490-12820302	NO3	cPTIO+NO3	OK	4.87228	3.70305	-0.39495	-0.826755	0.1988	0.491828	no
ENSRNA049478147	ENSRNA049478147	SSU_rRNA_eukarya	6:14459873-14461684	NO3	cPTIO+NO3	OK	4.1965	2.78828	-0.58808	-1.17038	0.0727	0.269945	no
ENSRNA049478153	ENSRNA049478153	SSU_rRNA_eukarya	6:13670845-13672623	NO3	cPTIO+NO3	OK	6.11278	3.934	-0.634527	-1.38014	0.0355	0.171862	no
ENSRNA049478156	ENSRNA049478156	LSU_rRNA_eukarya	6:14464911-14466400	NO3	cPTIO+NO3	OK	3517.23	2056.28	-0.7744	-1.22277	0.06025	0.239661	no
ENSRNA049478162	ENSRNA049478162	SSU_rRNA_eukarya	6:14399109-14400439	NO3	cPTIO+NO3	OK	3.61308	2.44435	-0.561876	-1.01472	0.11905	0.365077	no
ENSRNA049478167	ENSRNA049478167	SSU_rRNA_eukarya	6:13621311-13622420	NO3	cPTIO+NO3	OK	3.96126	2.23279	-0.824302	-1.35927	0.0358	0.172868	no
ENSRNA049478177	ENSRNA049478177	SSU_rRNA_eukarya	6:14318673-14319897	NO3	cPTIO+NO3	OK	2.19524	1.69781	-0.368788	-0.564307	0.3835	0.684506	no
ENSRNA049478180	ENSRNA049478180	LSU_rRNA_eukarya	6:12823640-12824642	NO3	cPTIO+NO3	HIDATA	0	3113.77	18.2483	0	1	1	no
ENSRNA049478183	ENSRNA049478183	LSU_rRNA_eukarya	6:14270866-14271868	NO3	cPTIO+NO3	OK	3.2775	2.16515	-0.595876	-0.927749	0.15065	0.420303	no
ENSRNA049478188	ENSRNA049478188	SSU_rRNA_eukarya	6:14283112-14283803	NO3	cPTIO+NO3	OK	3.80945	1.34402	-1.49612	-2.04071	0.00355	0.0342945	yes
ENSRNA049478193	ENSRNA049478193	SSU_rRNA_eukarya	6:14327310-14328001	NO3	cPTIO+NO3	OK	0.393486	0.504222	0.349873	0.313836	0.6276	0.849741	no
ENSRNA049478201	ENSRNA049478201	SSU_rRNA_eukarya	6:14289083-14290039	NO3	cPTIO+NO3	OK	0.75707	0.569263	-0.40514	-0.433971	0.50145	0.774239	no
ENSRNA049478203	ENSRNA049478203	SSU_rRNA_eukarya	6:12810199-12811109	NO3	cPTIO+NO3	OK	11.2848	6.23546	-0.854779	-1.67563	0.01225	0.0832084	no
ENSRNA049478205	ENSRNA049478205	SSU_rRNA_eukarya	6:14328001-14328498	NO3	cPTIO+NO3	OK	1.67662	1.3608	-0.299117	-0.323556	0.6137	0.841335	no
ENSRNA049478207	ENSRNA049478207	LSU_rRNA_eukarya	6:13473591-13474021	NO3	cPTIO+NO3	OK	22596.5	11886.4	-0.926787	-1.33477	0.04125	0.188985	no
ENSRNA049478212	ENSRNA049478212	SSU_rRNA_eukarya	6:12777299-12777807	NO3	cPTIO+NO3	NOTEST	0	0	0	0	1	1	no
ENSRNA049478218	ENSRNA049478218	SSU_rRNA_eukarya	6:14295239-14295633	NO3	cPTIO+NO3	OK	3.00628	1.47571	-1.02162	-0.984849	0.12985	0.384927	no
ENSRNA049478221	ENSRNA049478221	LSU_rRNA_eukarya	6:12824695-12824911	NO3	cPTIO+NO3	OK	16969.9	13956.9	-0.281999	-0.689139	0.2792	0.584794	no
ENSRNA049478226	ENSRNA049478226	LSU_rRNA_eukarya	6:13507486-13507764	NO3	cPTIO+NO3	OK	27056	15363.6	-0.816432	-1.72555	0.00915	0.0677143	no
ENSRNA049478227	ENSRNA049478227	LSU_rRNA_eukarya	6:13474025-13474303	NO3	cPTIO+NO3	OK	2.68089	2.20366	-0.28165	-0.310071	0.75335	0.911222	no
ENSRNA049478230	ENSRNA049478230	SSU_rRNA_eukarya	6:13620934-13621245	NO3	cPTIO+NO3	OK	0.741366	0.480905	-0.614072	-0.362807	0.54805	0.803681	no
ENSRNA049478234	ENSRNA049478234	SSU_rRNA_eukarya	6:12776936-12777222	NO3	cPTIO+NO3	NOTEST	0	0	0	0	1	1	no
ENSRNA049478239	ENSRNA049478239	LSU_rRNA_eukarya	6:14271926-14272115	NO3	cPTIO+NO3	OK	59.6495	30.2275	-0.980413	-1.19946	0.0643	0.249732	no
ENSRNA049478241	ENSRNA049478241	SSU_rRNA_eukarya	6:12757261-12757422	NO3	cPTIO+NO3	NOTEST	0	0	0	0	1	1	no
ENSRNA049478247	ENSRNA049478247	SSU_rRNA_eukarya	6:13609015-13609176	NO3	cPTIO+NO3	NOTEST	0	0	0	0	1	1	no
ENSRNA049478252	ENSRNA049478252	5_8S_rRNA	6:14282731-14282887	NO3	cPTIO+NO3	OK	298.086	210.433	-0.502347	-1.24288	0.241	0.545008	no
ENSRNA049478260	ENSRNA049478260	5_8S_rRNA	6:14302899-14303055	NO3	cPTIO+NO3	OK	3.59005	0	-8.49187	#NAME?	0.0651	0.251713	no
ENSRNA049478262	ENSRNA049478262	5_8S_rRNA	6:14389304-14389460	NO3	cPTIO+NO3	OK	11.2432	7.7871	-0.529326	-0.346295	0.62315	0.847191	no
ENSRNA049478267	ENSRNA049478267	5_8S_rRNA	6:13508650-13508805	NO3	cPTIO+NO3	OK	28.4106	14.2385	-0.996127	-0.817459	0.23025	0.533382	no
ENSRNA049478272	ENSRNA049478272	5_8S_rRNA	6:13670462-13670618	NO3	cPTIO+NO3	OK	7.01726	7.23531	0.0440851	0.0252933	0.94935	0.982265	no
ENSRNA049478275	ENSRNA049478275	5_8S_rRNA	6:12818118-12818274	NO3	cPTIO+NO3	NOTEST	0	0	0	0	1	1	no
ENSRNA049478282	ENSRNA049478282	5_8S_rRNA	6:13550188-13550344	NO3	cPTIO+NO3	NOTEST	0	0	0	0	1	1	no
ENSRNA049478287	ENSRNA049478287	5_8S_rRNA	6:13565633-13565789	NO3	cPTIO+NO3	NOTEST	0	0	0	0	1	1	no
ENSRNA049478292	ENSRNA049478292	5_8S_rRNA	6:13586173-13586329	NO3	cPTIO+NO3	NOTEST	0	0	0	0	1	1	no
ENSRNA049478301	ENSRNA049478301	5_8S_rRNA	6:13595144-13595300	NO3	cPTIO+NO3	NOTEST	0	0	0	0	1	1	no
ENSRNA049478307	ENSRNA049478307	5_8S_rRNA	6:14265451-14265607	NO3	cPTIO+NO3	NOTEST	0	0	0	0	1	1	no
ENSRNA049478313	ENSRNA049478313	5_8S_rRNA	6:13475195-13475351	NO3	cPTIO+NO3	NOTEST	0	0	0	0	1	1	no
ENSRNA049478320	ENSRNA049478320	5_8S_rRNA	6:14326930-14327086	NO3	cPTIO+NO3	OK	19.9512	19.2822	-0.0491808	-0.0438627	0.94515	0.980998	no
ENSRNA049478328	ENSRNA049478328	5_8S_rRNA	6:14398723-14398879	NO3	cPTIO+NO3	NOTEST	0	0	0	0	1	1	no
ENSRNA049478333	ENSRNA049478333	5_8S_rRNA	6:13517631-13517787	NO3	cPTIO+NO3	OK	4.86524	1.66436	-1.54186	-3.28069	0.46745	0.749692	no
ENSRNA049478336	ENSRNA049478336	5_8S_rRNA	6:14459500-14459656	NO3	cPTIO+NO3	OK	4.48858	4.00866	-0.162755	-0.10961	0.9063	0.968701	no
ENSRNA049478343	ENSRNA049478343	5_8S_rRNA	6:12748053-12748209	NO3	cPTIO+NO3	NOTEST	0	0	0	0	1	1	no
ENSRNA049478350	ENSRNA049478350	5_8S_rRNA	6:14252207-14252357	NO3	cPTIO+NO3	NOTEST	2.94537	0	-8.20719	0	1	1	no
ENSRNA049478355	ENSRNA049478355	SSU_rRNA_eukarya	6:14283807-14283935	NO3	cPTIO+NO3	OK	7.20127	11.0141	0.612336	0.312554	0.57105	0.817041	no
ENSRNA049478362	ENSRNA049478362	SSU_rRNA_eukarya	6:14328510-14328628	NO3	cPTIO+NO3	OK	16.8047	3.73533	-2.16656	-1.88532	0.30995	0.616246	no
ENSRNA049478368	ENSRNA049478368	SSU_rRNA_eukarya	6:14283945-14284047	NO3	cPTIO+NO3	NOTEST	0	0	0	0	1	1	no
ENSRNA049478375	ENSRNA049478375	SSU_rRNA_eukarya	6:14328719-14328794	NO3	cPTIO+NO3	NOTEST	0	0	0	0	1	1	no
ENSRNA049478381	ENSRNA049478381	SSU_rRNA_eukarya	6:13609238-13609341	NO3	cPTIO+NO3	NOTEST	0	0	0	0	1	1	no
ENSRNA049478387	ENSRNA049478387	SSU_rRNA_eukarya	6:12757484-12757587	NO3	cPTIO+NO3	OK	17.3291	0	-10.7598	#NAME?	0.0249	0.135993	no
ENSRNA049478392	ENSRNA049478392	LSU_rRNA_eukarya	6:14508552-14508688	NO3	cPTIO+NO3	OK	3948.29	1642.18	-1.26561	-3.01996	5e-05	0.0011899	yes
ENSRNA049478400	ENSRNA049478400	LSU_rRNA_eukarya	1:134046828-134047199	NO3	cPTIO+NO3	NOTEST	0	0	0	0	1	1	no
ENSRNA049478409	ENSRNA049478409	LSU_rRNA_eukarya	1:134046463-134046797	NO3	cPTIO+NO3	NOTEST	0	0.156062	4.05365	0	1	1	no
ENSRNA049478420	ENSRNA049478420	U1	9:128629073-128629234	NO3	cPTIO+NO3	NOTEST	0	1.48407	7.2231	0	1	1	no
ENSRNA049478426	ENSRNA049478426	U1	9:128658844-128659007	NO3	cPTIO+NO3	OK	120.584	141.853	0.23434	0.372218	0.5582	0.809225	no
ENSRNA049478428	ENSRNA049478428	snoZ162	9:121314786-121317011	NO3	cPTIO+NO3	OK	185.816	281.378	0.598608	0.0763973	0.7771	0.92086	no
ENSRNA049478438	ENSRNA049478438	snoZ161_228	9:121314786-121317011	NO3	cPTIO+NO3	NOTEST	0	0	0	0	1	1	no
ENSRNA049478445	ENSRNA049478445	U5	9:129384276-129384394	NO3	cPTIO+NO3	NOTEST	0	0	0	0	1	1	no
ENSRNA049478455	ENSRNA049478455	MIR171_1	9:128212959-128213080	NO3	cPTIO+NO3	NOTEST	0	0	0	0	1	1	no
ENSRNA049478461	ENSRNA049478461	Intron_gpII	9:126604507-126604581	NO3	cPTIO+NO3	NOTEST	0	0	0	0	1	1	no
ENSRNA049479127	ENSRNA049479127	snoZ118	10:83281589-83288964	NO3	cPTIO+NO3	NOTEST	5.20815	0	-9.02739	0	1	1	no
ENSRNA049479136	ENSRNA049479136	snoZ118	10:83281589-83288964	NO3	cPTIO+NO3	OK	17.6797	6.24743	-1.49927	-1.07066	0.604	0.835741	no
ENSRNA049479153	ENSRNA049479153	snoZ118	10:83281589-83288964	NO3	cPTIO+NO3	NOTEST	3.14065	0	-8.29951	0	1	1	no
ENSRNA049479158	ENSRNA049479158	snoZ118	10:83281589-83288964	NO3	cPTIO+NO3	NOTEST	0	0	0	0	1	1	no
ENSRNA049479169	ENSRNA049479169	snoZ118	10:83281589-83288964	NO3	cPTIO+NO3	NOTEST	0	0	0	0	1	1	no
ENSRNA049479178	ENSRNA049479178	snoZ118	10:83281589-83288964	NO3	cPTIO+NO3	NOTEST	4.50633	0	-8.81901	0	1	1	no
ENSRNA049479185	ENSRNA049479185	snoZ118	10:83281589-83288964	NO3	cPTIO+NO3	NOTEST	0	0	0	0	1	1	no
ENSRNA049479186	ENSRNA049479186	snoZ102_R77	10:80382037-80382122	NO3	cPTIO+NO3	NOTEST	0	0	0	0	1	1	no
ENSRNA049479211	ENSRNA049479211	snoZ118	10:83281589-83288964	NO3	cPTIO+NO3	OK	0	14.552	10.508	#NAME?	0.27355	0.578569	no
ENSRNA049479219	ENSRNA049479219	snoZ118	10:83281589-83288964	NO3	cPTIO+NO3	OK	0	30.3481	11.5679	#NAME?	0.2183	0.518825	no
ENSRNA049479257	ENSRNA049479257	SSU_rRNA_eukarya	2:157586169-157587979	NO3	cPTIO+NO3	OK	0.780384	0.516599	-0.585849	-0.771626	0.2342	0.53696	no
ENSRNA049479261	ENSRNA049479261	SSU_rRNA_eukarya	2:157594965-157595421	NO3	cPTIO+NO3	OK	3.19828	5.75317	0.845063	1.10346	0.08925	0.306851	no
ENSRNA049479266	ENSRNA049479266	5_8S_rRNA	2:157588199-157588355	NO3	cPTIO+NO3	NOTEST	0	0	0	0	1	1	no
ENSRNA049479276	ENSRNA049479276	IsrR	2:156036908-156037030	NO3	cPTIO+NO3	NOTEST	0	0	0	0	1	1	no
ENSRNA049479284	ENSRNA049479284	SNORD14	2:156733161-156753879	NO3	cPTIO+NO3	NOTEST	0	0	0	0	1	1	no
ENSRNA049479292	ENSRNA049479292	snoZ112	2:156733161-156753879	NO3	cPTIO+NO3	NOTEST	0	0	0	0	1	1	no
ENSRNA049479303	ENSRNA049479303	snoR2	2:156733161-156753879	NO3	cPTIO+NO3	NOTEST	0	0	0	0	1	1	no
ENSRNA049479317	ENSRNA049479317	snoZ119	2:159692890-159695636	NO3	cPTIO+NO3	NOTEST	0	0	0	0	1	1	no
ENSRNA049479365	ENSRNA049479365	snoR134	6:92080357-92080501	NO3	cPTIO+NO3	OK	17.7297	26.518	0.580534	0.521928	0.46815	0.750173	no
ENSRNA049479370	ENSRNA049479370	SNORD14	6:92504747-92504866	NO3	cPTIO+NO3	OK	338.041	155.878	-1.11673	-1.41152	0.033	0.163836	no
ENSRNA049479381	ENSRNA049479381	snoZ223	6:92080052-92080146	NO3	cPTIO+NO3	OK	48.8877	44.0912	-0.148949	-0.118693	0.9182	0.972397	no
ENSRNA049479390	ENSRNA049479390	MIR167_1	6:95985871-95986014	NO3	cPTIO+NO3	NOTEST	0	0	0	0	1	1	no
ENSRNA049479402	ENSRNA049479402	mir-160	6:94036696-94036784	NO3	cPTIO+NO3	NOTEST	0	0	0	0	1	1	no
ENSRNA049479409	ENSRNA049479409	snoU36a	6:92080204-92080291	NO3	cPTIO+NO3	OK	59.3375	119.114	1.0052	0.994206	0.3019	0.608547	no
ENSRNA049479419	ENSRNA049479419	snoZ278	6:92079855-92079973	NO3	cPTIO+NO3	OK	30.1687	14.6492	-1.04172	-0.810997	0.3187	0.625368	no
ENSRNA049479424	ENSRNA049479424	snoZ157	6:92506020-92506110	NO3	cPTIO+NO3	OK	50.1948	20.7884	-1.27135	-0.551307	0.13505	0.393451	no
ENSRNA049479432	ENSRNA049479432	snoR80	6:92505628-92505763	NO3	cPTIO+NO3	OK	47.4537	27.124	-0.806723	-0.750267	0.2831	0.589198	no
ENSRNA049479442	ENSRNA049479442	snoR60	6:99728409-99730769	NO3	cPTIO+NO3	NOTEST	0	0	0	0	1	1	no
ENSRNA049479449	ENSRNA049479449	snoZ157	6:92505827-92505932	NO3	cPTIO+NO3	OK	106.581	112.451	0.0773392	0.0748828	0.9102	0.969994	no
ENSRNA049479456	ENSRNA049479456	snoR97	6:92079634-92079736	NO3	cPTIO+NO3	OK	15.9781	7.35677	-1.11789	-5.23861	0.39665	0.69509	no
ENSRNA049479461	ENSRNA049479461	snoR20a	6:92505180-92505266	NO3	cPTIO+NO3	OK	28.5098	63.7551	1.1608	0.999329	0.3784	0.680597	no
ENSRNA049479467	ENSRNA049479467	snoU31b	6:92504958-92505044	NO3	cPTIO+NO3	OK	60.2597	61.1248	0.020561	0.0142831	0.95945	0.985274	no
ENSRNA049479501	ENSRNA049479501	snoZ221_snoR21b	6:99918333-99928751	NO3	cPTIO+NO3	NOTEST	0	0	0	0	1	1	no
ENSRNA049479509	ENSRNA049479509	mir-156	6:98967259-98967382	NO3	cPTIO+NO3	NOTEST	0	0	0	0	1	1	no
ENSRNA049479518	ENSRNA049479518	snoR38	6:92505357-92505446	NO3	cPTIO+NO3	OK	53.3803	66.1436	0.309242	0.216524	0.76585	0.916237	no
ENSRNA049479540	ENSRNA049479540	SSU_rRNA_eukarya	10:35055010-35065279	NO3	cPTIO+NO3	NOTEST	0.282203	0.228117	-0.2953	0	1	1	no
ENSRNA049479546	ENSRNA049479546	SSU_rRNA_eukarya	10:35072673-35073762	NO3	cPTIO+NO3	OK	2.06662	1.70655	-0.274725	-0.401558	0.53165	0.794518	no
ENSRNA049479549	ENSRNA049479549	5_8S_rRNA	10:35065497-35065653	NO3	cPTIO+NO3	NOTEST	0	0	0	0	1	1	no
ENSRNA049479556	ENSRNA049479556	snoR12	10:34613123-34613206	NO3	cPTIO+NO3	NOTEST	0	0	0	0	1	1	no
ENSRNA049479649	ENSRNA049479649	IsrR	Pt:6391-15097	NO3	cPTIO+NO3	NOTEST	0	0	0	0	1	1	no
ENSRNA049479657	ENSRNA049479657	Intron_gpII	Pt:35984-36072	NO3	cPTIO+NO3	NOTEST	0	0	0	0	1	1	no
ENSRNA049479663	ENSRNA049479663	Intron_gpII	Pt:91652-131084	NO3	cPTIO+NO3	NOTEST	0	0	0	0	1	1	no
ENSRNA049479675	ENSRNA049479675	Intron_gpII	Pt:91652-131084	NO3	cPTIO+NO3	NOTEST	0	0	0	0	1	1	no
ENSRNA049479684	ENSRNA049479684	Intron_gpII	Pt:91652-131084	NO3	cPTIO+NO3	NOTEST	0	0	0	0	1	1	no
ENSRNA049479692	ENSRNA049479692	Intron_gpII	Pt:91652-131084	NO3	cPTIO+NO3	NOTEST	0	0	0	0	1	1	no
ENSRNA049479700	ENSRNA049479700	Intron_gpII	Pt:1420-1503	NO3	cPTIO+NO3	NOTEST	0	0	0	0	1	1	no
ENSRNA049479709	ENSRNA049479709	Intron_gpII	Pt:91652-131084	NO3	cPTIO+NO3	NOTEST	0	0	0	0	1	1	no
ENSRNA049479717	ENSRNA049479717	Intron_gpII	Pt:91652-131084	NO3	cPTIO+NO3	NOTEST	0	0	0	0	1	1	no
ENSRNA049479725	ENSRNA049479725	Intron_gpII	Pt:79920-79997	NO3	cPTIO+NO3	NOTEST	0	0	0	0	1	1	no
ENSRNA049479731	ENSRNA049479731	Intron_gpII	Pt:91652-131084	NO3	cPTIO+NO3	NOTEST	0	0	0	0	1	1	no
ENSRNA049479739	ENSRNA049479739	Intron_gpII	Pt:91652-131084	NO3	cPTIO+NO3	NOTEST	0	0	0	0	1	1	no
ENSRNA049479745	ENSRNA049479745	Intron_gpII	Pt:89235-91472	NO3	cPTIO+NO3	NOTEST	0	0	0	0	1	1	no
ENSRNA049479751	ENSRNA049479751	Intron_gpII	Pt:131264-133501	NO3	cPTIO+NO3	NOTEST	0	0	0	0	1	1	no
ENSRNA049479761	ENSRNA049479761	Intron_gpII	Pt:83035-83803	NO3	cPTIO+NO3	NOTEST	0	0	0	0	1	1	no
ENSRNA049479768	ENSRNA049479768	Intron_gpII	Pt:138322-139807	NO3	cPTIO+NO3	NOTEST	0	0	0	0	1	1	no
ENSRNA049479776	ENSRNA049479776	Intron_gpII	Pt:45332-45407	NO3	cPTIO+NO3	NOTEST	0	0	0	0	1	1	no
ENSRNA049479781	ENSRNA049479781	5S_rRNA	Pt:91652-131084	NO3	cPTIO+NO3	NOTEST	0	0	0	0	1	1	no
ENSRNA049479790	ENSRNA049479790	5S_rRNA	Pt:91652-131084	NO3	cPTIO+NO3	NOTEST	0	0	0	0	1	1	no
ENSRNA049762437	ENSRNA049762437	tRNA-Ala	5:5313190-5313263	NO3	cPTIO+NO3	NOTEST	0	0	0	0	1	1	no
GRMZM5G800096	GRMZM5G800096	-	Pt:91652-131084	NO3	cPTIO+NO3	NOTEST	0.0604918	0.0216887	-1.15349	0	1	1	no
GRMZM5G800101	GRMZM5G800101	-	Mt:330766-335518	NO3	cPTIO+NO3	NOTEST	0.0948198	0.0373881	-1.14531	0	1	1	no
GRMZM5G800457	GRMZM5G800457	-	Mt:98037-98789	NO3	cPTIO+NO3	NOTEST	0	0	0	0	1	1	no
GRMZM5G800780	GRMZM5G800780	-	Pt:73841-74543	NO3	cPTIO+NO3	NOTEST	0.0864487	0	-3.26976	0	1	1	no
GRMZM5G800980	GRMZM5G800980	-	Pt:50534-52367	NO3	cPTIO+NO3	NOTEST	0.187659	0.388506	1.01159	0	1	1	no
GRMZM5G801074	GRMZM5G801074	rpl33	Pt:66311-70204	NO3	cPTIO+NO3	NOTEST	0	0.632247	6.00506	0	1	1	no
GRMZM5G801746	GRMZM5G801746	-	Mt:374934-375234	NO3	cPTIO+NO3	OK	1.52959	1.08096	-0.496948	-0.357102	0.56745	0.814799	no
GRMZM5G801958	GRMZM5G801958	-	Pt:63866-65748	NO3	cPTIO+NO3	OK	0.959803	0.833686	-0.200986	-0.331424	0.63575	0.854043	no
GRMZM5G804358	GRMZM5G804358	-	Mt:76131-84976	NO3	cPTIO+NO3	OK	3.52125	2.93441	-0.2622	-0.426122	0.508	0.778557	no
GRMZM5G804671	GRMZM5G804671	-	Mt:510533-510887	NO3	cPTIO+NO3	OK	1.71314	1.11543	-0.614564	-0.518462	0.40225	0.699413	no
GRMZM5G804708	GRMZM5G804708	clpP	Pt:66311-70204	NO3	cPTIO+NO3	NOTEST	0.377982	0.299741	-0.324927	0	1	1	no
GRMZM5G804776	GRMZM5G804776	rpl14	Pt:79037-79409	NO3	cPTIO+NO3	OK	0.54581	0.514286	-0.0842378	-0.0596722	0.9442	0.980681	no
GRMZM5G805421	GRMZM5G805421	-	Mt:411136-411628	NO3	cPTIO+NO3	NOTEST	0	0.19616	4.36569	0	1	1	no
GRMZM5G805940	GRMZM5G805940	-	Mt:448355-448778	NO3	cPTIO+NO3	OK	0.0558718	0.461775	2.84037	0.959289	0.1877	0.475611	no
GRMZM5G806435	GRMZM5G806435	-	Mt:11110-13315	NO3	cPTIO+NO3	NOTEST	0.0188318	0.00871464	-0.623494	0	1	1	no
GRMZM5G806488	GRMZM5G806488	rps7-A	Pt:91652-131084	NO3	cPTIO+NO3	NOTEST	0	0	0	0	1	1	no
GRMZM5G807592	GRMZM5G807592	-	Mt:356473-356917	NO3	cPTIO+NO3	OK	9.08732	10.1658	0.161629	0.265495	0.67175	0.873132	no
GRMZM5G808402	GRMZM5G808402	atpB	Pt:54175-56114	NO3	cPTIO+NO3	NOTEST	0.00594579	0.0110402	0.399973	0	1	1	no
GRMZM5G808939	GRMZM5G808939	psbB	Pt:70705-72490	NO3	cPTIO+NO3	NOTEST	0.219696	0.366174	0.711674	0	1	1	no
GRMZM5G809869	GRMZM5G809869	rps2	Pt:31857-32568	NO3	cPTIO+NO3	NOTEST	0.124398	0.289004	1.15365	0	1	1	no
GRMZM5G810298	GRMZM5G810298	-	Pt:131264-133501	NO3	cPTIO+NO3	NOTEST	0	0	0	0	1	1	no
GRMZM5G811749	GRMZM5G811749	rps16	Pt:3362-5604	NO3	cPTIO+NO3	NOTEST	0.149895	0.186161	0.294913	0	1	1	no
GRMZM5G813608	GRMZM5G813608	ycf70	Pt:6391-15097	NO3	cPTIO+NO3	NOTEST	0.162406	0.169986	0.0620747	0	1	1	no
GRMZM5G813949	GRMZM5G813949	-	Mt:108118-108693	NO3	cPTIO+NO3	NOTEST	0.158631	0	-4.0758	0	1	1	no
GRMZM5G814594	GRMZM5G814594	-	Mt:185995-186382	NO3	cPTIO+NO3	OK	0.511564	0.110368	-2.11539	-1.00063	0.29305	0.599684	no
GRMZM5G815453	GRMZM5G815453	-	Pt:56823-58323	NO3	cPTIO+NO3	NOTEST	0.00848083	0	-0.88603	0	1	1	no
GRMZM5G815553	GRMZM5G815553	psaC	Pt:91652-131084	NO3	cPTIO+NO3	NOTEST	0.478951	0.702588	0.543378	0	1	1	no
GRMZM5G815606	GRMZM5G815606	rps18	Pt:66311-70204	NO3	cPTIO+NO3	NOTEST	0.144199	0.0487551	-1.39201	0	1	1	no
GRMZM5G816274	GRMZM5G816274	-	Mt:58051-58528	NO3	cPTIO+NO3	NOTEST	0	0	0	0	1	1	no
GRMZM5G816453	GRMZM5G816453	-	Mt:8751-9915	NO3	cPTIO+NO3	NOTEST	0.0424471	0	-2.39086	0	1	1	no
GRMZM5G816772	GRMZM5G816772	-	Mt:232090-233200	NO3	cPTIO+NO3	OK	2.44745	2.18342	-0.16398	-0.261965	0.68965	0.882741	no
GRMZM5G817985	GRMZM5G817985	-	Mt:171675-172014	NO3	cPTIO+NO3	NOTEST	0	0	0	0	1	1	no
GRMZM5G818111	GRMZM5G818111	-	Pt:138322-139807	NO3	cPTIO+NO3	NOTEST	0.396033	0.085654	-2.0857	0	1	1	no
GRMZM5G819109	GRMZM5G819109	-	Mt:385082-385424	NO3	cPTIO+NO3	NOTEST	0.318266	0.142098	-1.10986	0	1	1	no
GRMZM5G819258	GRMZM5G819258	-	Mt:108118-108693	NO3	cPTIO+NO3	NOTEST	0.0948275	0	-3.38995	0	1	1	no
GRMZM5G821527	GRMZM5G821527	-	Mt:496996-497812	NO3	cPTIO+NO3	OK	0.640924	0.488484	-0.384942	-0.401243	0.5258	0.791324	no
GRMZM5G821687	GRMZM5G821687	-	Mt:389274-389718	NO3	cPTIO+NO3	OK	0.308485	0.444128	0.511874	0.367256	0.6508	0.861999	no
GRMZM5G822170	GRMZM5G822170	-	Mt:388670-389072	NO3	cPTIO+NO3	NOTEST	0.412552	0.189436	-1.0832	0	1	1	no
GRMZM5G822401	GRMZM5G822401	-	Mt:191868-192351	NO3	cPTIO+NO3	OK	0.682043	0.445502	-0.603404	-0.51085	0.46885	0.750576	no
GRMZM5G822734	GRMZM5G822734	-	Mt:472551-472941	NO3	cPTIO+NO3	NOTEST	0.0611885	0.11633	0.827481	0	1	1	no
GRMZM5G824660	GRMZM5G824660	-	Mt:233669-234005	NO3	cPTIO+NO3	OK	0.911576	1.31153	0.520034	0.360182	0.5956	0.831089	no
GRMZM5G825253	GRMZM5G825253	-	Mt:204631-207081	NO3	cPTIO+NO3	OK	7.57794	2.71787	-1.47593	-0.864364	0.1703	0.450184	no
GRMZM5G826322	GRMZM5G826322	-	Mt:307856-308514	NO3	cPTIO+NO3	OK	2.3529	0.655306	-1.82847	-0.908542	0.1673	0.445873	no
GRMZM5G826672	GRMZM5G826672	-	Mt:336422-336818	NO3	cPTIO+NO3	NOTEST	0	0	0	0	1	1	no
GRMZM5G827309	GRMZM5G827309	-	Mt:250362-254128	NO3	cPTIO+NO3	NOTEST	0.128151	0.177529	0.440868	0	1	1	no
GRMZM5G827951	GRMZM5G827951	-	Mt:346144-347523	NO3	cPTIO+NO3	NOTEST	0.128924	0.109304	-0.219653	0	1	1	no
GRMZM5G828883	GRMZM5G828883	-	Mt:287308-287710	NO3	cPTIO+NO3	NOTEST	0.17058	0.120713	-0.466235	0	1	1	no
GRMZM5G830210	GRMZM5G830210	infA	Pt:78084-78408	NO3	cPTIO+NO3	OK	0.835031	0.322267	-1.34666	-0.856033	0.3037	0.61029	no
GRMZM5G831399	GRMZM5G831399	psbH	Pt:72773-73328	NO3	cPTIO+NO3	NOTEST	0.176232	0.158331	-0.1458	0	1	1	no
GRMZM5G831540	GRMZM5G831540	cemA	Pt:59193-62447	NO3	cPTIO+NO3	OK	1.14172	1.73312	0.597882	1.22732	0.07415	0.273144	no
GRMZM5G833299	GRMZM5G833299	-	Mt:254396-255221	NO3	cPTIO+NO3	NOTEST	0.0169008	0.112544	2.18758	0	1	1	no
GRMZM5G834128	GRMZM5G834128	-	Mt:204631-207081	NO3	cPTIO+NO3	OK	2.87321	2.74075	-0.0678509	-0.113796	0.8607	0.952221	no
GRMZM5G834207	GRMZM5G834207	-	Mt:201992-202316	NO3	cPTIO+NO3	NOTEST	0.38998	0	-5.32186	0	1	1	no
GRMZM5G834282	GRMZM5G834282	-	Mt:548915-549248	NO3	cPTIO+NO3	OK	0.84759	0.41553	-1.01103	-0.620137	0.32335	0.629827	no
GRMZM5G834298	GRMZM5G834298	-	Mt:234410-234776	NO3	cPTIO+NO3	OK	3.64	1.59991	-1.18092	-1.29691	0.07695	0.279418	no
GRMZM5G834666	GRMZM5G834666	-	Mt:265987-266410	NO3	cPTIO+NO3	OK	7.81186	1.89813	-2.03535	-2.60347	0.00295	0.0300134	yes
GRMZM5G834908	GRMZM5G834908	-	Mt:71055-71394	NO3	cPTIO+NO3	NOTEST	0	0	0	0	1	1	no
GRMZM5G834995	GRMZM5G834995	-	Mt:306308-306650	NO3	cPTIO+NO3	NOTEST	0.172047	0	-4.18624	0	1	1	no
GRMZM5G835775	GRMZM5G835775	ndhE	Pt:91652-131084	NO3	cPTIO+NO3	NOTEST	0.157	0.21192	0.410192	0	1	1	no
GRMZM5G836544	GRMZM5G836544	-	Mt:564154-564946	NO3	cPTIO+NO3	OK	3.02302	2.74468	-0.13887	-0.144259	0.8285	0.940797	no
GRMZM5G836994	GRMZM5G836994	-	Pt:1673-3308	NO3	cPTIO+NO3	NOTEST	0.342677	0.346166	0.0142023	0	1	1	no
GRMZM5G837015	GRMZM5G837015	-	Mt:199268-199586	NO3	cPTIO+NO3	OK	3.09016	1.56073	-0.980907	-0.895824	0.1675	0.446077	no
GRMZM5G838396	GRMZM5G838396	rps3	Pt:81112-82518	NO3	cPTIO+NO3	NOTEST	0.274767	0.26131	-0.0698397	0	1	1	no
GRMZM5G838554	GRMZM5G838554	-	Mt:362801-363197	NO3	cPTIO+NO3	NOTEST	0.191659	0	-4.33385	0	1	1	no
GRMZM5G838963	GRMZM5G838963	-	Mt:456573-457383	NO3	cPTIO+NO3	NOTEST	0	0	0	0	1	1	no
GRMZM5G839924	GRMZM5G839924	-	Mt:101543-102116	NO3	cPTIO+NO3	OK	4.75582	4.18169	-0.185192	-0.283479	0.6634	0.868168	no
GRMZM5G841635	GRMZM5G841635	-	Mt:208260-208961	NO3	cPTIO+NO3	NOTEST	0.227362	0.0659864	-1.64328	0	1	1	no
GRMZM5G842963	GRMZM5G842963	-	Mt:339778-340135	NO3	cPTIO+NO3	NOTEST	0.103536	0	-3.50508	0	1	1	no
GRMZM5G844030	GRMZM5G844030	-	Mt:511893-514104	NO3	cPTIO+NO3	OK	1.24357	0.73922	-0.742581	-1.1346	0.0755	0.276444	no
GRMZM5G844074	GRMZM5G844074	-	Pt:91652-131084	NO3	cPTIO+NO3	OK	0	1.42446	7.16436	#NAME?	0.2994	0.605961	no
GRMZM5G844331	GRMZM5G844331	-	Mt:351308-351713	NO3	cPTIO+NO3	NOTEST	0	0.103445	3.50392	0	1	1	no
GRMZM5G844605	GRMZM5G844605	-	Mt:168896-169217	NO3	cPTIO+NO3	NOTEST	0	0	0	0	1	1	no
GRMZM5G844628	GRMZM5G844628	rps7-A	Pt:91652-131084	NO3	cPTIO+NO3	NOTEST	0	0	0	0	1	1	no
GRMZM5G844657	GRMZM5G844657	-	Mt:174514-174817	NO3	cPTIO+NO3	NOTEST	0	0	0	0	1	1	no
GRMZM5G845024	GRMZM5G845024	-	Mt:138030-138330	NO3	cPTIO+NO3	OK	10.4346	8.99	-0.21476	-0.276271	0.65875	0.866225	no
GRMZM5G845230	GRMZM5G845230	-	Mt:226252-226645	NO3	cPTIO+NO3	NOTEST	0.139657	0	-3.90359	0	1	1	no
GRMZM5G845244	GRMZM5G845244	rps8	Pt:78487-78898	NO3	cPTIO+NO3	OK	0.702899	0.260736	-1.39681	-0.864441	0.18325	0.469127	no
GRMZM5G845496	GRMZM5G845496	-	Mt:406844-407144	NO3	cPTIO+NO3	NOTEST	0.154556	0.382679	1.25477	0	1	1	no
GRMZM5G845792	GRMZM5G845792	-	Mt:438522-438930	NO3	cPTIO+NO3	NOTEST	0.0565093	0	-2.73356	0	1	1	no
GRMZM5G846068	GRMZM5G846068	-	Mt:284755-285205	NO3	cPTIO+NO3	NOTEST	0.264396	0.193474	-0.431415	0	1	1	no
GRMZM5G846968	GRMZM5G846968	-	Mt:360533-361787	NO3	cPTIO+NO3	NOTEST	0.0143363	0.064325	1.61074	0	1	1	no
GRMZM5G847102	GRMZM5G847102	-	Mt:501948-502296	NO3	cPTIO+NO3	NOTEST	0	0	0	0	1	1	no
GRMZM5G848448	GRMZM5G848448	-	Mt:342956-343355	NO3	cPTIO+NO3	NOTEST	0	0	0	0	1	1	no
GRMZM5G849018	GRMZM5G849018	-	Mt:68276-68597	NO3	cPTIO+NO3	NOTEST	0	0	0	0	1	1	no
GRMZM5G849223	GRMZM5G849223	-	Mt:19812-20889	NO3	cPTIO+NO3	NOTEST	0.0768874	0.163005	0.993595	0	1	1	no
GRMZM5G850100	GRMZM5G850100	-	Mt:214705-215020	NO3	cPTIO+NO3	NOTEST	0.0944761	0	-3.3851	0	1	1	no
GRMZM5G851130	GRMZM5G851130	-	Mt:479552-481148	NO3	cPTIO+NO3	OK	1.75253	0.905338	-0.945271	-1.41579	0.03315	0.164268	no
GRMZM5G851708	GRMZM5G851708	-	Mt:26912-27883	NO3	cPTIO+NO3	NOTEST	0.277363	0.241464	-0.192522	0	1	1	no
GRMZM5G851769	GRMZM5G851769	-	Mt:267744-269870	NO3	cPTIO+NO3	OK	1.68065	0.992777	-0.753577	-1.25867	0.0561	0.229341	no
GRMZM5G851921	GRMZM5G851921	-	Mt:313449-313773	NO3	cPTIO+NO3	NOTEST	0.118371	0	-3.68225	0	1	1	no
GRMZM5G852144	GRMZM5G852144	-	Mt:51506-53059	NO3	cPTIO+NO3	OK	1.11689	0.781734	-0.509259	-0.691427	0.2802	0.585816	no
GRMZM5G853305	GRMZM5G853305	-	Pt:79518-79881	NO3	cPTIO+NO3	OK	1.26031	0.579843	-1.10678	-0.789245	0.2204	0.521279	no
GRMZM5G853409	GRMZM5G853409	-	Mt:17206-19115	NO3	cPTIO+NO3	NOTEST	0.374805	0.383416	0.0319281	0	1	1	no
GRMZM5G853723	GRMZM5G853723	ndhH	Pt:91652-131084	NO3	cPTIO+NO3	NOTEST	0.127402	0.0377966	-1.52342	0	1	1	no
GRMZM5G854065	GRMZM5G854065	-	Mt:58743-59348	NO3	cPTIO+NO3	OK	4.0638	3.68311	-0.141539	-0.211918	0.73945	0.905354	no
GRMZM5G855343	GRMZM5G855343	-	Pt:140067-140361	NO3	cPTIO+NO3	OK	1.82465	1.54863	-0.235226	-0.224838	0.7743	0.919673	no
GRMZM5G856027	GRMZM5G856027	-	Mt:237576-243574	NO3	cPTIO+NO3	NOTEST	0	0	0	0	1	1	no
GRMZM5G856189	GRMZM5G856189	-	Mt:486573-486894	NO3	cPTIO+NO3	NOTEST	0.384832	0.192177	-0.96562	0	1	1	no
GRMZM5G856777	GRMZM5G856777	psbC	Pt:6391-15097	NO3	cPTIO+NO3	NOTEST	0.109363	0.0974081	-0.152253	0	1	1	no
GRMZM5G856972	GRMZM5G856972	-	Mt:65334-65682	NO3	cPTIO+NO3	NOTEST	0	0	0	0	1	1	no
GRMZM5G857320	GRMZM5G857320	-	Mt:307856-308514	NO3	cPTIO+NO3	OK	1.86863	1.34895	-0.467189	-0.359752	0.5875	0.826415	no
GRMZM5G858045	GRMZM5G858045	-	Mt:99692-100007	NO3	cPTIO+NO3	NOTEST	0	0	0	0	1	1	no
GRMZM5G858556	GRMZM5G858556	rps11	Pt:77251-77985	NO3	cPTIO+NO3	NOTEST	0.172739	0.0894839	-0.87725	0	1	1	no
GRMZM5G859187	GRMZM5G859187	-	Mt:525510-526320	NO3	cPTIO+NO3	NOTEST	0	0	0	0	1	1	no
GRMZM5G859440	GRMZM5G859440	-	Mt:280399-282986	NO3	cPTIO+NO3	NOTEST	0.0409239	0	-2.34834	0	1	1	no
GRMZM5G860062	GRMZM5G860062	-	Mt:37305-38381	NO3	cPTIO+NO3	NOTEST	0.0128035	0	-1.18926	0	1	1	no
GRMZM5G861212	GRMZM5G861212	-	Mt:376213-376603	NO3	cPTIO+NO3	OK	1.4213	0.427434	-1.71019	-1.26588	0.09255	0.312964	no
GRMZM5G861353	GRMZM5G861353	ycf72-1	Mt:346144-347523	NO3	cPTIO+NO3	NOTEST	0	0	0	0	1	1	no
GRMZM5G861791	GRMZM5G861791	-	Mt:160500-164661	NO3	cPTIO+NO3	OK	3.55982	2.56385	-0.471923	-0.986803	0.12695	0.379934	no
GRMZM5G862955	GRMZM5G862955	-	Mt:541368-545055	NO3	cPTIO+NO3	OK	12.7356	10.3621	-0.297291	-0.704513	0.2676	0.572285	no
GRMZM5G863003	GRMZM5G863003	-	Mt:129508-132560	NO3	cPTIO+NO3	NOTEST	0.0893745	0.0393755	-1.00908	0	1	1	no
GRMZM5G864407	GRMZM5G864407	ndhG	Pt:91652-131084	NO3	cPTIO+NO3	NOTEST	0	0.126011	3.76565	0	1	1	no
GRMZM5G865196	GRMZM5G865196	-	Mt:468543-468861	NO3	cPTIO+NO3	NOTEST	0.488081	0.155616	-1.58854	0	1	1	no
GRMZM5G866064	GRMZM5G866064	-	Pt:139823-140048	NO3	cPTIO+NO3	NOTEST	0	0	0	0	1	1	no
GRMZM5G866223	GRMZM5G866223	ndhI	Pt:91652-131084	NO3	cPTIO+NO3	NOTEST	0.19578	0.155231	-0.316618	0	1	1	no
GRMZM5G866761	GRMZM5G866761	ycf15-A	Pt:134922-135222	NO3	cPTIO+NO3	NOTEST	0	0	0	0	1	1	no
GRMZM5G866979	GRMZM5G866979	-	Mt:157639-158260	NO3	cPTIO+NO3	NOTEST	0.0248911	0.0335376	0.319403	0	1	1	no
GRMZM5G866990	GRMZM5G866990	-	Mt:236901-237477	NO3	cPTIO+NO3	OK	1.62866	0.888781	-0.866475	-0.896539	0.17345	0.454741	no
GRMZM5G867512	GRMZM5G867512	-	Mt:273330-275849	NO3	cPTIO+NO3	OK	4.76386	2.86645	-0.730867	-1.55894	0.01915	0.113415	no
GRMZM5G870438	GRMZM5G870438	-	Mt:277987-278428	NO3	cPTIO+NO3	NOTEST	0.333152	0.0640181	-2.2129	0	1	1	no
GRMZM5G871099	GRMZM5G871099	-	Mt:165954-166302	NO3	cPTIO+NO3	NOTEST	0	0	0	0	1	1	no
GRMZM5G871174	GRMZM5G871174	-	Mt:105916-106267	NO3	cPTIO+NO3	NOTEST	0	0.12385	3.74255	0	1	1	no
GRMZM5G872234	GRMZM5G872234	-	Mt:564154-564946	NO3	cPTIO+NO3	OK	4.92024	3.2214	-0.609499	-0.577161	0.36775	0.670903	no
GRMZM5G872747	GRMZM5G872747	ycf73-A	Pt:87874-88396	NO3	cPTIO+NO3	NOTEST	0	0	0	0	1	1	no
GRMZM5G872899	GRMZM5G872899	-	Mt:222180-222597	NO3	cPTIO+NO3	NOTEST	0	0.214121	4.48621	0	1	1	no
GRMZM5G873916	GRMZM5G873916	-	Mt:222800-223196	NO3	cPTIO+NO3	NOTEST	0	0	0	0	1	1	no
GRMZM5G874394	GRMZM5G874394	-	Mt:369059-369413	NO3	cPTIO+NO3	NOTEST	0.203405	0.220412	0.110622	0	1	1	no
GRMZM5G874448	GRMZM5G874448	-	Pt:91652-131084	NO3	cPTIO+NO3	NOTEST	0.139907	0.0281123	-1.97574	0	1	1	no
GRMZM5G874740	GRMZM5G874740	-	Mt:361926-362250	NO3	cPTIO+NO3	NOTEST	0	0	0	0	1	1	no
GRMZM5G875046	GRMZM5G875046	-	Mt:288626-289007	NO3	cPTIO+NO3	NOTEST	0	0	0	0	1	1	no
GRMZM5G875287	GRMZM5G875287	atpI	Pt:32819-34639	NO3	cPTIO+NO3	NOTEST	0.14045	0.128184	-0.122694	0	1	1	no
GRMZM5G875789	GRMZM5G875789	-	Mt:155607-155940	NO3	cPTIO+NO3	NOTEST	0.0824831	0.155758	0.841817	0	1	1	no
GRMZM5G876106	GRMZM5G876106	-	Pt:89235-91472	NO3	cPTIO+NO3	NOTEST	0	0	0	0	1	1	no
GRMZM5G876913	GRMZM5G876913	-	Mt:262805-263162	NO3	cPTIO+NO3	OK	91.049	71.7916	-0.342786	-0.822182	0.20995	0.508334	no
GRMZM5G877040	GRMZM5G877040	-	Mt:63561-64041	NO3	cPTIO+NO3	OK	1.44471	1.75737	0.280873	0.29152	0.6737	0.874454	no
GRMZM5G877173	GRMZM5G877173	ycf15-A	Pt:87514-87814	NO3	cPTIO+NO3	NOTEST	0	0	0	0	1	1	no
GRMZM5G877454	GRMZM5G877454	rpoB	Pt:21467-24695	NO3	cPTIO+NO3	NOTEST	0.194916	0.178723	-0.118762	0	1	1	no
GRMZM5G878344	GRMZM5G878344	-	Mt:372869-373193	NO3	cPTIO+NO3	NOTEST	0.11695	0.567753	2.18619	0	1	1	no
GRMZM5G879235	GRMZM5G879235	rpoA	Pt:75427-77189	NO3	cPTIO+NO3	NOTEST	0.161243	0.200232	0.295937	0	1	1	no
GRMZM5G881135	GRMZM5G881135	-	Mt:262383-262761	NO3	cPTIO+NO3	OK	413.404	207.676	-0.993183	-2.88591	5e-05	0.0011899	yes
GRMZM5G881661	GRMZM5G881661	-	Mt:295309-295627	NO3	cPTIO+NO3	NOTEST	0.115115	0	-3.64518	0	1	1	no
GRMZM5G882520	GRMZM5G882520	-	Mt:224212-225121	NO3	cPTIO+NO3	NOTEST	0.032082	0	-2.0732	0	1	1	no
GRMZM5G883882	GRMZM5G883882	-	Mt:293480-293798	NO3	cPTIO+NO3	NOTEST	0	0	0	0	1	1	no
GRMZM5G884538	GRMZM5G884538	-	Mt:441569-442510	NO3	cPTIO+NO3	OK	6.57179	7.35587	0.162376	0.332411	0.59745	0.832036	no
GRMZM5G884707	GRMZM5G884707	-	Mt:310905-312072	NO3	cPTIO+NO3	OK	4.73155	5.02361	0.0862347	0.170253	0.7859	0.92409	no
GRMZM5G884912	GRMZM5G884912	-	Mt:138552-139212	NO3	cPTIO+NO3	OK	9.40363	9.50776	0.0158709	0.0291633	0.9611	0.9856	no
GRMZM5G884960	GRMZM5G884960	-	Pt:75427-77189	NO3	cPTIO+NO3	NOTEST	0.294462	0.359373	0.278816	0	1	1	no
GRMZM5G885905	GRMZM5G885905	ycf73-A	Pt:134340-134862	NO3	cPTIO+NO3	NOTEST	0	0	0	0	1	1	no
GRMZM5G887290	GRMZM5G887290	-	Mt:319612-319963	NO3	cPTIO+NO3	OK	11.7544	9.9398	-0.241688	-0.336234	0.59975	0.833036	no
GRMZM5G887911	GRMZM5G887911	-	Mt:509972-510266	NO3	cPTIO+NO3	OK	1.25603	1.2828	0.0301875	0.0260827	0.95815	0.98485	no
GRMZM5G889036	GRMZM5G889036	-	Mt:261339-261951	NO3	cPTIO+NO3	OK	11.2401	6.66569	-0.752949	-1.31045	0.04545	0.201188	no
GRMZM5G889299	GRMZM5G889299	-	Mt:60823-63559	NO3	cPTIO+NO3	NOTEST	0.241925	0.319274	0.386294	0	1	1	no
GRMZM5G889790	GRMZM5G889790	-	Mt:271153-271498	NO3	cPTIO+NO3	OK	1.71271	1.00103	-0.768854	-0.564159	0.37885	0.68069	no
GRMZM5G889905	GRMZM5G889905	-	Mt:344812-345433	NO3	cPTIO+NO3	NOTEST	0.0925753	0.145762	0.60266	0	1	1	no
GRMZM5G890451	GRMZM5G890451	-	Mt:433537-433984	NO3	cPTIO+NO3	OK	6.01474	5.31578	-0.177906	-0.254275	0.69425	0.884933	no
GRMZM5G890747	GRMZM5G890747	-	Mt:142489-142849	NO3	cPTIO+NO3	NOTEST	0.0942587	0.108826	0.188683	0	1	1	no
GRMZM5G891801	GRMZM5G891801	-	Mt:487870-488230	NO3	cPTIO+NO3	NOTEST	0.246532	0	-4.68107	0	1	1	no
GRMZM5G892247	GRMZM5G892247	rpoC2	Pt:26982-31566	NO3	cPTIO+NO3	NOTEST	0.209104	0.309472	0.544074	0	1	1	no
GRMZM5G892769	GRMZM5G892769	-	Mt:21089-22698	NO3	cPTIO+NO3	OK	2.80006	1.66426	-0.747077	-1.30323	0.04595	0.202427	no
GRMZM5G892983	GRMZM5G892983	-	Mt:24645-25498	NO3	cPTIO+NO3	OK	0.951552	0.823208	-0.206688	-0.223217	0.71865	0.89589	no
GRMZM5G893089	GRMZM5G893089	-	Mt:550607-550973	NO3	cPTIO+NO3	NOTEST	0.062735	0	-2.86265	0	1	1	no
GRMZM5G894376	GRMZM5G894376	-	Mt:42602-43923	NO3	cPTIO+NO3	NOTEST	0.077096	0.112422	0.491184	0	1	1	no
GRMZM5G894515	GRMZM5G894515	ndhF	Pt:91652-131084	NO3	cPTIO+NO3	NOTEST	0.0607119	0.0641163	0.0678378	0	1	1	no
GRMZM5G897615	GRMZM5G897615	-	Mt:120928-121513	NO3	cPTIO+NO3	NOTEST	0	0	0	0	1	1	no
GRMZM5G897626	GRMZM5G897626	-	Mt:73894-74197	NO3	cPTIO+NO3	NOTEST	0	0	0	0	1	1	no
GRMZM5G897755	GRMZM5G897755	-	Mt:565002-565665	NO3	cPTIO+NO3	OK	2.27242	3.13424	0.462147	0.656579	0.31045	0.616795	no
GRMZM5G898442	GRMZM5G898442	-	Pt:88700-88910	NO3	cPTIO+NO3	NOTEST	0	0	0	0	1	1	no
GRMZM5G898466	GRMZM5G898466	-	Pt:133826-134036	NO3	cPTIO+NO3	NOTEST	0	0	0	0	1	1	no
GRMZM5G898647	GRMZM5G898647	-	Mt:200740-201463	NO3	cPTIO+NO3	OK	0.938387	0.735226	-0.347798	-0.378051	0.5556	0.807776	no
GRMZM5G898772	GRMZM5G898772	-	Mt:114491-114968	NO3	cPTIO+NO3	NOTEST	0	0	0	0	1	1	no
GRMZM5G899366	GRMZM5G899366	rpoC1	Pt:24732-26784	NO3	cPTIO+NO3	NOTEST	0.115843	0.0869616	-0.37614	0	1	1	no
GRMZM5G899452	GRMZM5G899452	-	Mt:504157-504475	NO3	cPTIO+NO3	NOTEST	0	0	0	0	1	1	no
GRMZM5G899836	GRMZM5G899836	ycf72-1	Pt:83035-83803	NO3	cPTIO+NO3	OK	1.97538	1.29782	-0.602251	-0.804151	0.2059	0.502551	no
GRMZM5G899892	GRMZM5G899892	-	Mt:348198-348528	NO3	cPTIO+NO3	NOTEST	0.205443	0.429895	1.02985	0	1	1	no
Zm00001d000462	Zm00001d000462	-	3:847736-848075	NO3	cPTIO+NO3	NOTEST	0	0	0	0	1	1	no
Zm00001d000463	Zm00001d000463	-	3:1878503-1879160	NO3	cPTIO+NO3	NOTEST	0	0	0	0	1	1	no
Zm00001d000464	Zm00001d000464	-	3:2038122-2038649	NO3	cPTIO+NO3	NOTEST	0	0	0	0	1	1	no
Zm00001d000465	Zm00001d000465	-	3:2767719-2768321	NO3	cPTIO+NO3	OK	0.789644	0.97641	0.30283	0.302929	0.6381	0.855484	no
Zm00001d000466	Zm00001d000466	-	3:3985418-3985673	NO3	cPTIO+NO3	NOTEST	0	0	0	0	1	1	no
Zm00001d000467	Zm00001d000467	-	3:5204337-5204746	NO3	cPTIO+NO3	NOTEST	0	0	0	0	1	1	no
Zm00001d000468	Zm00001d000468	-	3:5687660-5688332	NO3	cPTIO+NO3	NOTEST	0	0	0	0	1	1	no
Zm00001d000469	Zm00001d000469	-	3:6144085-6144537	NO3	cPTIO+NO3	NOTEST	0	0	0	0	1	1	no
Zm00001d000470	Zm00001d000470	-	3:6262101-6262485	NO3	cPTIO+NO3	NOTEST	0	0.233052	4.60319	0	1	1	no
Zm00001d000471	Zm00001d000471	-	3:6348056-6349466	NO3	cPTIO+NO3	NOTEST	0.0603857	0.182878	1.45433	0	1	1	no
Zm00001d000473	Zm00001d000473	-	3:8513309-8513949	NO3	cPTIO+NO3	NOTEST	0	0	0	0	1	1	no
Zm00001d000474	Zm00001d000474	-	3:8727038-8727650	NO3	cPTIO+NO3	NOTEST	0.0379504	0.126285	1.50701	0	1	1	no
Zm00001d000475	Zm00001d000475	-	3:9760659-9761404	NO3	cPTIO+NO3	NOTEST	0.0406215	0.0342049	-0.195544	0	1	1	no
Zm00001d000476	Zm00001d000476	-	3:10273313-10273700	NO3	cPTIO+NO3	NOTEST	0	0	0	0	1	1	no
Zm00001d000477	Zm00001d000477	-	3:11226232-11245458	NO3	cPTIO+NO3	OK	3.12792	2.89897	-0.1093	-0.277354	0.67285	0.87381	no
Zm00001d000478	Zm00001d000478	-	3:12208562-12209432	NO3	cPTIO+NO3	NOTEST	0	0	0	0	1	1	no
Zm00001d000479	Zm00001d000479	-	3:14002423-14004109	NO3	cPTIO+NO3	NOTEST	0.0816369	0	-3.19593	0	1	1	no
Zm00001d000480	Zm00001d000480	-	3:16740173-16743851	NO3	cPTIO+NO3	NOTEST	0	0	0	0	1	1	no
Zm00001d000481	Zm00001d000481	-	3:17116655-17120780	NO3	cPTIO+NO3	NOTEST	0	0	0	0	1	1	no
Zm00001d000482	Zm00001d000482	-	3:18927427-18927755	NO3	cPTIO+NO3	OK	0.726791	0.795404	0.128457	0.081009	0.89055	0.962871	no
Zm00001d000483	Zm00001d000483	-	3:19194747-19210804	NO3	cPTIO+NO3	NOTEST	0.0334357	0.0785091	1.02694	0	1	1	no
Zm00001d000484	Zm00001d000484	-	3:19444063-19444362	NO3	cPTIO+NO3	NOTEST	0	0	0	0	1	1	no
Zm00001d000485	Zm00001d000485	-	3:19818597-19830049	NO3	cPTIO+NO3	OK	0.166006	0.869386	2.32087	0.631734	0.5649	0.81343	no
Zm00001d000486	Zm00001d000486	-	3:21613545-21614342	NO3	cPTIO+NO3	NOTEST	0.0193608	0.0321233	0.520727	0	1	1	no
Zm00001d000487	Zm00001d000487	-	3:22138290-22138657	NO3	cPTIO+NO3	NOTEST	0	0	0	0	1	1	no
Zm00001d000488	Zm00001d000488	-	3:23201283-23201571	NO3	cPTIO+NO3	NOTEST	0	0	0	0	1	1	no
Zm00001d000489	Zm00001d000489	-	3:23216903-23217343	NO3	cPTIO+NO3	NOTEST	0	0	0	0	1	1	no
Zm00001d000490	Zm00001d000490	-	3:23308485-23308901	NO3	cPTIO+NO3	NOTEST	0	0.168068	4.15436	0	1	1	no
Zm00001d000491	Zm00001d000491	-	3:23368915-23369215	NO3	cPTIO+NO3	NOTEST	0	0	0	0	1	1	no
Zm00001d000492	Zm00001d000492	-	3:23369522-23371204	NO3	cPTIO+NO3	NOTEST	0.408724	0.359162	-0.181746	0	1	1	no
Zm00001d000493	Zm00001d000493	-	3:23369522-23371204	NO3	cPTIO+NO3	NOTEST	8.4426e-06	0	-0.0012175	0	1	1	no
Zm00001d000494	Zm00001d000494	-	3:23369522-23371204	NO3	cPTIO+NO3	NOTEST	0	0	0	0	1	1	no
Zm00001d000495	Zm00001d000495	-	3:23369522-23371204	NO3	cPTIO+NO3	OK	0.54147	0.19119	-1.45472	-0.498373	0.48915	0.765927	no
Zm00001d000496	Zm00001d000496	-	3:23369522-23371204	NO3	cPTIO+NO3	NOTEST	0	0	0	0	1	1	no
Zm00001d000497	Zm00001d000497	-	3:24648848-24654887	NO3	cPTIO+NO3	OK	0.411533	0.429972	0.0617661	0.0233486	0.95895	0.985175	no
Zm00001d000498	Zm00001d000498	-	3:24648848-24654887	NO3	cPTIO+NO3	OK	0.301355	0.529845	0.793985	0.47188	0.5111	0.780628	no
Zm00001d000499	Zm00001d000499	-	3:24648848-24654887	NO3	cPTIO+NO3	OK	9.05535	5.47079	-0.725979	-1.07997	0.09005	0.308448	no
Zm00001d000500	Zm00001d000500	-	3:24648848-24654887	NO3	cPTIO+NO3	OK	1.01125	0.861596	-0.228605	-0.211371	0.76875	0.917319	no
Zm00001d000501	Zm00001d000501	-	3:27396808-27397449	NO3	cPTIO+NO3	OK	6.28076	4.90252	-0.356771	-0.514964	0.42615	0.719256	no
Zm00001d000502	Zm00001d000502	-	3:27549264-27550063	NO3	cPTIO+NO3	OK	3.9716	3.21699	-0.303159	-0.452481	0.4907	0.766833	no
Zm00001d000503	Zm00001d000503	-	3:29990384-30016117	NO3	cPTIO+NO3	NOTEST	0.0498377	0.108528	0.986101	0	1	1	no
Zm00001d000504	Zm00001d000504	-	3:29990384-30016117	NO3	cPTIO+NO3	NOTEST	0.256265	0.186365	-0.439325	0	1	1	no
Zm00001d000505	Zm00001d000505	-	3:30869858-30870495	NO3	cPTIO+NO3	OK	7.51176	15.3694	1.03186	2.02543	0.0023	0.0249835	yes
Zm00001d000506	Zm00001d000506	-	3:34384604-34385528	NO3	cPTIO+NO3	OK	2.05445	0.819097	-1.31614	-1.38128	0.03625	0.17418	no
Zm00001d000507	Zm00001d000507	-	3:35780231-35784293	NO3	cPTIO+NO3	NOTEST	0.0956266	0.174876	0.807585	0	1	1	no
Zm00001d000508	Zm00001d000508	-	3:36020108-36020746	NO3	cPTIO+NO3	OK	250.18	256.345	0.0351189	0.110468	0.8639	0.953287	no
Zm00001d000509	Zm00001d000509	-	3:36194384-36199305	NO3	cPTIO+NO3	OK	0.423575	0.198343	-1.05732	-0.189582	0.5959	0.831186	no
Zm00001d000510	Zm00001d000510	-	3:37403120-37412755	NO3	cPTIO+NO3	NOTEST	0.144089	0.0744949	-0.866828	0	1	1	no
Zm00001d000511	Zm00001d000511	-	3:37588294-37589154	NO3	cPTIO+NO3	NOTEST	0.0709443	0	-3.01693	0	1	1	no
Zm00001d000512	Zm00001d000512	-	3:40273556-40274893	NO3	cPTIO+NO3	OK	1.08239	0.691753	-0.638453	-0.667251	0.49105	0.767031	no
Zm00001d000513	Zm00001d000513	-	3:40279608-40280247	NO3	cPTIO+NO3	NOTEST	0.107865	0.244194	1.10879	0	1	1	no
Zm00001d000514	Zm00001d000514	-	3:42635147-42637797	NO3	cPTIO+NO3	OK	5.29115	9.58321	0.855708	1.9752	0.003	0.030456	yes
Zm00001d000515	Zm00001d000515	-	3:42648993-42649803	NO3	cPTIO+NO3	NOTEST	0	0	0	0	1	1	no
Zm00001d000516	Zm00001d000516	-	3:42787413-42788031	NO3	cPTIO+NO3	NOTEST	0.0207058	0.140919	2.29719	0	1	1	no
Zm00001d000517	Zm00001d000517	-	3:43683470-43685241	NO3	cPTIO+NO3	OK	2.04836	2.85739	0.478243	0.675658	0.33415	0.640642	no
Zm00001d000518	Zm00001d000518	-	3:45562369-45562696	NO3	cPTIO+NO3	OK	0.458174	1.87856	2.01217	1.22213	0.09655	0.321139	no
Zm00001d000519	Zm00001d000519	-	3:46886533-46887549	NO3	cPTIO+NO3	NOTEST	0	0	0	0	1	1	no
Zm00001d000520	Zm00001d000520	-	3:47673858-47674134	NO3	cPTIO+NO3	NOTEST	0	0	0	0	1	1	no
Zm00001d000521	Zm00001d000521	-	3:47830816-47831608	NO3	cPTIO+NO3	NOTEST	0.049475	0	-2.57228	0	1	1	no
Zm00001d000522	Zm00001d000522	-	3:49663555-49811108	NO3	cPTIO+NO3	OK	169.641	128.788	-0.39746	-0.389207	0.54355	0.801318	no
Zm00001d000523	Zm00001d000523	-	3:49663555-49811108	NO3	cPTIO+NO3	OK	19.727	12.9361	-0.608385	-0.753281	0.28045	0.586103	no
Zm00001d000524	Zm00001d000524	-	3:49663555-49811108	NO3	cPTIO+NO3	OK	162.81	118.112	-0.463	-0.556358	0.4067	0.702772	no
Zm00001d000525	Zm00001d000525	-	3:49663555-49811108	NO3	cPTIO+NO3	NOTEST	0.102039	0.118203	0.194429	0	1	1	no
Zm00001d000526	Zm00001d000526	-	3:49663555-49811108	NO3	cPTIO+NO3	OK	109.175	90.0118	-0.278428	-0.515185	0.44705	0.735291	no
Zm00001d000528	Zm00001d000528	-	3:50258031-50258845	NO3	cPTIO+NO3	NOTEST	0.0314612	0	-2.05176	0	1	1	no
Zm00001d000529	Zm00001d000529	-	3:50772481-50775103	NO3	cPTIO+NO3	NOTEST	0.0599152	0.0464045	-0.309796	0	1	1	no
Zm00001d000530	Zm00001d000530	-	3:51069957-51070267	NO3	cPTIO+NO3	NOTEST	0	0	0	0	1	1	no
Zm00001d000531	Zm00001d000531	-	3:51842029-51842410	NO3	cPTIO+NO3	NOTEST	0.118753	0	-3.68653	0	1	1	no
Zm00001d000532	Zm00001d000532	-	3:52393984-52394783	NO3	cPTIO+NO3	NOTEST	0	0	0	0	1	1	no
Zm00001d000533	Zm00001d000533	-	3:53840628-53841148	NO3	cPTIO+NO3	NOTEST	0	0	0	0	1	1	no
Zm00001d000534	Zm00001d000534	-	3:56249192-56253845	NO3	cPTIO+NO3	NOTEST	0	0	0	0	1	1	no
Zm00001d000535	Zm00001d000535	-	3:57005991-57006372	NO3	cPTIO+NO3	NOTEST	0	0	0	0	1	1	no
Zm00001d000536	Zm00001d000536	-	3:58555715-58555896	NO3	cPTIO+NO3	OK	42.5857	14.848	-1.51947	-1.62363	0.01935	0.114224	no
Zm00001d000537	Zm00001d000537	-	3:59474381-59477010	NO3	cPTIO+NO3	OK	4.1739	6.05988	0.53682	0.910642	0.15435	0.425761	no
Zm00001d000538	Zm00001d000538	-	3:59474381-59477010	NO3	cPTIO+NO3	NOTEST	0	0	0	0	1	1	no
Zm00001d000539	Zm00001d000539	-	3:59481397-59481911	NO3	cPTIO+NO3	NOTEST	0	0	0	0	1	1	no
Zm00001d000540	Zm00001d000540	-	3:61061338-61061597	NO3	cPTIO+NO3	NOTEST	0	0	0	0	1	1	no
Zm00001d000541	Zm00001d000541	-	3:63156610-63156942	NO3	cPTIO+NO3	NOTEST	0.070522	0	-3.00938	0	1	1	no
Zm00001d000542	Zm00001d000542	-	3:63321685-63323151	NO3	cPTIO+NO3	OK	1.3136	1.75404	0.414416	0.729743	0.306	0.612627	no
Zm00001d000543	Zm00001d000543	-	3:63422457-63422884	NO3	cPTIO+NO3	NOTEST	0	0	0	0	1	1	no
Zm00001d000544	Zm00001d000544	-	3:64948895-64949405	NO3	cPTIO+NO3	NOTEST	0	0.28056	4.86076	0	1	1	no
Zm00001d000545	Zm00001d000545	-	3:66442875-66445660	NO3	cPTIO+NO3	OK	2.48679	1.58809	-0.643726	-0.851161	0.18125	0.466274	no
Zm00001d000546	Zm00001d000546	-	3:68430609-68431276	NO3	cPTIO+NO3	NOTEST	0	0.0599691	2.80672	0	1	1	no
Zm00001d000547	Zm00001d000547	-	3:69441040-69443493	NO3	cPTIO+NO3	OK	3.01243	2.00109	-0.587731	-0.425611	0.55425	0.807017	no
Zm00001d000548	Zm00001d000548	-	3:69441040-69443493	NO3	cPTIO+NO3	OK	1.14998	1.49761	0.378163	0.647987	0.33535	0.641762	no
Zm00001d000549	Zm00001d000549	-	3:70090369-70092002	NO3	cPTIO+NO3	NOTEST	0	0	0	0	1	1	no
Zm00001d000550	Zm00001d000550	-	3:71629829-71631103	NO3	cPTIO+NO3	OK	4.4849	4.13195	-0.117979	-0.247535	0.70615	0.890274	no
Zm00001d000551	Zm00001d000551	-	3:71854282-71854584	NO3	cPTIO+NO3	OK	6.61392	14.9532	1.17566	1.58447	0.0158	0.100032	no
Zm00001d000552	Zm00001d000552	-	3:72199052-72199699	NO3	cPTIO+NO3	NOTEST	0.102963	0.0946881	-0.109753	0	1	1	no
Zm00001d000553	Zm00001d000553	-	3:73203867-73290655	NO3	cPTIO+NO3	OK	2.2586	1.94285	-0.216221	-0.0637106	0.9219	0.973589	no
Zm00001d000554	Zm00001d000554	-	3:74520316-74521666	NO3	cPTIO+NO3	NOTEST	0	0	0	0	1	1	no
Zm00001d000555	Zm00001d000555	-	3:78897916-78898542	NO3	cPTIO+NO3	NOTEST	0	0	0	0	1	1	no
Zm00001d000556	Zm00001d000556	-	3:81249152-81251042	NO3	cPTIO+NO3	OK	0.965629	1.72979	0.834509	1.4874	0.04325	0.194872	no
Zm00001d000557	Zm00001d000557	-	3:81493072-81493787	NO3	cPTIO+NO3	OK	0.584691	0.301687	-0.932042	-0.825989	0.18595	0.472966	no
Zm00001d000558	Zm00001d000558	-	3:81622145-81622968	NO3	cPTIO+NO3	NOTEST	0	0	0	0	1	1	no
Zm00001d000559	Zm00001d000559	-	3:81730077-81730379	NO3	cPTIO+NO3	NOTEST	0	0	0	0	1	1	no
Zm00001d000560	Zm00001d000560	-	3:82375567-82389198	NO3	cPTIO+NO3	NOTEST	0	0	0	0	1	1	no
Zm00001d000561	Zm00001d000561	-	3:84004978-84006525	NO3	cPTIO+NO3	OK	14.0389	16.1641	0.203228	0.578444	0.4095	0.705038	no
Zm00001d000562	Zm00001d000562	-	3:88591822-88592293	NO3	cPTIO+NO3	NOTEST	0	0	0	0	1	1	no
Zm00001d000563	Zm00001d000563	-	3:88782558-88783221	NO3	cPTIO+NO3	NOTEST	0	0	0	0	1	1	no
Zm00001d000564	Zm00001d000564	-	3:90044201-90044538	NO3	cPTIO+NO3	OK	1.88636	0.107913	-4.00744	-1.78815	0.23105	0.533689	no
Zm00001d000565	Zm00001d000565	-	3:90495754-90520569	NO3	cPTIO+NO3	OK	2.75749	3.44869	0.321648	0.439769	0.5227	0.789472	no
Zm00001d000566	Zm00001d000566	-	3:91690405-91693888	NO3	cPTIO+NO3	OK	0.847554	0.302409	-1.45679	-1.28874	0.06595	0.25389	no
Zm00001d000567	Zm00001d000567	-	3:92415005-92421191	NO3	cPTIO+NO3	NOTEST	0.119558	0.218362	0.817725	0	1	1	no
Zm00001d000568	Zm00001d000568	-	3:95275100-95275626	NO3	cPTIO+NO3	OK	0.375819	0.473849	0.326633	0.252586	0.7362	0.903782	no
Zm00001d000570	Zm00001d000570	-	3:96133440-96171332	NO3	cPTIO+NO3	OK	1.28586	2.19615	0.767621	0.446226	0.57315	0.818244	no
Zm00001d000571	Zm00001d000571	-	3:98304596-98305036	NO3	cPTIO+NO3	OK	0.566643	0.533379	-0.0857196	-0.0643426	0.9425	0.980088	no
Zm00001d000572	Zm00001d000572	-	3:100059566-100061284	NO3	cPTIO+NO3	NOTEST	0.437923	0.261687	-0.721305	0	1	1	no
Zm00001d000573	Zm00001d000573	-	3:103094372-103094808	NO3	cPTIO+NO3	NOTEST	0	0	0	0	1	1	no
Zm00001d000574	Zm00001d000574	-	3:103626816-103627130	NO3	cPTIO+NO3	NOTEST	0.27326	0	-4.82405	0	1	1	no
Zm00001d000575	Zm00001d000575	-	3:104075930-104076517	NO3	cPTIO+NO3	NOTEST	0	0	0	0	1	1	no
Zm00001d000576	Zm00001d000576	-	3:104763763-104764821	NO3	cPTIO+NO3	OK	2.08006	3.70313	0.829091	1.42795	0.0366	0.175233	no
Zm00001d000579	Zm00001d000579	-	3:106112890-106113146	NO3	cPTIO+NO3	NOTEST	0	0	0	0	1	1	no
Zm00001d000580	Zm00001d000580	-	3:106549708-106550362	NO3	cPTIO+NO3	NOTEST	0.0925886	0.0889134	-0.0526325	0	1	1	no
Zm00001d000581	Zm00001d000581	-	3:106667209-106668592	NO3	cPTIO+NO3	NOTEST	0	0	0	0	1	1	no
Zm00001d000582	Zm00001d000582	-	3:110465001-110469594	NO3	cPTIO+NO3	OK	28.8137	24.3462	-0.242966	-0.154855	0.8046	0.931711	no
Zm00001d000583	Zm00001d000583	-	3:111443617-111443871	NO3	cPTIO+NO3	NOTEST	0	0	0	0	1	1	no
Zm00001d000584	Zm00001d000584	-	3:111509134-111509560	NO3	cPTIO+NO3	NOTEST	0	0	0	0	1	1	no
Zm00001d000585	Zm00001d000585	-	3:111557579-111560786	NO3	cPTIO+NO3	NOTEST	0	0	0	0	1	1	no
Zm00001d000586	Zm00001d000586	-	3:112702699-112703274	NO3	cPTIO+NO3	NOTEST	0	0	0	0	1	1	no
Zm00001d000587	Zm00001d000587	-	3:112932204-112932864	NO3	cPTIO+NO3	NOTEST	0	0	0	0	1	1	no
Zm00001d000588	Zm00001d000588	-	3:113453042-113453349	NO3	cPTIO+NO3	NOTEST	0	0	0	0	1	1	no
Zm00001d000589	Zm00001d000589	-	3:114244391-114251164	NO3	cPTIO+NO3	OK	0.947558	1.52696	0.682648	0.141936	0.73615	0.903768	no
Zm00001d000590	Zm00001d000590	-	3:117893714-117894372	NO3	cPTIO+NO3	NOTEST	0.087936	0	-3.29184	0	1	1	no
Zm00001d000591	Zm00001d000591	-	3:119058476-119058962	NO3	cPTIO+NO3	NOTEST	0	0	0	0	1	1	no
Zm00001d000592	Zm00001d000592	-	3:119396468-119396859	NO3	cPTIO+NO3	NOTEST	0	0	0	0	1	1	no
Zm00001d000593	Zm00001d000593	-	3:120670341-120670821	NO3	cPTIO+NO3	NOTEST	0.110387	0.0641586	-0.698994	0	1	1	no
Zm00001d000594	Zm00001d000594	-	3:120935455-120936246	NO3	cPTIO+NO3	NOTEST	0	0	0	0	1	1	no
Zm00001d000595	Zm00001d000595	-	3:121713919-121714240	NO3	cPTIO+NO3	NOTEST	0	0	0	0	1	1	no
Zm00001d000596	Zm00001d000596	-	3:121816473-121816974	NO3	cPTIO+NO3	OK	1.18849	0.348013	-1.74313	-1.47842	0.06355	0.247763	no
Zm00001d000597	Zm00001d000597	-	3:121955571-121955928	NO3	cPTIO+NO3	NOTEST	0	0	0	0	1	1	no
Zm00001d000598	Zm00001d000598	-	3:122015127-122015631	NO3	cPTIO+NO3	NOTEST	0	0.0731943	3.05648	0	1	1	no
Zm00001d000599	Zm00001d000599	-	3:123287628-123289154	NO3	cPTIO+NO3	OK	6.98441	7.14995	0.0337471	0.0796649	0.90035	0.966493	no
Zm00001d000600	Zm00001d000600	-	3:123796643-123796875	NO3	cPTIO+NO3	NOTEST	0	0	0	0	1	1	no
Zm00001d000601	Zm00001d000601	-	3:125354678-125356912	NO3	cPTIO+NO3	NOTEST	0.0143029	0.0289589	0.680824	0	1	1	no
Zm00001d000602	Zm00001d000602	-	3:125710975-125711226	NO3	cPTIO+NO3	NOTEST	0.394449	0	-5.33789	0	1	1	no
Zm00001d000603	Zm00001d000603	-	3:126610171-126612435	NO3	cPTIO+NO3	OK	7.38606	4.53384	-0.702845	-1.07125	0.1062	0.340948	no
Zm00001d000604	Zm00001d000604	-	3:126948835-126952206	NO3	cPTIO+NO3	NOTEST	0.0544168	0.131069	1.13089	0	1	1	no
Zm00001d000605	Zm00001d000605	-	3:127187147-127187800	NO3	cPTIO+NO3	NOTEST	0	0	0	0	1	1	no
Zm00001d000606	Zm00001d000606	-	3:127803354-127803678	NO3	cPTIO+NO3	NOTEST	0	0	0	0	1	1	no
Zm00001d000607	Zm00001d000607	-	3:127991725-127992058	NO3	cPTIO+NO3	OK	1.66704	0.47897	-1.7781	-1.42068	0.15415	0.425385	no
Zm00001d000608	Zm00001d000608	-	3:130528846-130532046	NO3	cPTIO+NO3	OK	4.30901	5.36357	0.31518	0.498336	0.4382	0.728568	no
Zm00001d000609	Zm00001d000609	-	3:130528846-130532046	NO3	cPTIO+NO3	OK	0.606779	0.0803464	-2.77121	-0.664052	0.3537	0.65844	no
Zm00001d000610	Zm00001d000610	-	3:130528846-130532046	NO3	cPTIO+NO3	OK	0.419109	0.700944	0.728392	0.386312	0.60735	0.838006	no
Zm00001d000611	Zm00001d000611	-	3:131590009-131590863	NO3	cPTIO+NO3	NOTEST	0	0	0	0	1	1	no
Zm00001d000612	Zm00001d000612	-	3:131595793-131597472	NO3	cPTIO+NO3	NOTEST	0	0	0	0	1	1	no
Zm00001d000613	Zm00001d000613	-	3:134797829-134800296	NO3	cPTIO+NO3	NOTEST	0.232405	0.160499	-0.507656	0	1	1	no
Zm00001d000614	Zm00001d000614	-	3:134797829-134800296	NO3	cPTIO+NO3	OK	0.481546	0.11201	-2.01033	-1.05035	0.2523	0.556696	no
Zm00001d000615	Zm00001d000615	-	3:134881160-134881932	NO3	cPTIO+NO3	NOTEST	0	0	0	0	1	1	no
Zm00001d000616	Zm00001d000616	-	3:137472176-137472497	NO3	cPTIO+NO3	NOTEST	0	0	0	0	1	1	no
Zm00001d000617	Zm00001d000617	-	3:137590414-137590661	NO3	cPTIO+NO3	OK	1.06359	0	-6.7463	#NAME?	0.0428	0.193402	no
Zm00001d000618	Zm00001d000618	-	3:140011561-140012001	NO3	cPTIO+NO3	OK	0.664407	0.605899	-0.130926	-0.0793928	0.90865	0.969643	no
Zm00001d000619	Zm00001d000619	-	3:143821056-143823618	NO3	cPTIO+NO3	OK	1.11116	2.20023	0.979204	1.89302	0.0048	0.0427252	yes
Zm00001d000620	Zm00001d000620	-	3:143821056-143823618	NO3	cPTIO+NO3	OK	1.16657	2.5109	1.09935	0.396917	0.69865	0.886732	no
Zm00001d000621	Zm00001d000621	-	3:143939652-143940292	NO3	cPTIO+NO3	NOTEST	0	0	0	0	1	1	no
Zm00001d000622	Zm00001d000622	-	3:145752191-145753296	NO3	cPTIO+NO3	NOTEST	0	0	0	0	1	1	no
Zm00001d000623	Zm00001d000623	-	3:146285063-146288191	NO3	cPTIO+NO3	OK	27.2505	19.0796	-0.514025	-0.435887	0.50735	0.778146	no
Zm00001d000624	Zm00001d000624	-	3:146714374-146719230	NO3	cPTIO+NO3	NOTEST	0	0	0	0	1	1	no
Zm00001d000625	Zm00001d000625	-	3:147121998-147125415	NO3	cPTIO+NO3	OK	1.17364	1.83803	0.642758	1.30972	0.05295	0.221347	no
Zm00001d000626	Zm00001d000626	-	3:147523422-147523919	NO3	cPTIO+NO3	NOTEST	0	0	0	0	1	1	no
Zm00001d000627	Zm00001d000627	-	3:148575170-148575616	NO3	cPTIO+NO3	NOTEST	0	0	0	0	1	1	no
Zm00001d000628	Zm00001d000628	-	3:153561680-153562143	NO3	cPTIO+NO3	NOTEST	0	0	0	0	1	1	no
Zm00001d000629	Zm00001d000629	-	3:153563565-153564215	NO3	cPTIO+NO3	NOTEST	0	0	0	0	1	1	no
Zm00001d000630	Zm00001d000630	-	3:155433403-155433990	NO3	cPTIO+NO3	NOTEST	0	0	0	0	1	1	no
Zm00001d000631	Zm00001d000631	-	3:156106775-156107177	NO3	cPTIO+NO3	NOTEST	0	0	0	0	1	1	no
Zm00001d000632	Zm00001d000632	-	3:156233951-156234804	NO3	cPTIO+NO3	NOTEST	0.0230737	0.0284225	0.216267	0	1	1	no
Zm00001d000633	Zm00001d000633	-	3:158638290-158639594	NO3	cPTIO+NO3	NOTEST	0	0.193838	4.34935	0	1	1	no
Zm00001d000634	Zm00001d000634	-	3:158938787-158941323	NO3	cPTIO+NO3	OK	8.96312	9.64623	0.10585	0.305915	0.64615	0.859998	no
Zm00001d000635	Zm00001d000635	-	3:158990354-158990922	NO3	cPTIO+NO3	NOTEST	0	0.140681	3.91343	0	1	1	no
Zm00001d000636	Zm00001d000636	-	3:159782305-159782950	NO3	cPTIO+NO3	NOTEST	0.0536196	0.108595	0.8985	0	1	1	no
Zm00001d000637	Zm00001d000637	-	3:161227290-161227492	NO3	cPTIO+NO3	NOTEST	0	0	0	0	1	1	no
Zm00001d000638	Zm00001d000638	-	3:161231903-161232532	NO3	cPTIO+NO3	NOTEST	0.0473223	0	-2.5191	0	1	1	no
Zm00001d000639	Zm00001d000639	-	3:162854447-162854933	NO3	cPTIO+NO3	NOTEST	0.0421647	0	-2.38307	0	1	1	no
Zm00001d000640	Zm00001d000640	-	3:163753013-163754144	NO3	cPTIO+NO3	OK	34.6527	12.4669	-1.47412	-2.16775	0.00175	0.0202777	yes
Zm00001d000641	Zm00001d000641	-	3:166271436-166276507	NO3	cPTIO+NO3	OK	26.8792	34.8399	0.374128	0.393096	0.54005	0.799249	no
Zm00001d000642	Zm00001d000642	-	3:166544541-166545222	NO3	cPTIO+NO3	NOTEST	0	0	0	0	1	1	no
Zm00001d000643	Zm00001d000643	-	3:167060723-167060938	NO3	cPTIO+NO3	NOTEST	0.32265	0.51597	0.660975	0	1	1	no
Zm00001d000644	Zm00001d000644	-	3:171069969-171070483	NO3	cPTIO+NO3	NOTEST	0	0	0	0	1	1	no
Zm00001d000646	Zm00001d000646	-	3:172340377-172341121	NO3	cPTIO+NO3	NOTEST	0	0	0	0	1	1	no
Zm00001d000647	Zm00001d000647	-	3:173521046-173521539	NO3	cPTIO+NO3	NOTEST	0	0	0	0	1	1	no
Zm00001d000648	Zm00001d000648	-	3:173689665-173689960	NO3	cPTIO+NO3	NOTEST	0	0	0	0	1	1	no
Zm00001d000649	Zm00001d000649	-	3:174587340-174587987	NO3	cPTIO+NO3	NOTEST	0	0	0	0	1	1	no
Zm00001d000650	Zm00001d000650	-	3:174787066-174792369	NO3	cPTIO+NO3	OK	1.02112	0.666566	-0.60791	-0.19699	0.8042	0.931606	no
Zm00001d000651	Zm00001d000651	-	3:174857688-174858789	NO3	cPTIO+NO3	NOTEST	0	0.328251	5.08002	0	1	1	no
Zm00001d000652	Zm00001d000652	-	3:175787335-175790975	NO3	cPTIO+NO3	OK	1.08319	1.14698	0.0818198	0.168793	0.8033	0.93131	no
Zm00001d000653	Zm00001d000653	-	3:176876630-176876929	NO3	cPTIO+NO3	NOTEST	0	0	0	0	1	1	no
Zm00001d000654	Zm00001d000654	-	3:178548898-178549543	NO3	cPTIO+NO3	NOTEST	0	0	0	0	1	1	no
Zm00001d000655	Zm00001d000655	-	3:178833745-178834410	NO3	cPTIO+NO3	NOTEST	0.0664395	0.201756	1.47001	0	1	1	no
Zm00001d000656	Zm00001d000656	-	3:181592841-181593651	NO3	cPTIO+NO3	NOTEST	0	0	0	0	1	1	no
Zm00001d000657	Zm00001d000657	-	3:182063971-182069662	NO3	cPTIO+NO3	OK	0.530703	1.80951	1.75064	0.352097	0.41105	0.70615	no
Zm00001d000658	Zm00001d000658	-	3:182200770-182201545	NO3	cPTIO+NO3	NOTEST	0	0	0	0	1	1	no
Zm00001d000659	Zm00001d000659	-	3:182323981-182324718	NO3	cPTIO+NO3	NOTEST	0.37923	0.117846	-1.60622	0	1	1	no
Zm00001d000660	Zm00001d000660	-	3:182353306-182353607	NO3	cPTIO+NO3	OK	2.30126	1.26042	-0.863374	-0.67598	0.3084	0.614702	no
Zm00001d000661	Zm00001d000661	-	3:182355093-182355462	NO3	cPTIO+NO3	NOTEST	0.0815742	0	-3.19494	0	1	1	no
Zm00001d000662	Zm00001d000662	-	3:182654841-182662875	NO3	cPTIO+NO3	NOTEST	0.313539	0.147424	-1.03928	0	1	1	no
Zm00001d000663	Zm00001d000663	-	3:182684701-182685317	NO3	cPTIO+NO3	NOTEST	0	0	0	0	1	1	no
Zm00001d000664	Zm00001d000664	-	3:183190497-183208440	NO3	cPTIO+NO3	NOTEST	0	0	0	0	1	1	no
Zm00001d000665	Zm00001d000665	-	3:183967670-183969318	NO3	cPTIO+NO3	NOTEST	0	0.0197455	1.57267	0	1	1	no
Zm00001d000666	Zm00001d000666	-	3:184607651-184607912	NO3	cPTIO+NO3	NOTEST	0	0.222966	4.54205	0	1	1	no
Zm00001d000667	Zm00001d000667	-	3:184999152-185011550	NO3	cPTIO+NO3	NOTEST	0.0135038	0.054176	1.44914	0	1	1	no
Zm00001d000668	Zm00001d000668	-	3:186520868-186521113	NO3	cPTIO+NO3	NOTEST	0	0	0	0	1	1	no
Zm00001d000669	Zm00001d000669	-	3:187048997-187049301	NO3	cPTIO+NO3	NOTEST	0	0	0	0	1	1	no
Zm00001d000670	Zm00001d000670	-	3:187058511-187058855	NO3	cPTIO+NO3	NOTEST	0	0	0	0	1	1	no
Zm00001d000671	Zm00001d000671	-	3:187657173-187659315	NO3	cPTIO+NO3	NOTEST	0.0583629	0.0953569	0.623999	0	1	1	no
Zm00001d000673	Zm00001d000673	-	3:189268740-189271392	NO3	cPTIO+NO3	OK	4.68647	7.50923	0.679008	0.991144	0.13455	0.392531	no
Zm00001d000674	Zm00001d000674	-	3:189268740-189271392	NO3	cPTIO+NO3	NOTEST	0.0679244	0.044994	-0.502801	0	1	1	no
Zm00001d000675	Zm00001d000675	-	3:191575038-191575825	NO3	cPTIO+NO3	NOTEST	0	0.24681	4.68263	0	1	1	no
Zm00001d000676	Zm00001d000676	-	3:193492375-193497031	NO3	cPTIO+NO3	NOTEST	0.452122	0	-5.5302	0	1	1	no
Zm00001d000677	Zm00001d000677	-	3:193684217-193684455	NO3	cPTIO+NO3	NOTEST	0	0	0	0	1	1	no
Zm00001d000678	Zm00001d000678	-	3:194777687-194778285	NO3	cPTIO+NO3	NOTEST	0	0	0	0	1	1	no
Zm00001d000679	Zm00001d000679	-	3:195292877-195293576	NO3	cPTIO+NO3	NOTEST	0	0	0	0	1	1	no
Zm00001d000680	Zm00001d000680	-	3:197444398-197444866	NO3	cPTIO+NO3	NOTEST	0	0	0	0	1	1	no
Zm00001d000681	Zm00001d000681	-	3:197776386-197778922	NO3	cPTIO+NO3	OK	2.14067	2.03899	-0.0698732	-0.0476264	0.94695	0.98145	no
Zm00001d000682	Zm00001d000682	-	3:197779219-197789570	NO3	cPTIO+NO3	OK	5.02453	6.07928	0.274415	0.490672	0.45085	0.73732	no
Zm00001d000683	Zm00001d000683	-	3:200377049-200383673	NO3	cPTIO+NO3	OK	5.71183	2.55243	-1.15896	-0.38438	0.686	0.880377	no
Zm00001d000684	Zm00001d000684	-	3:201623436-201624806	NO3	cPTIO+NO3	NOTEST	0	0.148366	3.98519	0	1	1	no
Zm00001d000685	Zm00001d000685	-	3:205192539-205198352	NO3	cPTIO+NO3	OK	0	4.67405	8.87161	#NAME?	0.14835	0.416663	no
Zm00001d000686	Zm00001d000686	-	3:205388699-205389225	NO3	cPTIO+NO3	NOTEST	0.114498	0.216614	0.864114	0	1	1	no
Zm00001d000687	Zm00001d000687	-	3:205435619-205435827	NO3	cPTIO+NO3	NOTEST	0	0.593332	5.91488	0	1	1	no
Zm00001d000688	Zm00001d000688	-	3:207756725-207757515	NO3	cPTIO+NO3	OK	0.375443	0.699741	0.880775	0.763706	0.2732	0.578377	no
Zm00001d000689	Zm00001d000689	-	3:209669023-209669484	NO3	cPTIO+NO3	NOTEST	0	0	0	0	1	1	no
Zm00001d000690	Zm00001d000690	-	3:210250789-210261339	NO3	cPTIO+NO3	NOTEST	0.0835258	0.104698	0.294404	0	1	1	no
Zm00001d000691	Zm00001d000691	-	3:210250789-210261339	NO3	cPTIO+NO3	NOTEST	0.214981	0.17087	-0.31485	0	1	1	no
Zm00001d000692	Zm00001d000692	-	3:210454353-210456117	NO3	cPTIO+NO3	NOTEST	0.0535493	0.332728	2.43112	0	1	1	no
Zm00001d000693	Zm00001d000693	-	3:211409357-211409649	NO3	cPTIO+NO3	NOTEST	0	0	0	0	1	1	no
Zm00001d000694	Zm00001d000694	-	3:211418907-211419402	NO3	cPTIO+NO3	NOTEST	0	0	0	0	1	1	no
Zm00001d000695	Zm00001d000695	-	3:211598478-211613691	NO3	cPTIO+NO3	NOTEST	0.347279	0.36992	0.0886445	0	1	1	no
Zm00001d000696	Zm00001d000696	-	3:211839677-211840009	NO3	cPTIO+NO3	NOTEST	0	0	0	0	1	1	no
Zm00001d000697	Zm00001d000697	-	3:213451298-213451509	NO3	cPTIO+NO3	OK	1.15293	0.737487	-0.637644	-0.625896	0.41625	0.71032	no
Zm00001d000698	Zm00001d000698	-	3:213526140-213526540	NO3	cPTIO+NO3	NOTEST	0	0	0	0	1	1	no
Zm00001d000699	Zm00001d000699	-	3:214184794-214185234	NO3	cPTIO+NO3	NOTEST	0	0	0	0	1	1	no
Zm00001d000700	Zm00001d000700	-	3:216210897-216211384	NO3	cPTIO+NO3	NOTEST	0	0.0797176	3.16539	0	1	1	no
Zm00001d000701	Zm00001d000701	-	3:216522568-216523263	NO3	cPTIO+NO3	NOTEST	0.0928561	0.159519	0.72082	0	1	1	no
Zm00001d000702	Zm00001d000702	-	3:217450530-217451066	NO3	cPTIO+NO3	NOTEST	0.349673	0.3494	-0.00109545	0	1	1	no
Zm00001d000703	Zm00001d000703	-	3:217768928-217769196	NO3	cPTIO+NO3	NOTEST	0	0	0	0	1	1	no
Zm00001d000704	Zm00001d000704	-	3:217769639-217770052	NO3	cPTIO+NO3	NOTEST	0	0	0	0	1	1	no
Zm00001d000705	Zm00001d000705	-	3:217769639-217770052	NO3	cPTIO+NO3	NOTEST	0	0	0	0	1	1	no
Zm00001d000706	Zm00001d000706	-	3:218486986-218487677	NO3	cPTIO+NO3	OK	3.02726	4.42304	0.545526	0.896608	0.18995	0.479085	no
Zm00001d000707	Zm00001d000707	-	3:220216161-220218508	NO3	cPTIO+NO3	OK	2.73045	3.54323	0.374718	0.883352	0.20255	0.497326	no
Zm00001d000708	Zm00001d000708	-	3:220837738-220838401	NO3	cPTIO+NO3	NOTEST	0	0	0	0	1	1	no
Zm00001d000709	Zm00001d000709	-	3:221923984-221924640	NO3	cPTIO+NO3	OK	3.40395	1.87224	-0.858991	-1.20054	0.07475	0.274577	no
Zm00001d000710	Zm00001d000710	-	3:222098382-222099216	NO3	cPTIO+NO3	NOTEST	0	0	0	0	1	1	no
Zm00001d000711	Zm00001d000711	-	3:222160706-222170731	NO3	cPTIO+NO3	NOTEST	0	0	0	0	1	1	no
Zm00001d000712	Zm00001d000712	-	3:222311518-222313241	NO3	cPTIO+NO3	OK	0.743109	1.95811	1.38588	1.72274	0.02345	0.130568	no
Zm00001d000713	Zm00001d000713	-	3:222317591-222318709	NO3	cPTIO+NO3	OK	0.590824	0.823081	0.471514	0.581006	0.35425	0.658915	no
Zm00001d000714	Zm00001d000714	-	3:223370007-223382649	NO3	cPTIO+NO3	NOTEST	0.224607	0.30271	0.414579	0	1	1	no
Zm00001d000715	Zm00001d000715	-	3:223649287-223651434	NO3	cPTIO+NO3	NOTEST	0.176645	0.160513	-0.130415	0	1	1	no
Zm00001d000716	Zm00001d000716	-	3:223652142-223654193	NO3	cPTIO+NO3	NOTEST	0.06057	0.101644	0.661779	0	1	1	no
Zm00001d000717	Zm00001d000717	-	3:225019083-225019719	NO3	cPTIO+NO3	NOTEST	0.0918441	0	-3.34829	0	1	1	no
Zm00001d000718	Zm00001d000718	-	3:225463715-225464518	NO3	cPTIO+NO3	NOTEST	0	0	0	0	1	1	no
Zm00001d000719	Zm00001d000719	-	3:226596847-226597856	NO3	cPTIO+NO3	NOTEST	0.0488832	0.0425948	-0.162936	0	1	1	no
Zm00001d000720	Zm00001d000720	-	3:228900232-228900779	NO3	cPTIO+NO3	NOTEST	0	0	0	0	1	1	no
Zm00001d000721	Zm00001d000721	-	3:228983442-228991157	NO3	cPTIO+NO3	OK	0.455785	0.626399	0.450267	0.166799	0.85125	0.949271	no
Zm00001d000722	Zm00001d000722	-	3:229259377-229259627	NO3	cPTIO+NO3	NOTEST	0	0	0	0	1	1	no
Zm00001d000723	Zm00001d000723	-	3:230445280-230447821	NO3	cPTIO+NO3	OK	0.80344	1.2918	0.6784	1.13398	0.0991	0.326242	no
Zm00001d000724	Zm00001d000724	-	3:230990086-230990555	NO3	cPTIO+NO3	NOTEST	0	0	0	0	1	1	no
Zm00001d000725	Zm00001d000725	-	3:231978930-232014020	NO3	cPTIO+NO3	NOTEST	0.0560701	0.0791353	0.431999	0	1	1	no
Zm00001d000726	Zm00001d000726	-	3:231978930-232014020	NO3	cPTIO+NO3	NOTEST	0.358823	0.349892	-0.0353646	0	1	1	no
Zm00001d000727	Zm00001d000727	-	3:231978930-232014020	NO3	cPTIO+NO3	OK	16.9575	14.9948	-0.17735	-0.0533186	0.92955	0.976345	no
Zm00001d000728	Zm00001d000728	-	3:233672816-233675583	NO3	cPTIO+NO3	NOTEST	0	0	0	0	1	1	no
Zm00001d000729	Zm00001d000729	-	3:233922380-233938435	NO3	cPTIO+NO3	OK	0.501014	0	-5.67529	#NAME?	0.27665	0.582158	no
Zm00001d000730	Zm00001d000730	-	3:234975745-234982139	NO3	cPTIO+NO3	OK	17.8556	16.599	-0.105219	-0.134777	0.8343	0.942884	no
Zm00001d000731	Zm00001d000731	-	3:235478600-235478828	NO3	cPTIO+NO3	NOTEST	0	0	0	0	1	1	no
Zm00001d000732	Zm00001d000732	-	2:355883-356706	NO3	cPTIO+NO3	NOTEST	0	0	0	0	1	1	no
Zm00001d000733	Zm00001d000733	-	2:2344924-2348541	NO3	cPTIO+NO3	NOTEST	0	0	0	0	1	1	no
Zm00001d000734	Zm00001d000734	-	2:2465135-2466586	NO3	cPTIO+NO3	OK	4.05247	4.51456	0.15542	0.0885937	0.8899	0.96266	no
Zm00001d000735	Zm00001d000735	-	2:2471628-2472257	NO3	cPTIO+NO3	NOTEST	0	0	0	0	1	1	no
Zm00001d000736	Zm00001d000736	-	2:3893628-3896522	NO3	cPTIO+NO3	OK	0.542972	0.586898	0.110278	0.197368	0.7888	0.925207	no
Zm00001d000737	Zm00001d000737	-	2:4166903-4173548	NO3	cPTIO+NO3	NOTEST	0.0519929	0	-2.6321	0	1	1	no
Zm00001d000738	Zm00001d000738	-	2:4451959-4452388	NO3	cPTIO+NO3	OK	9.83968	7.68035	-0.357028	-0.573812	0.40415	0.700483	no
Zm00001d000739	Zm00001d000739	-	2:4585034-4585405	NO3	cPTIO+NO3	OK	2.53518	1.0588	-1.25178	-1.06464	0.13095	0.38677	no
Zm00001d000740	Zm00001d000740	-	2:4590767-4591353	NO3	cPTIO+NO3	NOTEST	0.194996	0.1761	-0.139518	0	1	1	no
Zm00001d000741	Zm00001d000741	-	2:4794171-4806276	NO3	cPTIO+NO3	OK	3.00095	0.769416	-1.94975	-0.712741	0.2409	0.544887	no
Zm00001d000742	Zm00001d000742	-	2:4956683-4958749	NO3	cPTIO+NO3	NOTEST	0	0	0	0	1	1	no
Zm00001d000743	Zm00001d000743	-	2:4956683-4958749	NO3	cPTIO+NO3	NOTEST	0	0	0	0	1	1	no
Zm00001d000744	Zm00001d000744	-	2:5030907-5031190	NO3	cPTIO+NO3	NOTEST	0	0	0	0	1	1	no
Zm00001d000745	Zm00001d000745	-	2:5179620-5180875	NO3	cPTIO+NO3	NOTEST	0.189027	0.22766	0.255935	0	1	1	no
Zm00001d000746	Zm00001d000746	-	2:5312583-5313110	NO3	cPTIO+NO3	NOTEST	0	0	0	0	1	1	no
Zm00001d000747	Zm00001d000747	-	2:5451326-5451979	NO3	cPTIO+NO3	NOTEST	0	0	0	0	1	1	no
Zm00001d000748	Zm00001d000748	-	2:6286802-6287213	NO3	cPTIO+NO3	NOTEST	0.103524	0	-3.50493	0	1	1	no
Zm00001d000749	Zm00001d000749	-	2:6311729-6312024	NO3	cPTIO+NO3	OK	1.26188	1.54217	0.287324	0.213758	0.7542	0.911373	no
Zm00001d000750	Zm00001d000750	-	2:6316911-6319518	NO3	cPTIO+NO3	OK	0.908628	0.471053	-0.933285	-0.477692	0.55055	0.805028	no
Zm00001d000751	Zm00001d000751	-	2:6521136-6521937	NO3	cPTIO+NO3	NOTEST	0	0	0	0	1	1	no
Zm00001d000752	Zm00001d000752	-	2:7287188-7287453	NO3	cPTIO+NO3	NOTEST	0	0	0	0	1	1	no
Zm00001d000753	Zm00001d000753	-	2:8447964-8448222	NO3	cPTIO+NO3	NOTEST	0	0.260332	4.75666	0	1	1	no
Zm00001d000754	Zm00001d000754	-	2:8607517-8615365	NO3	cPTIO+NO3	NOTEST	0	0	0	0	1	1	no
Zm00001d000755	Zm00001d000755	-	2:9126864-9127842	NO3	cPTIO+NO3	NOTEST	0	0	0	0	1	1	no
Zm00001d000756	Zm00001d000756	-	2:9289482-9289695	NO3	cPTIO+NO3	NOTEST	0	0	0	0	1	1	no
Zm00001d000757	Zm00001d000757	-	2:9600262-9600704	NO3	cPTIO+NO3	OK	0.658682	0	-6.06325	#NAME?	0.00055	0.00847358	yes
Zm00001d000758	Zm00001d000758	-	2:9830029-9830719	NO3	cPTIO+NO3	NOTEST	0	0.0390015	2.29283	0	1	1	no
Zm00001d000759	Zm00001d000759	-	2:12542092-12542305	NO3	cPTIO+NO3	NOTEST	0	0	0	0	1	1	no
Zm00001d000760	Zm00001d000760	-	2:13582027-13583015	NO3	cPTIO+NO3	NOTEST	0	0	0	0	1	1	no
Zm00001d000761	Zm00001d000761	-	2:13589687-13590685	NO3	cPTIO+NO3	NOTEST	0.02344	0	-1.74157	0	1	1	no
Zm00001d000762	Zm00001d000762	-	2:13846904-13847264	NO3	cPTIO+NO3	NOTEST	0	0	0	0	1	1	no
Zm00001d000763	Zm00001d000763	-	2:14130160-14131387	NO3	cPTIO+NO3	OK	1.58055	0.960953	-0.712052	-1.04095	0.1115	0.351088	no
Zm00001d000764	Zm00001d000764	-	2:15281180-15288486	NO3	cPTIO+NO3	OK	3.36851	1.81303	-0.890049	-0.611485	0.33725	0.643716	no
Zm00001d000765	Zm00001d000765	-	2:15527072-15527775	NO3	cPTIO+NO3	NOTEST	0	0	0	0	1	1	no
Zm00001d000766	Zm00001d000766	-	2:15964906-15965225	NO3	cPTIO+NO3	NOTEST	0	0	0	0	1	1	no
Zm00001d000768	Zm00001d000768	-	2:17063154-17063586	NO3	cPTIO+NO3	NOTEST	0	0	0	0	1	1	no
Zm00001d000769	Zm00001d000769	-	2:17710876-17738889	NO3	cPTIO+NO3	OK	1.4563	1.60903	0.142949	0.0825696	0.91115	0.970433	no
Zm00001d000770	Zm00001d000770	-	2:18087537-18088276	NO3	cPTIO+NO3	NOTEST	0	0	0	0	1	1	no
Zm00001d000771	Zm00001d000771	-	2:18450319-18475288	NO3	cPTIO+NO3	NOTEST	0	0.168247	4.15581	0	1	1	no
Zm00001d000773	Zm00001d000773	-	2:18646954-18652496	NO3	cPTIO+NO3	NOTEST	0.0610351	0	-2.82853	0	1	1	no
Zm00001d000774	Zm00001d000774	-	2:18771841-18772138	NO3	cPTIO+NO3	NOTEST	0	0.171788	4.18419	0	1	1	no
Zm00001d000776	Zm00001d000776	-	2:18904217-18905093	NO3	cPTIO+NO3	NOTEST	0	0	0	0	1	1	no
Zm00001d000777	Zm00001d000777	-	2:19071689-19082040	NO3	cPTIO+NO3	OK	5.53049	2.41548	-1.19174	-0.670566	0.37495	0.677291	no
Zm00001d000778	Zm00001d000778	-	2:19320227-19329846	NO3	cPTIO+NO3	OK	2.00414	0	-7.65402	#NAME?	0.31275	0.619108	no
Zm00001d000779	Zm00001d000779	-	2:19506547-19506793	NO3	cPTIO+NO3	NOTEST	0	0	0	0	1	1	no
Zm00001d000780	Zm00001d000780	-	2:20384739-20385693	NO3	cPTIO+NO3	NOTEST	0	0.055748	2.71695	0	1	1	no
Zm00001d000781	Zm00001d000781	-	2:20384739-20385693	NO3	cPTIO+NO3	NOTEST	0	0.342602	5.13997	0	1	1	no
Zm00001d000782	Zm00001d000782	-	2:21962069-21962299	NO3	cPTIO+NO3	NOTEST	0	0	0	0	1	1	no
Zm00001d000783	Zm00001d000783	-	2:24062872-24063098	NO3	cPTIO+NO3	NOTEST	0	0	0	0	1	1	no
Zm00001d000784	Zm00001d000784	-	2:24828061-24828668	NO3	cPTIO+NO3	NOTEST	0.165234	0.130454	-0.319185	0	1	1	no
Zm00001d000785	Zm00001d000785	-	2:25295757-25296592	NO3	cPTIO+NO3	NOTEST	0	0	0	0	1	1	no
Zm00001d000786	Zm00001d000786	-	2:26181379-26182293	NO3	cPTIO+NO3	OK	4.82436	0.780944	-2.61168	-1.76122	0.23305	0.535738	no
Zm00001d000787	Zm00001d000787	-	2:26615712-26631893	NO3	cPTIO+NO3	NOTEST	0	0	0	0	1	1	no
Zm00001d000788	Zm00001d000788	-	2:26990899-26996040	NO3	cPTIO+NO3	OK	3.35797	3.91343	0.220236	0.608248	0.3583	0.662714	no
Zm00001d000789	Zm00001d000789	-	2:27103955-27117008	NO3	cPTIO+NO3	OK	0.876595	0.198954	-2.08509	-0.258948	0.431	0.723534	no
Zm00001d000790	Zm00001d000790	-	2:29293808-29294582	NO3	cPTIO+NO3	OK	0.121258	0.518329	2.00903	1.61828	0.0339	0.166838	no
Zm00001d000791	Zm00001d000791	-	2:29462511-29462995	NO3	cPTIO+NO3	OK	1.06155	0.986362	-0.104957	-0.0959358	0.88375	0.960541	no
Zm00001d000792	Zm00001d000792	-	2:30451025-30451858	NO3	cPTIO+NO3	NOTEST	0	0	0	0	1	1	no
Zm00001d000793	Zm00001d000793	-	2:31978178-31978580	NO3	cPTIO+NO3	NOTEST	0	0	0	0	1	1	no
Zm00001d000794	Zm00001d000794	-	2:33518873-33519077	NO3	cPTIO+NO3	NOTEST	0	0	0	0	1	1	no
Zm00001d000795	Zm00001d000795	-	2:33521264-33521526	NO3	cPTIO+NO3	NOTEST	0	0	0	0	1	1	no
Zm00001d000796	Zm00001d000796	-	2:36533422-36535854	NO3	cPTIO+NO3	NOTEST	0.165446	0.0545319	-1.44294	0	1	1	no
Zm00001d000797	Zm00001d000797	-	2:38688055-38688221	NO3	cPTIO+NO3	NOTEST	0	0	0	0	1	1	no
Zm00001d000798	Zm00001d000798	-	2:39256097-39256402	NO3	cPTIO+NO3	NOTEST	0.214871	0.206115	-0.0572984	0	1	1	no
Zm00001d000799	Zm00001d000799	-	2:42345835-42356555	NO3	cPTIO+NO3	OK	4.15353	5.62059	0.435479	0.126645	0.8396	0.944842	no
Zm00001d000800	Zm00001d000800	-	2:42496181-42499582	NO3	cPTIO+NO3	NOTEST	0.0465093	0.00898117	-1.57392	0	1	1	no
Zm00001d000801	Zm00001d000801	-	2:42787849-42788673	NO3	cPTIO+NO3	NOTEST	0	0	0	0	1	1	no
Zm00001d000802	Zm00001d000802	-	2:43022279-43022545	NO3	cPTIO+NO3	NOTEST	0	0	0	0	1	1	no
Zm00001d000803	Zm00001d000803	-	2:43024423-43025013	NO3	cPTIO+NO3	NOTEST	0	0	0	0	1	1	no
Zm00001d000804	Zm00001d000804	-	2:43260053-43268036	NO3	cPTIO+NO3	OK	9.85611	15.7343	0.674276	1.53549	0.0222	0.12585	no
Zm00001d000805	Zm00001d000805	-	2:45432126-45432358	NO3	cPTIO+NO3	NOTEST	0	0	0	0	1	1	no
Zm00001d000806	Zm00001d000806	-	2:45434861-45455355	NO3	cPTIO+NO3	OK	2.03032	2.23111	0.135418	0.241752	0.72155	0.897382	no
Zm00001d000807	Zm00001d000807	-	2:46115453-46115753	NO3	cPTIO+NO3	NOTEST	0	0.233338	4.60489	0	1	1	no
Zm00001d000808	Zm00001d000808	-	2:47123378-47124033	NO3	cPTIO+NO3	NOTEST	0.152664	0.319478	1.01829	0	1	1	no
Zm00001d000809	Zm00001d000809	-	2:47974249-47982643	NO3	cPTIO+NO3	OK	1.69118	1.6865	-0.00397437	-0.00400881	0.97955	0.991713	no
Zm00001d000810	Zm00001d000810	-	2:48299137-48299633	NO3	cPTIO+NO3	NOTEST	0	0	0	0	1	1	no
Zm00001d000811	Zm00001d000811	-	2:49111776-49112381	NO3	cPTIO+NO3	NOTEST	0.194746	0	-4.35576	0	1	1	no
Zm00001d000812	Zm00001d000812	-	2:49652880-49653262	NO3	cPTIO+NO3	OK	0.646597	2.16835	1.73016	1.41489	0.04675	0.204739	no
Zm00001d000813	Zm00001d000813	-	2:53368795-53369686	NO3	cPTIO+NO3	NOTEST	0	0	0	0	1	1	no
Zm00001d000814	Zm00001d000814	-	2:54487759-54488553	NO3	cPTIO+NO3	NOTEST	0.0582842	0	-2.77155	0	1	1	no
Zm00001d000815	Zm00001d000815	-	2:54570718-54571211	NO3	cPTIO+NO3	NOTEST	0	0	0	0	1	1	no
Zm00001d000816	Zm00001d000816	-	2:54579321-54580343	NO3	cPTIO+NO3	NOTEST	0	0	0	0	1	1	no
Zm00001d000817	Zm00001d000817	-	2:54608500-54609206	NO3	cPTIO+NO3	NOTEST	0	0	0	0	1	1	no
Zm00001d000818	Zm00001d000818	-	2:54622983-54624240	NO3	cPTIO+NO3	NOTEST	0	0	0	0	1	1	no
Zm00001d000819	Zm00001d000819	-	2:55401047-55401865	NO3	cPTIO+NO3	NOTEST	0	0	0	0	1	1	no
Zm00001d000820	Zm00001d000820	-	2:55410464-55411222	NO3	cPTIO+NO3	NOTEST	0	0	0	0	1	1	no
Zm00001d000821	Zm00001d000821	-	2:55430698-55431326	NO3	cPTIO+NO3	NOTEST	0	0	0	0	1	1	no
Zm00001d000822	Zm00001d000822	-	2:55434038-55434726	NO3	cPTIO+NO3	NOTEST	0	0	0	0	1	1	no
Zm00001d000823	Zm00001d000823	-	2:56339311-56339599	NO3	cPTIO+NO3	NOTEST	0	0	0	0	1	1	no
Zm00001d000824	Zm00001d000824	-	2:56786825-56787237	NO3	cPTIO+NO3	OK	180.143	294.58	0.709486	2.10785	0.00205	0.0228829	yes
Zm00001d000825	Zm00001d000825	-	2:56787902-56788149	NO3	cPTIO+NO3	OK	46.516	66.3931	0.513213	0.842578	0.1902	0.479587	no
Zm00001d000826	Zm00001d000826	-	2:57879657-57879905	NO3	cPTIO+NO3	NOTEST	0.349921	0.717421	1.01511	0	1	1	no
Zm00001d000827	Zm00001d000827	-	2:61795477-61801377	NO3	cPTIO+NO3	NOTEST	0.366604	0.327379	-0.158678	0	1	1	no
Zm00001d000828	Zm00001d000828	-	2:62227172-62227580	NO3	cPTIO+NO3	NOTEST	0	0	0	0	1	1	no
Zm00001d000829	Zm00001d000829	-	2:62323550-62331489	NO3	cPTIO+NO3	NOTEST	0	0	0	0	1	1	no
Zm00001d000830	Zm00001d000830	-	2:62323550-62331489	NO3	cPTIO+NO3	NOTEST	0	0	0	0	1	1	no
Zm00001d000831	Zm00001d000831	-	2:62406472-62407071	NO3	cPTIO+NO3	NOTEST	0	0	0	0	1	1	no
Zm00001d000832	Zm00001d000832	-	2:62452547-62452839	NO3	cPTIO+NO3	NOTEST	0	0	0	0	1	1	no
Zm00001d000833	Zm00001d000833	-	2:62883242-62884719	NO3	cPTIO+NO3	NOTEST	0	0.0901701	3.32438	0	1	1	no
Zm00001d000834	Zm00001d000834	-	2:64010902-64011354	NO3	cPTIO+NO3	NOTEST	0	0	0	0	1	1	no
Zm00001d000835	Zm00001d000835	-	2:64518558-64519081	NO3	cPTIO+NO3	NOTEST	0	0	0	0	1	1	no
Zm00001d000836	Zm00001d000836	-	2:64575222-64575528	NO3	cPTIO+NO3	NOTEST	0	0	0	0	1	1	no
Zm00001d000837	Zm00001d000837	-	2:65476936-65477748	NO3	cPTIO+NO3	NOTEST	0	0	0	0	1	1	no
Zm00001d000838	Zm00001d000838	-	2:66783548-66783937	NO3	cPTIO+NO3	NOTEST	0.0388774	0	-2.28917	0	1	1	no
Zm00001d000839	Zm00001d000839	-	2:66814001-66814720	NO3	cPTIO+NO3	NOTEST	0	0	0	0	1	1	no
Zm00001d000840	Zm00001d000840	-	2:67701457-67702705	NO3	cPTIO+NO3	OK	2.24599	0.461358	-2.25887	-1.88343	0.02245	0.126807	no
Zm00001d000841	Zm00001d000841	-	2:69419958-69422298	NO3	cPTIO+NO3	NOTEST	0.265751	0.275909	0.0521899	0	1	1	no
Zm00001d000842	Zm00001d000842	-	2:69750342-69751265	NO3	cPTIO+NO3	OK	10.0079	7.43963	-0.427339	-0.80948	0.199	0.492063	no
Zm00001d000843	Zm00001d000843	-	2:70122507-70149172	NO3	cPTIO+NO3	OK	4.29216	4.30045	0.00277731	0.00281679	0.99765	0.998822	no
Zm00001d000844	Zm00001d000844	-	2:71180075-71180658	NO3	cPTIO+NO3	NOTEST	0	0.171558	4.18236	0	1	1	no
Zm00001d000845	Zm00001d000845	-	2:71264854-71265204	NO3	cPTIO+NO3	NOTEST	0	0	0	0	1	1	no
Zm00001d000846	Zm00001d000846	-	2:71817059-71817313	NO3	cPTIO+NO3	NOTEST	0	0	0	0	1	1	no
Zm00001d000847	Zm00001d000847	-	2:71985493-71987207	NO3	cPTIO+NO3	NOTEST	0.0543887	0	-2.68681	0	1	1	no
Zm00001d000848	Zm00001d000848	-	2:71992564-71994106	NO3	cPTIO+NO3	NOTEST	0	0	0	0	1	1	no
[truncated: 43,261 more rows]
