# Supplementary material for: Nitrate Regulates Maize Root Transcriptome through Nitric Oxide Dependent and Independent Mechanisms
Source: Int J Mol Sci. 2021 Sep 2;22(17):9527. doi: 10.3390/ijms22179527 (PMC8431222; doi:10.3390/ijms22179527)
Supplement: Supplementary file 1 [file ijms-22-09527-s001.zip › Ravazzolo_2021_Supplem-Material/Table S1.xlsx]

## Sheet: RPKM
gene_id	locus	-N	NO3-	+NO3- +cPTIO			Nitrate regulates maize root transcriptome through nitric oxide-dependent and independent mechanisms. International Journal of Molecular Sciences. Laura Ravazzolo, Sara Trevisan, Silvia Iori, Cristian Forestan, Mario Malagoli, Silvia Quaggiotti. Dept. of Agronomy, Food, Natural resources, Animals and Environment, University of Padova, viale dell’università 16, 35020 Legnaro, Italy. silvia.quaggio…
ENSRNA049437473	1:2998701-2998773	0	0	0
ENSRNA049437518	1:5888816-5888890	0	0	0
ENSRNA049437607	1:10109831-10109903	0	0	0
ENSRNA049437614	1:10573119-10573190	0	0	0
ENSRNA049437881	1:57260574-57260656	0	0	0
ENSRNA049438083	1:96159179-96159253	0	0	0
ENSRNA049438309	1:168610718-168610792	0	0	0
ENSRNA049438404	1:192002833-192004668	0	0	0
ENSRNA049438418	1:200674710-200674783	0	0	0
ENSRNA049438546	1:230206731-230206804	0	0	0
ENSRNA049438664	1:263685912-263685983	0	0	0
ENSRNA049438710	1:273664915-273664988	0	0	0
ENSRNA049438777	1:286214717-286214791	0	0	0
ENSRNA049438795	1:287675048-287675122	0	0	0
ENSRNA049438956	1:291181367-291181439	0	0	0
ENSRNA049438965	1:291181117-291181189	0	0	0
ENSRNA049439064	1:276671703-276671776	0	0	0
ENSRNA049439167	1:256484419-256484493	0	0	0
ENSRNA049439213	1:253265492-253265565	0	0	0
ENSRNA049439227	1:253262032-253262105	0	0	0
ENSRNA049439300	1:244517984-244518067	0	0	0
ENSRNA049439530	1:192679622-192679695	0	0	0
ENSRNA049439609	1:148397587-148397659	0	0	0
ENSRNA049439730	1:96473603-96473677	0	0	0
ENSRNA049439996	1:42763171-42763245	0	0	0
ENSRNA049440072	1:12353063-12353147	0	0	0
ENSRNA049440088	1:4364144-4364217	0	0	0
ENSRNA049440136	3:4599114-4599187	0	0	0
ENSRNA049440276	3:31710295-31710378	0	0	0
ENSRNA049440360	3:62236114-62236188	0	0	0
ENSRNA049440447	3:129404038-129404110	0	0	0
ENSRNA049440518	3:146851501-146851581	0	0	0
ENSRNA049440535	3:148106533-148106613	0	0	0
ENSRNA049440629	3:182649255-182649328	0	0	0
ENSRNA049440661	3:186337456-186337528	0	0	0
ENSRNA049440693	3:196938374-196938446	0	0	0
ENSRNA049440827	3:234079100-234079174	0	0	0
ENSRNA049440843	3:234238987-234239072	0	0	0
ENSRNA049440873	3:233462747-233462819	0	0	0
ENSRNA049440883	3:233460986-233461060	0	0	0
ENSRNA049441066	3:198369674-198369760	0	0	0
ENSRNA049441078	3:187067977-187068058	0	0	0
ENSRNA049441166	3:177342232-177342304	0	0	0
ENSRNA049441180	3:173184613-173184695	0	0	0
ENSRNA049441214	3:158649812-158649885	0	0	0
ENSRNA049441268	3:142564022-142564096	0	0	0
ENSRNA049441281	3:142558741-142558815	0	0	0
ENSRNA049441297	3:142524513-142524587	0	0	0
ENSRNA049441317	3:142492880-142492954	0	0	0
ENSRNA049441404	3:122111018-122111092	0	0	0
ENSRNA049441413	3:81490801-81490873	0	0	0
ENSRNA049441475	3:67151110-67151191	0	0	0
ENSRNA049441566	3:17378338-17378419	0	0	0
ENSRNA049441594	3:2017885-2017958	0	0	0
ENSRNA049441606	3:1288604-1288686	0	0	0
ENSRNA049441657	2:23330436-23330508	0	0	0
ENSRNA049441680	2:25541531-25541605	0	0	0
ENSRNA049441718	2:28204144-28226242	0	0	0
ENSRNA049441729	2:30054951-30055025	0	0	0
ENSRNA049441754	2:36851195-36864553	0	0	0
ENSRNA049441819	2:50750328-50750401	0	0	0
ENSRNA049441829	2:51142777-51142858	0	0	0
ENSRNA049441904	2:70263776-70263848	0	0	0
ENSRNA049441937	2:98034224-98034296	0	0	0
ENSRNA049442171	2:176905019-176905091	0	0	0
ENSRNA049442196	2:180667242-180667316	0	0	0
ENSRNA049442300	2:194744416-194744490	0	0	0
ENSRNA049442349	2:199183497-199183569	0	0	0
ENSRNA049442454	2:217009594-217009668	0	0	0
ENSRNA049442482	2:216504630-216504704	0	0	0
ENSRNA049442494	2:216504463-216504537	0	0	0
ENSRNA049442545	2:219594638-219594719	0	0	0
ENSRNA049442601	2:220036149-220036223	0	0	0
ENSRNA049442640	2:220037093-220037167	0	0	0
ENSRNA049442682	2:220038037-220038111	0	0	0
ENSRNA049442711	2:220038981-220039055	0	0	0
ENSRNA049442725	2:220039453-220039527	0	0	0
ENSRNA049442735	2:220039925-220039999	0	0	0
ENSRNA049442750	2:220040397-220040471	0	0	0
ENSRNA049442753	2:220040869-220040943	0	0	0
ENSRNA049442759	2:220041341-220041415	0	0	0
ENSRNA049442767	2:220041813-220041887	0	0	0
ENSRNA049442774	2:220042285-220042359	0	0	0
ENSRNA049442786	2:220042757-220042831	0	0	0
ENSRNA049442804	2:220043701-220043775	0	0	0
ENSRNA049442848	2:220046061-220046135	0	0	0
ENSRNA049442855	2:220046533-220046607	0	0	0
ENSRNA049442862	2:220047005-220047079	0	0	0
ENSRNA049442894	2:220048421-220048495	0	0	0
ENSRNA049442915	2:220049838-220049912	0	0	0
ENSRNA049442934	2:220050781-220050855	0	0	0
ENSRNA049442949	2:220052197-220052271	0	0	0
ENSRNA049442971	2:220053148-220053222	0	0	0
ENSRNA049442979	2:220053619-220053693	0	0	0
ENSRNA049443000	2:220061964-220062038	0	0	0
ENSRNA049443007	2:220062443-220062517	0	0	0
ENSRNA049443014	2:220062914-220062988	0	0	0
ENSRNA049443050	2:220064801-220064875	0	0	0
ENSRNA049443077	2:220066686-220066760	0	0	0
ENSRNA049443083	2:220076504-220076578	0	0	0
ENSRNA049443270	2:240477321-240477394	0	0	0
ENSRNA049443287	2:237257890-237257964	0	0	0
ENSRNA049443307	2:236432775-236432847	0	0	0
ENSRNA049443319	2:236211090-236211163	0	0	0
ENSRNA049443391	2:232677588-232677662	0	0	0
ENSRNA049443461	2:223153769-223153843	0	0	0
ENSRNA049443478	2:222362250-222362322	0	0	0
ENSRNA049443507	2:220382166-220382239	0	0	0
ENSRNA049443537	2:219037551-219037639	0	0	0
ENSRNA049443552	2:217255127-217255199	0	0	0
ENSRNA049443592	2:209804972-209805046	0	0	0
ENSRNA049443604	2:205707215-205707288	0	0	0
ENSRNA049443707	2:181064035-181064107	0	0	0
ENSRNA049443716	2:178368031-178368105	0	0	0
ENSRNA049443728	2:178354558-178354632	0	0	0
ENSRNA049443881	2:118174884-118174958	0	0	0
ENSRNA049443891	2:118171644-118171718	0	0	0
ENSRNA049443931	2:79977513-79977587	0	0	0
ENSRNA049443949	2:78119129-78119202	0	0	0
ENSRNA049444016	2:43576903-43576975	0	0	0
ENSRNA049444035	2:41026232-41026306	0	0	0
ENSRNA049444071	2:34439531-34439605	0	0	0
ENSRNA049444131	2:13291955-13292029	0	0	0
ENSRNA049444172	2:9663176-9663262	0	0	0
ENSRNA049444185	2:5981144-5981218	0	0	0
ENSRNA049444234	2:2484046-2484119	0	0	0
ENSRNA049444291	2:2240112-2240184	0	0	0
ENSRNA049444331	4:3045290-3045362	0	0	0
ENSRNA049444341	4:4476330-4476404	0	0	0
ENSRNA049444372	4:6485950-6486023	0	0	0
ENSRNA049444385	4:6770897-6770984	0	0	0
ENSRNA049444459	4:31727807-31727879	0	0	0
ENSRNA049444480	4:38955533-38955614	0	0	0
ENSRNA049444619	4:183197025-183197111	0	0	0
ENSRNA049444634	4:184369040-184371841	0	0	0
ENSRNA049444658	4:189198090-189198163	0	0	0
ENSRNA049444705	4:199989646-199997578	0	0	0
ENSRNA049445038	4:245462066-245462140	0	0	0
ENSRNA049445130	4:230824930-230854157	0	0	0
ENSRNA049445136	4:230824930-230854157	9.14547	0	0
ENSRNA049445150	4:230824930-230854157	0	0	0
ENSRNA049445160	4:230824930-230854157	0	0	0
ENSRNA049445189	4:224517979-224518051	0	0	0
ENSRNA049445197	4:214600294-214600368	0	0	0
ENSRNA049445254	4:187363615-187363697	0	0	0
ENSRNA049445265	4:186821843-186821915	0	0	0
ENSRNA049445272	4:186760571-186760645	0	0	0
ENSRNA049445293	4:181556583-181556656	0	0	0
ENSRNA049445360	4:156466298-156466370	0	0	0
ENSRNA049445418	4:151574139-151574211	0	0	0
ENSRNA049445432	4:151468991-151469063	0	0	0
ENSRNA049445436	4:151412606-151412678	0	0	0
ENSRNA049445441	4:151412225-151412297	0	0	0
ENSRNA049445478	4:148973559-148973632	0	0	0
ENSRNA049445501	4:138206088-138206170	0	0	0
ENSRNA049445530	4:112075503-112075575	0	0	0
ENSRNA049445542	4:85450084-85450157	0	0	0
ENSRNA049445571	4:56278680-56278753	0	0	0
ENSRNA049445609	4:28937208-28937282	0	0	0
ENSRNA049445706	5:7470675-7470748	0	0	0
ENSRNA049445733	5:19206834-19206907	0	0	0
ENSRNA049445751	5:24686331-24686404	0	0	0
ENSRNA049445768	5:26883878-26883950	0	0	0
ENSRNA049445825	5:67007379-67007451	0	0	0
ENSRNA049445851	5:76475066-76475148	0	0	0
ENSRNA049445907	5:119214997-119215068	0	0	0
ENSRNA049446094	5:215840459-215840531	0	0	0
ENSRNA049446119	5:218088598-218088671	0	0	0
ENSRNA049446167	5:222621123-222631121	0	0	0
ENSRNA049446214	5:215848443-215848514	0	0	0
ENSRNA049446227	5:215772152-215772226	0	0	0
ENSRNA049446241	5:214480484-214480569	0	0	0
ENSRNA049446268	5:204308743-204308828	0	0	0
ENSRNA049446278	5:204104019-204104091	0	0	0
ENSRNA049446295	5:199474429-199474501	0	0	0
ENSRNA049446311	5:194083664-194108336	0	0	0
ENSRNA049446356	5:187209881-187209963	0	0	0
ENSRNA049446377	5:182985138-182985212	0	0	0
ENSRNA049446390	5:181546859-181560813	0	0	0
ENSRNA049446421	5:178313413-178313494	0	0	0
ENSRNA049446430	5:175958963-175959035	0	0	0
ENSRNA049446451	5:170046561-170046633	0	0	0
ENSRNA049446516	5:145725978-145726050	0	0	0
ENSRNA049446541	5:145714498-145714570	0	0	0
ENSRNA049446611	5:85751879-85751951	0	0	0
ENSRNA049446666	5:72868223-72868296	0	0	0
ENSRNA049446682	5:71947561-71947634	0	0	0
ENSRNA049446780	5:25109932-25110005	0	0	0
ENSRNA049446904	5:5226299-5226373	0	0	0
ENSRNA049446916	5:5149526-5149599	0	0	0
ENSRNA049446924	5:4686834-4686905	0	0	0
ENSRNA049446944	5:1535545-1535619	0	0	0
ENSRNA049446955	5:1508135-1508209	0	0	0
ENSRNA049446985	7:2118400-2118472	0	0	0
ENSRNA049447020	7:28621095-28621177	0	0	0
ENSRNA049447050	7:46267840-46280742	0	0	0
ENSRNA049447128	7:98665229-98665306	0	0	0
ENSRNA049447139	7:111139143-111139214	0	0	0
ENSRNA049447147	7:114375169-114375243	0	0	0
ENSRNA049447196	7:133883307-133883393	0	0	0
ENSRNA049447346	7:162862427-162862499	0	0	0
ENSRNA049447400	7:169779559-169779631	0	0	0
ENSRNA049447505	7:180135263-180139827	0	0	0
ENSRNA049447516	7:179726522-179726596	0	0	0
ENSRNA049447555	7:174824009-174824082	0	0	0
ENSRNA049447583	7:172900745-172900817	0	0	0
ENSRNA049447596	7:170793485-170793567	0	0	0
ENSRNA049447605	7:170772460-170772542	0	0	0
ENSRNA049447618	7:165347243-165347315	0	0	0
ENSRNA049447762	7:103969401-103972795	0	0	0
ENSRNA049447892	7:33314994-33315076	0	0	0
ENSRNA049447910	7:26450064-26450137	0	0	0
ENSRNA049447917	7:26386465-26386538	0	0	0
ENSRNA049447995	7:9545152-9545225	0	0	0
ENSRNA049448001	7:8979947-8980020	0	0	0
ENSRNA049448019	7:6968336-6968408	0	0	0
ENSRNA049448032	7:3127714-3127788	0	0	0
ENSRNA049448075	8:6704742-6704816	0	0	0
ENSRNA049448118	8:25301126-25301199	0	0	0
ENSRNA049448124	8:29525005-29525087	0	0	0
ENSRNA049448153	8:71630122-71630195	0	0	0
ENSRNA049448201	8:92375529-92375602	0	0	0
ENSRNA049448313	8:127834148-127834221	0	0	0
ENSRNA049448326	8:128732903-128732976	0	0	0
ENSRNA049448346	8:135871486-135871560	0	0	0
ENSRNA049448359	8:136861792-136865800	0	0	0
ENSRNA049448409	8:148833238-148839951	0	0	0
ENSRNA049448466	8:161712610-161712690	0	0	0
ENSRNA049448545	8:174230736-174238706	0	0	0
ENSRNA049448571	8:178062986-178063058	0	0	0
ENSRNA049448577	8:178075902-178075974	0	0	0
ENSRNA049448588	8:179536119-179536192	0	0	0
ENSRNA049448599	8:178710849-178710935	0	0	0
ENSRNA049448612	8:177282457-177282529	0	0	0
ENSRNA049448622	8:175439040-175439121	0	0	0
ENSRNA049448669	8:171913677-171913757	0	0	0
ENSRNA049448693	8:170079283-170079365	0	0	0
ENSRNA049448749	8:165244588-165244661	0	0	0
ENSRNA049448758	8:162158108-162158181	0	0	0
ENSRNA049448768	8:162133037-162133110	0	0	0
ENSRNA049448817	8:148833238-148839951	0	0	0
ENSRNA049448844	8:138659554-138659634	0	0	0
ENSRNA049448868	8:132230980-132231054	0	0	0
ENSRNA049448902	8:120361101-120361174	0	0	0
ENSRNA049449017	8:75511483-75511556	0	0	0
ENSRNA049449042	8:67488185-67488257	0	0	0
ENSRNA049449061	8:64730905-64730977	0	0	0
ENSRNA049449117	8:21839587-21839658	0	0	0
ENSRNA049449125	8:17970588-17970660	0	0	0
ENSRNA049449142	8:13356980-13357052	0	0	0
ENSRNA049449148	8:13145277-13145351	0	0	0
ENSRNA049449221	6:785615-785701	0	0	0
ENSRNA049449275	6:29659075-29671285	0	0	0
ENSRNA049449307	6:60307643-60307715	0	0	0
ENSRNA049449327	6:61325234-61325306	0	0	0
ENSRNA049449428	6:94216101-94216174	0	0	0
ENSRNA049449443	6:94220602-94220675	0	0	0
ENSRNA049449466	6:100877404-100877485	0	0	0
ENSRNA049449485	6:111096690-111096764	0	0	0
ENSRNA049449610	6:160172454-160172526	0	0	0
ENSRNA049449631	6:160948364-160948437	0	0	0
ENSRNA049449652	6:163081777-163081850	0	0	0
ENSRNA049449708	6:170776691-170776764	0	0	0
ENSRNA049449715	6:167335040-167335112	0	0	0
ENSRNA049449723	6:167391384-167391456	0	0	0
ENSRNA049449756	6:164608650-164608723	0	0	0
ENSRNA049449767	6:161064152-161064224	0	0	0
ENSRNA049449944	6:85021281-85021353	0	0	0
ENSRNA049449962	6:81184944-81185016	0	0	0
ENSRNA049449974	6:81277234-81277306	0	0	0
ENSRNA049449983	6:79965747-79965820	0	0	0
ENSRNA049449993	6:74850632-74850703	0	0	0
ENSRNA049450008	6:74783893-74783964	0	0	0
ENSRNA049450031	6:60144507-60144579	0	0	0
ENSRNA049450111	6:6262345-6262417	0	0	0
ENSRNA049450283	9:61965394-61965466	0	0	0
ENSRNA049450307	9:92375904-92375976	0	0	0
ENSRNA049450431	9:118810287-118810358	0	0	0
ENSRNA049450472	9:129430124-129430195	0	0	0
ENSRNA049450532	9:149323182-149323254	0	0	0
ENSRNA049450586	9:152678326-152678413	0	0	0
ENSRNA049450621	9:155194146-155194217	0	0	0
ENSRNA049450697	9:136438991-136439064	0	0	0
ENSRNA049450745	9:120175453-120175526	0	0	0
ENSRNA049450759	9:108429333-108429406	0	0	0
ENSRNA049450785	9:106514231-106514313	0	0	0
ENSRNA049450801	9:93919376-93919450	0	0	0
ENSRNA049450842	9:77039416-77039490	0	0	0
ENSRNA049450888	9:6554834-6554908	0	0	0
ENSRNA049450899	9:6534859-6534931	0	0	0
ENSRNA049450907	9:6538572-6538646	0	0	0
ENSRNA049450914	9:6551121-6551193	0	0	0
ENSRNA049450934	10:1689569-1689643	0	0	0
ENSRNA049450950	10:2006391-2006477	0	0	0
ENSRNA049451091	10:60226178-60228837	0	0	0
ENSRNA049451137	10:83720703-83720775	0	0	0
ENSRNA049451159	10:91497052-91497126	0	0	0
ENSRNA049451230	10:122850721-122850793	0	0	0
ENSRNA049451266	10:131304014-131306002	0	0	0
ENSRNA049451307	10:143564920-143564994	0	0	0
ENSRNA049451362	10:148383548-148383621	0	0	0
ENSRNA049451374	10:145955184-145955256	0	0	0
ENSRNA049451382	10:149953362-149953434	0	0	0
ENSRNA049451399	10:133410371-133410444	0	0	0
ENSRNA049451533	10:22715892-22715966	0	0	0
ENSRNA049451559	10:826263-826336	0	0	0
ENSRNA049451572	10:706259-706331	0	0	0
ENSRNA049451576	10:699794-699868	0	0	0
ENSRNA049451616	Mt:47076-47148	0	0	0
ENSRNA049451664	Mt:129508-132560	0	0	0
ENSRNA049451736	Mt:125871-125943	0	0	0
ENSRNA049451776	Mt:42602-43923	0	0	0
ENSRNA049452030	Pt:65844-65918	0	0	0
ENSRNA049452066	Pt:91652-131084	0	0	0
ENSRNA049452118	Pt:91652-131084	0	0	0
ENSRNA049453565	6:135531704-135534553	0.943874	0	1.73177
ENSRNA049453582	6:139752908-139752983	0	0	0
ENSRNA049453644	7:119411000-119414845	0	3.6598	12.1546
ENSRNA049453670	7:114375717-114375803	0	0	0
ENSRNA049453693	7:114577308-114577382	0	0	0
ENSRNA049453717	7:114577712-114577802	0	0	0
ENSRNA049453784	5:206688616-206688801	0	0	0
ENSRNA049453826	5:206136155-206136352	0	0	0
ENSRNA049453841	5:209886579-209886707	0	4.47102	12.6354
ENSRNA049453982	6:158124048-158124148	0	0	0
ENSRNA049454111	6:159266841-159275183	89.369	149.291	34.2675
ENSRNA049454125	6:154864651-154864744	7.63354	11.5625	7.91605
ENSRNA049454203	7:169108540-169108647	0	0	0
ENSRNA049454254	7:164632726-164632833	0	0	0
ENSRNA049454268	7:164632534-164632629	0	0	0
ENSRNA049454282	7:164110784-164110903	0	0	0
ENSRNA049454293	7:169179742-169180046	0	0	0
ENSRNA049454366	6:77011903-77012034	0	0	0
ENSRNA049454404	6:77772878-77772961	0	0	0
ENSRNA049454571	4:131659619-131659777	3.75635	11.388	1.85565
ENSRNA049454705	7:25962496-25974168	0	0	0
ENSRNA049454750	7:20469546-20469636	0	0	0
ENSRNA049454767	7:20498180-20498271	0	8.34113	0
ENSRNA049454868	7:142353894-142354056	0	0	0
ENSRNA049454877	7:148010539-148010725	0	0	0
ENSRNA049454895	7:141988691-141988772	0	0	0
ENSRNA049454938	7:141988858-141988937	0	0	0
ENSRNA049454976	7:142286499-142291128	0	0	0
ENSRNA049454997	7:142353894-142354056	0	0	0
ENSRNA049455185	8:176575536-176575661	4.42952	12.801	3.76246
ENSRNA049455202	8:171226477-171226580	0	0	0
ENSRNA049455219	8:173130568-173130871	0	0	0
ENSRNA049455242	8:173219639-173219943	0	0	0
ENSRNA049455261	8:173033091-173033395	0	0	0
ENSRNA049455282	8:173149031-173149335	0	0	0
ENSRNA049455301	8:173051328-173051632	0	0	0
ENSRNA049455313	8:173076610-173076913	0	0	0
ENSRNA049455334	8:173200942-173201246	0	0	0
ENSRNA049455358	8:173115653-173115956	0	0	0
ENSRNA049455410	6:172029775-172029869	0	0	0
ENSRNA049455425	6:170254871-170255031	26.4991	56.7584	60.0272
ENSRNA049455527	6:1873617-1873749	0	0	0
ENSRNA049455555	6:9551861-9551961	0	0	0
ENSRNA049455608	2:98046536-98048133	16.0862	23.5507	12.7054
ENSRNA049455651	5:89566923-89567108	0	0	0
ENSRNA049455662	5:86952456-86952612	0	0	0
ENSRNA049455682	5:84610585-84610683	0	0	0
ENSRNA049455853	1:79310721-79310840	0	0	0
ENSRNA049455955	5:145474712-145474872	4630.13	6753.37	3380.57
ENSRNA049456141	4:176326882-176327019	0	0	4.20165
ENSRNA049456187	4:179501448-179530563	76.163	23.8577	122.238
ENSRNA049456199	4:176331855-176332038	0.00144464	11.9516	3.86985
ENSRNA049456227	4:174154917-174155060	0	0	0
ENSRNA049456243	4:179535498-179535622	0	0	0
ENSRNA049456278	4:173507580-173513457	0	0	0
ENSRNA049456300	4:173507580-173513457	42.6455	74.5483	70.2552
ENSRNA049456320	4:173507580-173513457	0	0	0
ENSRNA049456343	4:176635631-176635792	4.6741	6.71218	7.02588
ENSRNA049456385	5:121511673-121511769	6.22834	13.2206	0
ENSRNA049456396	5:120829490-120829694	0	0	0
ENSRNA049456416	5:121511490-121511590	5.65857	6.43362	10.5199
ENSRNA049456552	7:126098532-126098652	0	0	0
ENSRNA049456609	7:128589393-128589547	0	0	0
ENSRNA049456636	7:123669809-123669900	0	0	0
ENSRNA049456661	7:125848576-125848667	0	0	0
ENSRNA049456692	5:61281662-61281748	47.1242	43.0005	0
ENSRNA049456702	5:61281256-61281352	180.113	201.591	244.442
ENSRNA049456719	5:61281477-61281572	136.495	89.9488	217.698
ENSRNA049456746	5:61285307-61288275	18.1202	11.1552	55.5851
ENSRNA049456769	5:61281947-61282047	24.4011	90.7006	14.3354
ENSRNA049456789	5:61285307-61288275	4.58593	61.4322	35.3732
ENSRNA049456826	7:71036570-71036669	0	0	0
ENSRNA049457014	5:23672924-23673059	0	0	0
ENSRNA049457038	5:22443528-22443642	0	0	0
ENSRNA049457187	Mt:237576-243574	0	0	0
ENSRNA049457201	Mt:474240-474400	689.259	1145.46	435.019
ENSRNA049457226	Mt:346144-347523	0	0	0
ENSRNA049457253	Mt:330766-335518	0	0	0
ENSRNA049457279	Mt:115541-115638	0	0	0
ENSRNA049457302	Mt:57381-57478	0	0	0
ENSRNA049457319	Mt:326738-326857	51.8052	33.5622	14.4042
ENSRNA049457334	Mt:237576-243574	9.08689	4.32316	0
ENSRNA049457359	Mt:111524-111613	19.6141	32.4843	43.622
ENSRNA049457405	Mt:330766-335518	0	0	0
ENSRNA049457438	Mt:330766-335518	0	0	0
ENSRNA049457460	Mt:75891-76005	0	0	0
ENSRNA049457503	Mt:259596-259658	0	0	0
ENSRNA049457531	Mt:204631-207081	47.8414	58.2794	14.191
ENSRNA049457554	Mt:474613-474845	0	0	0
ENSRNA049457570	Mt:74873-75100	264.39	316.64	169.602
ENSRNA049457592	Mt:474423-474588	0	0	0
ENSRNA049457729	3:156033869-156033944	0	0	0
ENSRNA049457749	3:156034052-156034195	0	4.88287	13.4884
ENSRNA049457777	3:156033701-156033783	0	11.9665	0
ENSRNA049457806	3:157471366-157478028	0	0	0
ENSRNA049457944	5:116700166-116700359	0	0	0
ENSRNA049458154	3:17997187-17997310	2.77947	0	2.0134
ENSRNA049458208	7:50742661-50742759	0	0	0
ENSRNA049458245	7:54276696-54276799	0	0	0
ENSRNA049458293	5:70720011-70727303	0	0	0
ENSRNA049458322	5:77635073-77635186	0	0	0
ENSRNA049458369	5:71085220-71092386	0	0	0
ENSRNA049458390	5:77635306-77635421	0	0	0
ENSRNA049458426	5:70572893-70574745	0	59.6377	48.7115
ENSRNA049458448	5:78515003-78515104	0	58.5128	64.6828
ENSRNA049458467	5:70604665-70608218	0	0	0
ENSRNA049458495	5:70572893-70574745	0	14.1083	48.1814
ENSRNA049458540	5:70720011-70727303	0	0	13.3492
ENSRNA049458582	5:70604665-70608218	0	0	0
ENSRNA049458611	5:70720011-70727303	0	0	0
ENSRNA049458634	5:70604665-70608218	0	0	0
ENSRNA049458655	5:70809086-70817325	0	0	0
ENSRNA049458671	5:70809086-70817325	0	0	0
ENSRNA049458691	5:70809086-70817325	0	0	0
ENSRNA049458706	5:70604665-70608218	0	0	0
ENSRNA049458722	5:70604665-70608218	0	0	0
ENSRNA049458742	5:70809086-70817325	0	0	0
ENSRNA049458758	5:78515380-78515471	0	5.9166	29.0607
ENSRNA049458782	5:78513577-78513698	276.416	333.161	155.157
ENSRNA049458795	5:78514037-78514157	105.255	132.664	85.978
ENSRNA049458812	5:78513843-78513962	140.108	82.3976	84.9823
ENSRNA049458826	5:78513415-78513534	199.821	326.433	129.546
ENSRNA049458846	5:78514227-78514376	57.4805	81.0126	65.4408
ENSRNA049458857	5:76322824-76323025	0.433042	0	0
ENSRNA049458874	5:78514437-78514626	26.0058	42.3118	37.6476
ENSRNA049458957	5:195870897-195870994	21.5567	30.7469	18.9293
ENSRNA049458986	5:195871111-195871193	103.724	120.242	131.695
ENSRNA049459008	5:199240963-199241089	0	0	0
ENSRNA049459026	5:190053623-190053709	24.1236	15.527	0
ENSRNA049459041	5:196739071-196739146	0	0	0
ENSRNA049459056	5:195602238-195602335	0	0	0
ENSRNA049459076	5:195870589-195870687	49.0901	73.3225	29.9686
ENSRNA049459101	5:195871259-195871409	81.765	136.259	88.7637
ENSRNA049459132	5:195871800-195871920	154.535	239.056	197.951
ENSRNA049459156	5:195870378-195870485	45.8146	92.0007	41.0717
ENSRNA049459180	5:195871571-195871690	172.219	245.048	147.727
ENSRNA049459199	5:192896512-192896673	1.97307	0.988095	0
ENSRNA049459243	5:105588250-105588334	0	0	0
ENSRNA049459267	5:109169537-109170003	55.7626	74.5126	34.1222
ENSRNA049459284	5:103245356-103245438	0	0	0
ENSRNA049459300	5:109170005-109171419	20.2704	33.1884	12.4608
ENSRNA049459370	9:99684202-99684284	0	0	0
ENSRNA049459418	9:90543112-90543344	0	0	0
ENSRNA049459426	9:90025271-90025397	0	0	0
ENSRNA049459435	9:90543369-90543534	0	0	0
ENSRNA049459505	4:30698429-30708673	0	0	0
ENSRNA049459562	4:30698429-30708673	0	0	0
ENSRNA049459593	4:34381360-34384226	0	0	22.5175
ENSRNA049459608	4:32046120-32046240	0	0	0
ENSRNA049459632	4:32584946-32587280	3.5417	6.43941	2.03356
ENSRNA049459657	4:32584946-32587280	0	1.65074	3.4885
ENSRNA049459739	2:202438294-202438491	0	0	0
ENSRNA049459805	1:158882491-158882636	0	0	0
ENSRNA049459833	1:155959517-155963384	0	0	0
ENSRNA049459870	1:155959517-155963384	0	0	0
ENSRNA049459897	1:155439615-155439698	0	0	0
ENSRNA049459930	1:155959517-155963384	42.9463	54.5135	52.8846
ENSRNA049460030	5:14171855-14171951	5.8835	22.5838	0
ENSRNA049460066	5:14172161-14172254	19.0884	33.6082	9.71121
ENSRNA049460114	5:17805118-17812508	0	3.13265	5.07753
ENSRNA049460134	5:12088082-12088156	0	0	0
ENSRNA049460151	5:15697141-15697232	0	0	0
ENSRNA049460169	5:10151381-10151540	13.2133	34.8395	49.1042
ENSRNA049460340	5:150574428-150574539	0	0	0
ENSRNA049460361	5:150426220-150426331	0	0	0
ENSRNA049460379	5:150372029-150372140	0	0	0
ENSRNA049460392	5:150363083-150363197	0	0	0
ENSRNA049460407	5:150300434-150300630	0	0	0
ENSRNA049460422	5:157443751-157444682	13.8907	17.5949	8.08716
ENSRNA049460512	2:57745799-57751993	0	0	0
ENSRNA049460546	2:50225843-50225942	0	0	0
ENSRNA049460564	2:50225650-50225785	0	0	0
ENSRNA049460670	5:171596997-171597120	0	5.48722	0
ENSRNA049460686	5:179723696-179723814	0	0	4.3148
ENSRNA049460705	5:177350614-177350713	31.2489	53.6455	38.4983
ENSRNA049460723	5:179656388-179656462	0	0	0
ENSRNA049460733	5:177351388-177351507	1.7021	3.5885	9.55403
ENSRNA049460753	5:177351064-177351184	5.27068	3.91385	12.5427
ENSRNA049460770	5:172405990-172406148	0	0	0
ENSRNA049460809	4:95855283-95855366	0	0	0
ENSRNA049460846	4:95608230-95609363	0	0	0
ENSRNA049460861	4:90189948-90190088	0	0	0
ENSRNA049460941	4:13818166-13819145	0	0	0
ENSRNA049460987	4:15295179-15295307	0	0	0
ENSRNA049461002	4:11926305-11926412	0	4.58071	0
ENSRNA049461178	1:165980858-165981050	0	0	0
ENSRNA049461227	4:73538287-73546110	0	0	0
ENSRNA049461250	4:73538287-73546110	0	0	0
ENSRNA049461441	5:49270416-49270506	29.8748	0	0
ENSRNA049461457	5:49270568-49270652	9.92118	0	0
ENSRNA049461468	5:43034233-43034352	13.5331	75.2356	12.4105
ENSRNA049461479	5:49271450-49271536	0	0	12.2098
ENSRNA049461505	5:49271110-49271193	0	0	14.235
ENSRNA049461520	5:43034049-43034154	128.053	192.233	79.6473
ENSRNA049461533	5:49408148-49415823	0	0	0
ENSRNA049461556	5:49522239-49522341	61.694	83.5042	55.2164
ENSRNA049461578	5:49523155-49523247	8.09435	0	0
ENSRNA049461590	5:49523306-49523446	13.3957	40.0909	32.6819
ENSRNA049461612	5:49269929-49270032	0	18.1002	9.21704
ENSRNA049461634	5:49269748-49269843	27.4004	28.9495	0
ENSRNA049461656	5:44296767-44296888	4.99239	0	0
ENSRNA049461681	5:43034439-43034533	0	0	33.055
ENSRNA049461704	5:43034617-43034703	32.5145	101.095	17.0048
ENSRNA049461717	5:49521691-49521777	22.6339	55.2187	14.7192
ENSRNA049461732	5:49270751-49270860	9.19566	12.5049	0
ENSRNA049461747	5:49521840-49521934	311.749	117.655	154.794
ENSRNA049461765	5:49521492-49521633	44.5841	69.6861	34.8365
ENSRNA049461783	5:43034751-43034920	11.4685	11.6552	6.28956
ENSRNA049461861	5:93131813-93133480	0	0	0
ENSRNA049461886	5:94725846-94725965	0	0	0
ENSRNA049461913	5:94158718-94158909	0	0	0
ENSRNA049462043	9:113476129-113476245	0	0	0
ENSRNA049462054	9:111791248-111791394	0	0	0
ENSRNA049462071	9:118644588-118644784	0	0.509911	0
ENSRNA049462239	9:9254484-9254579	0	0	0
ENSRNA049462250	9:3526651-3527117	1.60874	1.92286	0.970703
ENSRNA049462284	9:6871795-6871877	0	0	0
ENSRNA049462303	9:9254260-9254355	0	0	0
ENSRNA049462318	9:3527217-3527382	354.674	578.61	244.859
ENSRNA049462331	9:9254646-9255088	3.77198	4.74616	2.44357
ENSRNA049462348	9:3526277-3526649	89.6941	161.411	64.5551
ENSRNA049462493	4:167338111-167338190	0	0	0
ENSRNA049462522	4:168527624-168527703	0	0	0
ENSRNA049462555	4:168183626-168183705	0	0	0
ENSRNA049462573	4:167902995-167903074	0	0	0
ENSRNA049462587	4:167857823-167857902	0	0	0
ENSRNA049462609	4:167818767-167818846	0	0	0
ENSRNA049462641	4:167236641-167236720	0	0	0
ENSRNA049462656	4:167757584-167757663	0	0	0
ENSRNA049462687	4:165117321-165118612	0	0	0
ENSRNA049462736	5:56792921-56792995	0	0	0
ENSRNA049462828	1:249547363-249547463	0	0	0
ENSRNA049462923	1:244981883-244997475	0	0	0
ENSRNA049462956	1:244940009-244940102	0	0	0
ENSRNA049463024	9:89615049-89615130	0	0	0
ENSRNA049463047	9:89614400-89614479	0	0	0
ENSRNA049463067	9:89614624-89614707	0	0	0
ENSRNA049463085	9:89614822-89614902	0	0	0
ENSRNA049463137	10:129705164-129705241	0	0	0
ENSRNA049463188	10:129642869-129642984	0	0	0
ENSRNA049463218	10:126196299-126203199	0	0	0
ENSRNA049463233	10:127128799-127128917	0	0	0
ENSRNA049463340	8:18365112-18365211	0	0	0
ENSRNA049463396	5:8289180-8289268	0	0	0
ENSRNA049463412	8:10947046-10947268	0	0	0
ENSRNA049463431	8:10920900-10921163	0	0	0
ENSRNA049463447	8:10912331-10912594	0	0	0
ENSRNA049463473	8:10908477-10908699	0	0	0
ENSRNA049463500	8:10885923-10886145	0	0	0
ENSRNA049463531	8:10950932-10951153	0	0	0
ENSRNA049463546	8:10753072-10753318	0	0	0.00131444
ENSRNA049463586	5:7138251-7143092	0	0	16.4262
ENSRNA049463630	5:7138251-7143092	311.154	321.487	224.954
ENSRNA049463648	5:8896282-8896437	80.1403	26.1403	0.0334513
ENSRNA049463667	5:2379186-2379324	0	0	0
ENSRNA049463686	5:2846313-2846529	0	0	0
ENSRNA049463701	5:7976368-7976495	0.000257071	10.0949	0
ENSRNA049463715	5:4414243-4414375	0	0	0
ENSRNA049463738	5:5324711-5324799	213.699	126.538	183.377
ENSRNA049463761	5:5324335-5324423	36.4427	61.6009	0
ENSRNA049463774	5:3204712-3204859	7.16475	9.11305	10.5621
ENSRNA049463790	5:2840256-2840417	1.99678	1.37925	7.08648
ENSRNA049463813	5:3433110-3433271	17.5018	29.5144	20.2004
ENSRNA049463828	5:4534321-4534482	31.2419	37.5971	11.6466
ENSRNA049463846	5:3203378-3203539	50.389	72.5433	43.788
ENSRNA049463865	5:5460045-5460206	28.456	55.7024	71.994
ENSRNA049464122	4:238338276-238338376	43.6015	24.5608	34.1213
ENSRNA049464139	4:238338098-238338198	23.7744	28.115	9.71911
ENSRNA049464209	4:233618394-233618482	0	0	0
ENSRNA049464241	4:233023782-233024650	0	0	0
ENSRNA049464263	4:239713544-239713665	0	0	0
ENSRNA049464284	4:233617205-233617328	0	0	0
ENSRNA049464403	3:37346685-37346815	0	0	0
ENSRNA049464595	2:110931755-110931841	10.2648	9.98871	0
ENSRNA049464622	2:110931564-110931704	95.7275	85.7136	49.3948
ENSRNA049464727	4:102963722-102963824	0	0	0
ENSRNA049464922	1:7976711-7977473	0	0	0
ENSRNA049464940	1:3557828-3557946	3.10774	0	4.72114
ENSRNA049464954	1:3556667-3556785	13.2042	7.47669	7.64938
ENSRNA049464979	1:1841721-1843589	160.908	192.575	86.6383
ENSRNA049464994	1:7044628-7044731	0	0	0
ENSRNA049465015	1:7036121-7036224	0	0	0
ENSRNA049465074	1:199417964-199418078	0	0	0
ENSRNA049465110	1:199418426-199419030	36.0853	46.3089	23.7033
ENSRNA049465132	1:190050468-190050628	9.60789	25.6323	26.349
ENSRNA049465220	4:154379138-154379236	102.249	100.955	98.6592
ENSRNA049465281	4:154379349-154379433	285.077	547.804	270.816
ENSRNA049465301	4:158285680-158285802	0	0	0
ENSRNA049465312	4:153858447-153858549	0	0	0
ENSRNA049465331	4:157728374-157728496	0	4.46727	0
ENSRNA049465355	4:154379733-154379883	100.632	112.396	52.3674
ENSRNA049465372	4:154378506-154379055	141.902	208.295	111.294
ENSRNA049465399	4:154379926-154380045	205.586	269.202	141.137
ENSRNA049465410	4:154380190-154380310	544.234	632.025	281.464
ENSRNA049465428	4:154378506-154379055	202.396	313.047	136.094
ENSRNA049465449	4:154379489-154379679	140.044	179.976	92.759
ENSRNA049465483	3:70155916-70160261	0	0	0
ENSRNA049465509	3:72228616-72228810	0	0	0
ENSRNA049465575	4:85233734-85233811	0	0	0
ENSRNA049465590	4:84475336-84475451	0	0	0
ENSRNA049465606	4:84475571-84475685	0	0	0
ENSRNA049465635	4:87069145-87069297	0	0	0
ENSRNA049465657	4:88738542-88738661	0	0	0
ENSRNA049465733	1:53169396-53176921	0	0	0
ENSRNA049465791	1:53169396-53176921	0	0	0
ENSRNA049465819	1:53169396-53176921	0	0	0
ENSRNA049465834	1:50880447-50881572	6.0791	0	0
ENSRNA049465846	1:50880447-50881572	0	0	0
ENSRNA049465879	1:56681470-56700079	0	0	0
ENSRNA049466048	2:218041354-218048937	30.4168	41.9355	21.3146
ENSRNA049466083	2:210201605-210203602	0	0	0
ENSRNA049466198	2:215379442-215395794	0	0	0
ENSRNA049466210	2:211879487-211879583	0	0	0
ENSRNA049466224	2:211879681-211879787	0	0	0
ENSRNA049466250	2:219456300-219459200	0	11.3607	0
ENSRNA049466270	2:217672225-217674611	11.3154	9.39918	3.036
ENSRNA049466281	2:216374964-216375120	0	0	0
ENSRNA049466300	2:219456300-219459200	8.85668	21.1113	50.6168
ENSRNA049466316	2:217672225-217674611	17.3375	28.8206	35.7429
ENSRNA049466325	2:210284838-210294947	0	0	0
ENSRNA049466419	2:185613977-185614144	7.90495	0.0035297	0
ENSRNA049466442	2:185596905-185596995	0	0	0
ENSRNA049466569	4:245794576-245796505	12.0111	12.6428	32.152
ENSRNA049466579	4:245794576-245796505	0	0	0
ENSRNA049466589	4:241398464-241398751	0	0	0
ENSRNA049466605	4:241638527-241638619	4.20082	32.3361	36.3364
ENSRNA049466617	4:244808731-244808837	174.713	173.341	114.414
ENSRNA049466632	4:244808927-244809035	75.7638	79.537	45.6755
ENSRNA049466642	4:244809825-244809916	28.1999	44.2982	54.0246
ENSRNA049466657	4:244809081-244809201	85.0388	57.8041	54.8326
ENSRNA049466664	4:244809296-244809440	39.7938	75.5264	45.7643
ENSRNA049466676	4:244809482-244809674	24.0438	27.8594	15.5139
ENSRNA049466686	4:244699943-244700104	0	0	0
ENSRNA049466693	4:242206376-242206572	0	1.17719	0.614838
ENSRNA049466701	4:240719392-240719589	2.04321	2.78293	1.76337
ENSRNA049466709	4:242205083-242205280	2.19084	0.250819	0.55904
ENSRNA049466789	1:279585906-279585992	0	0	0
ENSRNA049466836	1:278093491-278093595	0	0	0
ENSRNA049466850	1:273087150-273089867	0	0	0
ENSRNA049466858	1:273185284-273185359	0	0	0
ENSRNA049466982	4:195879375-195881620	0	0	0
ENSRNA049466998	4:191154677-191154857	0	0	0
ENSRNA049467030	4:113427890-113428004	0	0	0
ENSRNA049467046	4:113430121-113430255	0	0	0
ENSRNA049467153	4:185272327-185272541	0	0	0
ENSRNA049467189	4:181112175-181112281	0	0	0
ENSRNA049467197	4:181111888-181112013	0	0	0
ENSRNA049467206	4:181563598-181563745	5.14205	10.4848	9.75818
ENSRNA049467247	2:73185454-73185551	0	0	0
ENSRNA049467432	3:233525423-233525619	0	0	0
ENSRNA049467439	3:233502490-233502687	1.84255	2.50906	0.593505
ENSRNA049467544	2:227653623-227653703	0	0	0
ENSRNA049467581	2:223879705-223884083	89.9002	2.03386	94.697
ENSRNA049467592	2:223879705-223884083	12.1825	0	0
ENSRNA049467601	2:220014753-220014872	0	4.94426	7.44753
ENSRNA049467615	2:223391990-223407118	0	0	0
ENSRNA049467624	2:228058230-228058349	0	0	0
ENSRNA049467635	2:228062134-228062253	0	0	0
ENSRNA049467643	2:228057574-228057693	0	0	0
ENSRNA049467653	2:228060215-228060339	0	0	0
ENSRNA049467662	2:228056907-228057026	0	0	0
ENSRNA049467670	2:228073068-228073187	0	0	0
ENSRNA049467682	2:228057897-228058016	0	0	0
ENSRNA049467685	2:228072803-228072922	0	0	0
ENSRNA049467695	2:228055269-228055387	0	0	0
ENSRNA049467703	2:228073827-228073946	0	0	0
ENSRNA049467709	2:228060547-228060666	0	0	0
ENSRNA049467718	2:228059880-228059999	0	0	0
ENSRNA049467721	2:228062400-228062519	0	1.82387	3.34661
ENSRNA049467725	2:228073603-228073722	0	0	0
ENSRNA049467728	2:228055603-228055723	0	0	0
ENSRNA049467735	2:228072537-228072656	0	2.58524	0
ENSRNA049467741	2:228058885-228059004	0	0	0
ENSRNA049467747	2:228061540-228061658	0	0	0
ENSRNA049467752	2:228054282-228054401	0	0	4.71238
ENSRNA049467760	2:228056257-228056375	0	0	0
ENSRNA049467768	2:228061871-228061990	0	0	0
ENSRNA049467775	2:228061215-228061334	0	0	0
ENSRNA049467782	2:228056575-228056694	0	0	0
ENSRNA049467788	2:228072272-228072391	0	0	0
ENSRNA049467794	2:228059547-228059666	0	0	0
ENSRNA049467799	2:228060881-228061000	0	0	0
ENSRNA049467811	2:228059215-228059334	0	0	0
ENSRNA049467817	2:228054617-228054736	0	0	0
ENSRNA049467825	2:228053947-228054066	0	0	0
ENSRNA049467831	2:228057240-228057359	0	0	0
ENSRNA049467836	2:228072009-228072128	0	0	0
ENSRNA049467843	2:228055930-228056049	0	0	0
ENSRNA049467850	2:228058564-228058683	0	0	0
ENSRNA049467857	2:228073335-228073454	0	0	3.98523
ENSRNA049467867	2:228054944-228055063	2.51574	0	0
ENSRNA049467876	2:227643095-227643214	0	0	0
ENSRNA049467883	2:227638315-227638434	0	0	0
ENSRNA049467891	2:227653303-227653422	0	0	0
ENSRNA049467894	2:227652984-227653103	0	0	0
ENSRNA049467902	2:227652664-227652783	0	0	0
ENSRNA049467913	2:227652345-227652464	0	0	0
ENSRNA049467926	2:227652026-227652145	0	0	0
ENSRNA049467930	2:227651707-227651826	0	0	0
ENSRNA049467939	2:227651388-227651507	0	0	0
ENSRNA049467947	2:227651068-227651187	0	0	0
ENSRNA049467951	2:227650749-227650868	0	0	0
ENSRNA049467957	2:227650430-227650549	0	0	0
ENSRNA049467962	2:227650111-227650230	0	0	0
ENSRNA049467971	2:227649792-227649911	0	0	0
ENSRNA049467978	2:227649473-227649592	0	0	0
ENSRNA049467983	2:227649154-227649273	0	0	0
ENSRNA049467989	2:227648834-227648953	0	0	0
ENSRNA049467992	2:227648515-227648634	0	0	0
ENSRNA049468001	2:227648196-227648315	0	0	0
ENSRNA049468005	2:227647877-227647996	0	0	0
ENSRNA049468008	2:227647559-227647678	0	0	0
ENSRNA049468013	2:227647240-227647359	0	0	0
ENSRNA049468017	2:227646922-227647041	0	0	0
ENSRNA049468021	2:227646602-227646721	0	0	0
ENSRNA049468030	2:227646284-227646403	0	0	0
ENSRNA049468038	2:227645966-227646085	0	0	0
ENSRNA049468043	2:227645646-227645765	0	0	0
ENSRNA049468049	2:227645329-227645448	0	0	0
ENSRNA049468058	2:227645010-227645129	0	0	0
ENSRNA049468063	2:227644691-227644810	0	0	0
ENSRNA049468070	2:227644371-227644490	0	0	0
ENSRNA049468081	2:227644053-227644172	0	0	0
ENSRNA049468088	2:227643734-227643853	0	0	0
ENSRNA049468103	2:227643414-227643533	0	0	0
ENSRNA049468108	2:227642776-227642895	0	0	0
ENSRNA049468115	2:227642457-227642576	0	0	0
ENSRNA049468120	2:227642138-227642257	0	0	0
ENSRNA049468128	2:227641819-227641938	0	0	0
ENSRNA049468138	2:227641500-227641619	0	0	0
ENSRNA049468142	2:227641182-227641301	0	0	0
ENSRNA049468151	2:227640863-227640982	0	0	0
ENSRNA049468159	2:227640546-227640665	0	0	0
ENSRNA049468173	2:227640227-227640346	0	0	0
ENSRNA049468178	2:227639908-227640027	0	0	0
ENSRNA049468184	2:227639589-227639708	0	0	0
ENSRNA049468191	2:227639271-227639390	0	0	0
ENSRNA049468197	2:227638952-227639071	0	0	0
ENSRNA049468202	2:227638633-227638752	0	0	0
ENSRNA049468209	2:227637996-227638115	0	0	0
ENSRNA049468217	2:227637677-227637904	0	0	0
ENSRNA049468221	2:227637359-227637478	0	0	0
ENSRNA049468229	2:227637040-227637159	0	0	0
ENSRNA049468238	2:222328460-222329007	49.4515	87.3123	28.3483
ENSRNA049468304	4:140280586-140280703	0	0	0
ENSRNA049468327	4:143640136-143640224	14.3293	0	10.875
ENSRNA049468366	1:300555787-300555968	0	0	0
ENSRNA049468514	2:16303151-16303224	0	0	0
ENSRNA049468582	2:10152109-10152227	7.16804	0	7.15758
ENSRNA049468588	2:16302809-16302905	0	0	46.2617
ENSRNA049468606	2:11553337-11553471	0	12.8362	9.44757
ENSRNA049468614	2:18027099-18027223	0	0.118765	0
ENSRNA049468771	1:105341166-105341286	0	0	0
ENSRNA049468782	1:101753239-101753395	0	0	0
ENSRNA049468787	1:101591383-101591544	0	0	0
ENSRNA049468809	1:284099060-284099159	0	0	0
ENSRNA049468829	1:285067735-285067861	0	0	0
ENSRNA049468860	1:287466012-287466113	0	0	0
ENSRNA049468879	1:287157525-287157696	0	0	0
ENSRNA049468892	1:285703775-285703937	0	0	0
ENSRNA049468913	1:282747830-282749777	44.2712	23.0484	83.1169
ENSRNA049468930	1:287137754-287137896	0	0	0
ENSRNA049468936	1:288700633-288700775	0	0	0
ENSRNA049468947	1:287266707-287266904	0	0	0
ENSRNA049468958	1:287254114-287254311	0	0	0
ENSRNA049468969	1:287095358-287095555	0	0	0
ENSRNA049468983	1:287289932-287290129	0.34056	0	0
ENSRNA049468991	1:287268899-287269096	0	0	0
ENSRNA049468999	1:287256119-287256316	0	0	0
ENSRNA049469005	1:287258520-287258717	0	0	0
ENSRNA049469011	1:287189523-287189720	0	0	0
ENSRNA049469023	1:287155163-287155360	0	0.918996	0
ENSRNA049469029	1:287146426-287146623	0	0	0
ENSRNA049469035	1:287333923-287334120	0	0	0
ENSRNA049469040	1:287246964-287247161	0	0	0
ENSRNA049469049	1:287530565-287530762	0	0	0
ENSRNA049469054	1:287462219-287462416	0	0	0
ENSRNA049469060	1:287441734-287441931	0	0	0
ENSRNA049469066	1:287355135-287355332	0	0	0
ENSRNA049469321	2:233977724-233977915	0	0	0
ENSRNA049469519	1:210051020-210051191	0	0	0
ENSRNA049469639	1:183229236-183244599	0.137365	0	0
ENSRNA049469650	1:181640908-181641005	0	0	0
ENSRNA049469667	1:184829058-184829348	0	0	0
ENSRNA049469740	2:33005025-33005151	0	0	0
ENSRNA049469775	2:31647278-31647471	372.884	580.485	1882.07
ENSRNA049469783	2:38640554-38640715	0	0	0
ENSRNA049469795	2:38577194-38590549	0	0	0
ENSRNA049469802	2:38577194-38590549	0	0	0
ENSRNA049469892	2:172865850-172865953	0	0	0
ENSRNA049469899	2:172849379-172849482	0	0	0
ENSRNA049469912	2:174319886-174320046	0	0	0
ENSRNA049469919	2:170954792-170954888	0	0	0
ENSRNA049469940	2:175395654-175401157	2.34374	2.08746	0
ENSRNA049469950	2:179353520-179353623	0	0	0
ENSRNA049470085	2:141944145-141944590	0	0	0
ENSRNA049470144	10:63553335-63553416	0	0	0
ENSRNA049470236	1:291808477-291808559	0	0	0
ENSRNA049470248	1:290283559-290283646	14.5237	0	0
ENSRNA049470257	1:290283362-290283451	0	7.84415	0
ENSRNA049470263	1:298548275-298548386	4.11806	3.03767	12.4829
ENSRNA049470275	1:298107382-298107587	0.41385	0	1.452
ENSRNA049470293	1:292918638-292918771	0	0	0
ENSRNA049470306	1:292138147-292138250	0	14.06	43.3528
ENSRNA049470312	1:297401200-297401359	4.51888	2.20524	4.34132
ENSRNA049470320	1:292332928-292333088	4.81983	15.0229	12.9736
ENSRNA049470333	1:292373857-292374018	1.78959	4.61143	1.04491
ENSRNA049470348	1:121016688-121016802	0	0	0
ENSRNA049470519	3:5709977-5715485	2.18101	0	0
ENSRNA049470528	3:5709977-5715485	0	0	0
ENSRNA049470554	3:6928582-6928683	0	0	0
ENSRNA049470560	3:6928277-6928401	0	0	0
ENSRNA049470569	3:5760465-5760592	4.80709	4.67022	11.8698
ENSRNA049470577	3:2038755-2040110	0	0.113074	0.639437
ENSRNA049470584	3:2020461-2020976	0	0	0
ENSRNA049470615	8:135747152-135747250	0	0	0
ENSRNA049470636	8:130828249-130838826	4.8359	0	0
ENSRNA049470662	8:130735308-130743521	0	1.21208	0
ENSRNA049470674	8:135746670-135746770	0	0	0
ENSRNA049470683	8:133536879-133536961	0	0	0
ENSRNA049470723	8:137948418-137948579	0	0	0
ENSRNA049470774	1:262275694-262275895	0	0	0
ENSRNA049470793	1:261790426-261790518	0	0	13.6372
ENSRNA049470799	1:261789821-261789919	7.42696	0	9.9659
ENSRNA049470807	1:261790249-261790344	24.995	12.0109	9.31483
ENSRNA049470850	1:267980063-267982953	0	0	0
ENSRNA049470888	3:46973827-46973961	0	0	0
ENSRNA049470912	3:43319602-43319699	4.28777	0	0
ENSRNA049470918	3:43319451-43319537	0	17.3946	0
ENSRNA049470931	3:46973375-46973814	0	0	0
ENSRNA049470937	3:40745799-40746105	14.6493	17.2711	12.5429
ENSRNA049470983	3:126862144-126865908	12.9642	0	0
ENSRNA049471008	3:126862144-126865908	4.94766	0	0
ENSRNA049471037	3:126862144-126865908	25.8327	41.6785	38.367
ENSRNA049471095	2:67281144-67281288	0	0	0
ENSRNA049471119	2:67281144-67281288	0	0	0
ENSRNA049471122	2:64311001-64311159	0	0	0
ENSRNA049471190	1:99779223-99779312	8.91455	0	0
ENSRNA049471198	1:99779456-99779543	8.54345	19.6652	0
ENSRNA049471337	1:207526462-207529592	1.20673	0	0.000722794
ENSRNA049471362	3:119392620-119392810	0	0	0
ENSRNA049471370	3:119394583-119394826	0	1.42961	0
ENSRNA049471509	1:233411587-233411767	0	0	0
ENSRNA049471593	10:78600686-78600824	0	0	0
ENSRNA049471617	10:78696501-78699043	0	7.25822	0
ENSRNA049471624	10:78600402-78600503	0	0	0
ENSRNA049471630	10:78600231-78600335	0	0	0
ENSRNA049471642	10:73725408-73725499	0	0	0
ENSRNA049471654	10:74955856-74958288	34.9813	41.6293	26.0183
ENSRNA049471660	10:74955856-74958288	14.2622	19.5482	22.5097
ENSRNA049471669	10:78600531-78600633	0	0	0
ENSRNA049471800	1:177899433-177899633	0	0	0
ENSRNA049471804	1:177080006-177080640	0.0871254	0.252026	0
ENSRNA049471872	1:15416325-15416402	0	0	0
ENSRNA049471957	1:13782622-13782758	0	0	0
ENSRNA049471967	1:12791786-12791916	0	0	0
ENSRNA049471974	1:12768359-12771997	11.349	2.62859	0.554428
ENSRNA049471983	1:12768359-12771997	15.2656	8.22638	17.1554
ENSRNA049471996	1:18030163-18030363	4.99101	5.5175	19.3719
ENSRNA049472005	1:14212725-14212920	3.21565	3.75702	3.95775
ENSRNA049472011	1:19960621-19960931	10.3208	14.9566	7.81366
ENSRNA049472105	1:255418706-255418849	5.35463	8.58943	1.82559
ENSRNA049472175	3:218501778-218501860	0	0	0
ENSRNA049472180	3:212803411-212803498	13.9049	14.8489	37.8582
ENSRNA049472213	3:212803220-212803360	50.7796	62.3528	44.3505
ENSRNA049472224	3:219643180-219645513	0	0	0
ENSRNA049472261	3:213579331-213586250	4.10503	0	0
ENSRNA049472265	3:214392523-214392672	1.3056	8.42318	4.1911
ENSRNA049472269	3:215788717-215788926	0	0	0
ENSRNA049472360	2:6287560-6287644	0	0	0
ENSRNA049472408	2:6080285-6092137	0	0	0
ENSRNA049472415	2:6878315-6881153	0	0	0
ENSRNA049472421	2:6878315-6881153	0	0	0
ENSRNA049472440	2:6276282-6276367	0	0	0
ENSRNA049472461	2:1951569-1951773	0.786017	0.774116	0.682044
ENSRNA049472502	2:6080285-6092137	0	0	0
ENSRNA049472504	2:6277097-6277183	0	0	0
ENSRNA049472513	2:9079645-9079763	0	0	0
ENSRNA049472522	2:6275943-6276049	0	3.78033	0
ENSRNA049472528	2:7838947-7839088	0	0	0
ENSRNA049472536	2:4662756-4662875	2.21036	15.6661	0
ENSRNA049472540	2:6286400-6286506	0	0	0
ENSRNA049472548	2:1661084-1666620	0	0	0
ENSRNA049472552	2:2552662-2552779	0	0	0
ENSRNA049472558	2:6286578-6286668	0	0	0
ENSRNA049472564	2:2215925-2218102	0	0	0
ENSRNA049472568	2:6287387-6287501	0	0	0
ENSRNA049472574	2:6288042-6288191	0	0	0
ENSRNA049472580	2:738723-738849	0	10.4676	0
ENSRNA049472588	2:6276761-6276865	0	0	0
ENSRNA049472591	2:6287219-6287324	0	0	0
ENSRNA049472598	2:4161279-4161370	0	0	0
ENSRNA049472604	2:8301624-8301857	0.342985	0	0
ENSRNA049472608	2:1050489-1050564	0	0	0
ENSRNA049472612	2:4306887-4307012	0	0	0
ENSRNA049472620	2:8397915-8398148	0	0	0
ENSRNA049472623	2:8247793-8248026	0	0	0
ENSRNA049472626	2:8366280-8366513	0	1.30385	0
ENSRNA049472630	2:7838654-7838923	0.192182	0.181179	0
ENSRNA049472638	2:9272654-9272875	36.2884	62.1078	39.7809
ENSRNA049472641	2:8132090-8132309	0	1.06438	0
ENSRNA049472661	3:91435334-91435471	0	0	0
ENSRNA049472781	8:105473464-105473661	0	0	0
ENSRNA049472786	1:143229411-143229511	0	0	0
ENSRNA049472795	1:142158657-142158797	0	0	0
ENSRNA049472860	3:166290734-166380382	0	0	0
ENSRNA049473008	10:2237429-2246156	0	0	0
ENSRNA049473059	10:451732-451923	0	0	0
ENSRNA049473070	10:4121018-4123387	0	0	0
ENSRNA049473076	10:4121018-4123387	0	0	0
ENSRNA049473080	10:3795363-3795665	0	0	0
ENSRNA049473089	10:3741194-3741498	0	0	0
ENSRNA049473105	10:3776615-3790819	0	0	0
ENSRNA049473114	10:3675250-3675554	0	0	0
ENSRNA049473122	10:3772987-3773290	0	0	0
ENSRNA049473127	10:3743096-3743400	0	0	0
ENSRNA049473133	10:3796440-3796744	0	0	0
ENSRNA049473142	10:3774855-3775158	0	0	0
ENSRNA049473148	10:3744968-3745272	0	0	0
ENSRNA049473154	10:3748705-3749009	0	0	0
ENSRNA049473160	10:3759907-3760211	0	0	0
ENSRNA049473166	10:3792381-3792685	0	0	0
ENSRNA049473170	10:3756176-3756480	0	0	0
ENSRNA049473178	10:3746837-3747141	0	0	0
ENSRNA049473182	10:3769249-3769553	0	0	0
ENSRNA049473188	10:3771117-3771421	0	0	0
ENSRNA049473192	10:3752440-3752744	0	0	0
ENSRNA049473198	10:3754307-3754611	0	0	0
ENSRNA049473204	10:3750573-3750877	0	0	0
ENSRNA049473210	10:3793492-3793796	0	0	0
ENSRNA049473220	10:3776615-3790819	0	0	0
ENSRNA049473225	10:3758045-3758349	0	0	0
ENSRNA049473228	10:3763647-3763951	0	0	0
ENSRNA049473236	10:3765510-3765814	0	0	0
ENSRNA049473241	10:3776615-3790819	0	0	0
ENSRNA049473246	10:3767380-3767684	0	0	0
ENSRNA049473251	10:3761779-3762083	0	0	0
ENSRNA049473254	10:3776615-3790819	0	0	0
ENSRNA049473271	10:107323082-107323358	0.144904	0.135666	0.417334
ENSRNA049473286	10:105049610-105049704	0	0	0
ENSRNA049473290	10:105050527-105050622	0	0	0
ENSRNA049473297	10:105050718-105054454	0	0	0
ENSRNA049473303	10:105049799-105049895	0	0	0
ENSRNA049473307	10:107315734-107316038	0	0	0
ENSRNA049473315	10:107431784-107432088	0	0	0
ENSRNA049473322	10:107414503-107414807	0	0	0
ENSRNA049473328	10:107433638-107433942	0	0	0
ENSRNA049473334	10:107416358-107416662	0	0	0
ENSRNA049473338	10:107307365-107307668	0	0	0
ENSRNA049473346	10:107400299-107400602	0	0	0
ENSRNA049473351	10:107391524-107391828	0	0	0
ENSRNA049473354	10:107429920-107430224	0	0	0
ENSRNA049473363	10:107412639-107412943	0	0	0
ENSRNA049473372	10:107308882-107309185	0	0	0
ENSRNA049473380	10:107402166-107402470	0	0	0
ENSRNA049473385	10:107428178-107428482	0	0	0
ENSRNA049473389	10:107410898-107411202	0	0	0
ENSRNA049473440	3:133710123-133753311	0	0	0
ENSRNA049473449	3:136100399-136100482	0	0	0
ENSRNA049473467	3:130513662-130513746	0	10.6617	18.1659
ENSRNA049473524	3:55277733-55283618	0	0	0
ENSRNA049473557	1:65544651-65544770	0	0	0
ENSRNA049473576	1:67351837-67352015	0	0	0
ENSRNA049473589	1:69732292-69734824	0	0	0
ENSRNA049473603	1:69732292-69734824	0	0	7.69775
ENSRNA049473609	1:65317413-65317534	9.32619	10.8637	0
ENSRNA049473622	1:66592541-66594846	0	0	0
ENSRNA049473638	1:66592541-66594846	0	0	9.22714
ENSRNA049473644	1:62026472-62031559	2.70078	2.60669	1.47616
ENSRNA049473651	1:66512569-66512766	0.808926	0.534545	0
ENSRNA049473656	1:66394098-66394295	2.88106	5.52111	1.86618
ENSRNA049473738	1:21556054-21556161	0	0	0
ENSRNA049473748	1:29233309-29233506	0	0	0
ENSRNA049473755	1:29755730-29755833	0	0	0
ENSRNA049473875	1:47137786-47137918	0	0	0
ENSRNA049473886	1:46327872-46334046	0	1.28154	0.908716
ENSRNA049473920	8:111049551-111049647	0	0	0
ENSRNA049473923	8:111048783-111048879	0	0	0
ENSRNA049473965	3:220124429-220124531	0	0	0
ENSRNA049473978	3:220124705-220124801	0	0	0
ENSRNA049474065	10:111555993-111556091	0	0	0
ENSRNA049474083	10:114216701-114216923	1.47101	0.985926	0.794818
ENSRNA049474089	10:116909695-116909856	19.0765	44.6976	25.83
ENSRNA049474094	10:116717794-116717956	10.6469	20.9541	15.068
ENSRNA049474133	8:75145374-75145530	0	0	0
ENSRNA049474167	10:19056768-19063074	0	0	0
ENSRNA049474187	10:18417388-18419565	0	0	0
ENSRNA049474237	3:29163754-29173445	0	0	0
ENSRNA049474255	3:20136384-20136533	0	0	7.5513
ENSRNA049474264	3:25007822-25008059	7.08403	2.71856	8.08885
ENSRNA049474320	3:192096064-192096189	0	0	0
ENSRNA049474334	3:195044718-195044837	0	0	0
ENSRNA049474364	3:199525341-199532354	11.3594	0	3.049
ENSRNA049474375	8:180682058-180684162	2.75562	4.77729	1.82102
ENSRNA049474421	3:208960223-208960337	0	0	0
ENSRNA049474454	3:204429096-204429176	0	0	0
ENSRNA049474463	3:204429262-204429341	0	0	0
ENSRNA049474470	3:208947200-208952491	0	0	0
ENSRNA049474479	3:145863342-145863515	0	0	0
ENSRNA049474486	3:145801591-145801765	0	0	0
ENSRNA049474492	3:146709464-146709712	4.02568	5.33084	3.50765
ENSRNA049474524	10:137273008-137273081	0	0	0
ENSRNA049474541	10:134813487-134813598	0	0	0
ENSRNA049474580	10:137272680-137272776	0	0	0
ENSRNA049474585	10:130718241-130719958	0	6.66816	9.57832
ENSRNA049474589	10:138536837-138536941	0	0	0
ENSRNA049474593	10:137264228-137264332	0	0	0
ENSRNA049474599	10:134962588-134962749	0	0	0
ENSRNA049474645	10:144991864-144994560	0.648549	0	0
ENSRNA049474652	10:145465752-145465840	0	0	0
ENSRNA049474661	10:141537869-141537946	0	0	0
ENSRNA049474668	10:140830118-140830238	0	0	0
ENSRNA049474675	10:141537097-141537171	0	0	0
ENSRNA049474679	10:140818783-140818952	0	0	0
ENSRNA049474685	10:140865563-140865717	0	0	0
ENSRNA049474713	10:148727702-148727947	13.7059	16.7964	7.14147
ENSRNA049474736	10:145466072-145466318	0	0	0
ENSRNA049474750	10:143745127-143745228	0	0	0
ENSRNA049474758	10:149451803-149451915	0	0	0
ENSRNA049474764	10:146711992-146712108	0	2.25434	3.77497
ENSRNA049474767	10:145465899-145465985	0	0	0
ENSRNA049474772	10:143213840-143213958	0	0	8.34294
ENSRNA049474778	10:143189247-143189338	0	0	0
ENSRNA049474787	10:145466072-145466318	0	0	0
ENSRNA049474794	10:145466390-145466499	0	0	0
ENSRNA049474799	10:140792687-140792840	0	0	0
ENSRNA049474807	10:140816374-140816527	0	0	0
ENSRNA049474812	10:140820757-140820917	0.960458	0	0
ENSRNA049474818	10:140991967-140992128	0	0	0
ENSRNA049474823	10:140763174-140763335	0	0	0
ENSRNA049474832	10:140953526-140953685	0	0	0
ENSRNA049474838	10:140791460-140791621	0	0	0
ENSRNA049474843	10:140994457-140994618	0	0	0
ENSRNA049474847	10:140822410-140822571	0	0	0
ENSRNA049474852	10:140955514-140955673	0	0	0
ENSRNA049474860	10:140836697-140836859	3.49943	2.26763	0
ENSRNA049474866	10:140957503-140957662	0	0	0
ENSRNA049474872	10:140951544-140951703	0	0	0
ENSRNA049474877	10:140976635-140976797	0	0	0
ENSRNA049474882	10:140959500-140959659	0	0	0
ENSRNA049474888	10:144720111-144720358	11.479	19.038	18.5496
ENSRNA049474894	10:140824050-140824211	0	0	0
ENSRNA049474898	10:143630391-143630528	0	0	0
ENSRNA049474903	10:142262615-142262877	0	0	0
ENSRNA049474907	10:144728317-144728543	6.29884	14.7449	12.1521
ENSRNA049474911	10:144721353-144721573	6.27758	14.8721	4.32201
ENSRNA049474917	10:143162796-143163018	33.6295	75.3338	42.0163
ENSRNA049474924	10:143628763-143628985	10.8751	16.61	10.9362
ENSRNA049474946	3:108510229-108519488	0	0	0
ENSRNA049474953	3:108510229-108519488	0	0	0
ENSRNA049474986	8:22520708-22520810	0	0	0
ENSRNA049474992	8:21224945-21225072	0	0	4.05906
ENSRNA049475000	8:21743899-21743970	0	0	0
ENSRNA049475040	8:27607464-27608458	1.80283	2.80815	0
ENSRNA049475047	8:27675685-27675902	0	0	0.000775294
ENSRNA049475115	8:2490495-2493628	0	0	10.2687
ENSRNA049475121	8:5012330-5012486	0	0	0
ENSRNA049475128	8:2554809-2554908	20.3627	12.8986	7.51296
ENSRNA049475135	8:2555037-2555123	0	12.0044	0
ENSRNA049475138	8:2490495-2493628	26.2143	15.0517	44.2995
ENSRNA049475171	8:124698630-124698704	0	0	0
ENSRNA049475181	8:121855839-121858325	13.288	22.5482	0
ENSRNA049475200	8:124698816-124698898	0	0	0
ENSRNA049475223	8:128420225-128420321	226.032	370.311	239.991
ENSRNA049475232	8:121855839-121858325	0	0	0
ENSRNA049475237	8:128420398-128420484	348.399	375.861	391.684
ENSRNA049475307	8:128420694-128420793	248.256	319.862	156.967
ENSRNA049475322	10:48845210-48845522	0.26898	0.561953	0.571582
ENSRNA049475327	10:48834697-48834771	0	0	0
ENSRNA049475331	10:48840159-48840256	0	0	0
ENSRNA049475336	10:48842591-48842705	0	0	0
ENSRNA049475340	10:48840319-48840453	0	0	0
ENSRNA049475344	10:42443886-42444020	0	1.74832	0
ENSRNA049475348	10:48844910-48845007	0	0	0
ENSRNA049475356	10:46407304-46410671	0	0	0
ENSRNA049475359	10:48845020-48845140	4.36421	0	3.05649
ENSRNA049475429	8:157561938-157568005	0	0	0
ENSRNA049475437	8:153624474-153624624	2.57551	1.11784	0
ENSRNA049475445	8:152709449-152709665	0	0	0
ENSRNA049475455	8:53026360-53026499	0	0	0
ENSRNA049475459	8:52399577-52399660	0	0	0
ENSRNA049475486	8:164834446-164834546	0	0	0
ENSRNA049475492	8:167534096-167534293	0	0	0
ENSRNA049475506	8:166138938-166141336	11.9558	10.876	8.23716
ENSRNA049475518	8:164529887-164529962	0	0	37.9636
ENSRNA049475525	8:164529699-164529780	29.5307	12.328	0
ENSRNA049475532	8:166138938-166141336	5.38832	6.34652	0
ENSRNA049475551	8:164530275-164530415	10.7977	8.74768	12.61
ENSRNA049475560	8:164530101-164530209	3.41743	20.4597	20.9295
ENSRNA049475565	8:164688386-164688487	0	0	0
ENSRNA049475572	8:167756873-167757017	0.957863	2.81265	0
ENSRNA049475579	8:168380339-168380540	1.94976	1.04483	1.06129
ENSRNA049475586	8:166735155-166735352	0.344598	0	0
ENSRNA049475591	8:167716251-167716448	0	0	0
ENSRNA049475596	8:167726574-167726771	0	0	0
ENSRNA049475603	8:167453460-167453657	0	0	0
ENSRNA049475606	8:167427105-167427302	0	0	0
ENSRNA049475610	8:167421836-167422033	0	0	0
ENSRNA049475617	8:167342859-167343056	0	0	0
ENSRNA049475622	8:168620463-168620688	7.89871	21.9455	13.329
ENSRNA049475639	10:59006551-59006680	0	0	0
ENSRNA049475645	10:51055709-51056249	27.3461	40.6983	20.2801
ENSRNA049475668	8:66081632-66081752	0	0	0
ENSRNA049475672	8:65970188-65970308	2.23809	0	0
ENSRNA049475683	8:63479439-63482512	0	0	24.5951
ENSRNA049475693	8:63479439-63482512	46.5035	34.4522	50.0962
ENSRNA049475702	8:63479439-63482512	0	0	0
ENSRNA049475707	8:67649932-67652077	10.1133	1.78129	5.85831
ENSRNA049475716	8:67649932-67652077	2.84811	12.1925	0
ENSRNA049475740	8:91144331-91144450	0	0	0
ENSRNA049475761	8:84947840-84951081	27.3433	0	0
ENSRNA049475771	8:80108616-80108733	0	0	0
ENSRNA049475794	6:131345163-131348227	20.7055	12.6218	7.02058
ENSRNA049475800	6:139315975-139316173	0	0	0
ENSRNA049475878	6:119563344-119563541	1.14204	2.77033	0.638476
ENSRNA049475883	6:113560896-113561015	0	0	0
ENSRNA049475958	9:143390803-143394015	0	0	0
ENSRNA049475967	9:147664109-147664180	0	0	0
ENSRNA049475976	9:147202966-147203049	0	0	0
ENSRNA049475996	2:169838653-169842673	0	0	0
ENSRNA049476001	2:169838653-169842673	0	0	0
ENSRNA049476004	2:169838653-169842673	9.20736	44.7934	51.8838
ENSRNA049476008	2:169838653-169842673	19.2477	43.1629	39.8678
ENSRNA049476010	2:169838653-169842673	41.3735	62.7557	11.8248
ENSRNA049476041	5:167821301-167823310	30.688	38.6588	23.0431
ENSRNA049476045	5:167820307-167820523	24.7592	46.6569	21.117
ENSRNA049476054	5:164370889-164371047	0	0	0
ENSRNA049476060	5:168617434-168617584	0	0	0
ENSRNA049476075	5:163559970-163560150	0	0	0
ENSRNA049476092	9:151684334-151684527	0.809846	2.01031	0
ENSRNA049476098	9:151582677-151582870	0.843768	0.271053	0.622498
ENSRNA049476101	9:151576097-151576290	1.06058	0	0
ENSRNA049476107	9:151585540-151585733	0	0	0
ENSRNA049476110	9:151674602-151674795	0	0	0
ENSRNA049476112	9:158277566-158277684	0	0	0
ENSRNA049476121	9:156595022-156602824	8.34598	37.7901	28.8351
ENSRNA049476127	9:156595022-156602824	6.02612	6.22169	11.0847
ENSRNA049476131	9:158276984-158277166	0	0	0
ENSRNA049476138	9:156806342-156806433	0	0	0
ENSRNA049476145	9:158277222-158277363	0	0	0
ENSRNA049476156	9:151510935-151511022	32.768	27.6042	45.6851
ENSRNA049476166	9:151510760-151510851	11.7677	0	9.91964
ENSRNA049476173	9:156595022-156602824	3.47088	0.631976	2.90101
ENSRNA049476180	9:153446170-153446251	0	0	0
ENSRNA049476213	9:158668190-158668286	0	0	0
ENSRNA049476216	9:158277391-158277499	0	0	5.67586
ENSRNA049476247	7:4982918-4985314	8.37488	7.45312	30.5498
ENSRNA049476252	7:4982918-4985314	51.6564	0	13.4248
ENSRNA049476258	7:8517985-8518068	0	17.5909	0
ENSRNA049476271	7:7917157-7920964	0	0	0
ENSRNA049476276	7:5206370-5206455	0	0	0
ENSRNA049476283	7:4982918-4985314	12.0306	37.6244	17.5643
ENSRNA049476298	7:7917157-7920964	0	0	0
ENSRNA049476303	7:7917157-7920964	0	32.7706	15.4003
ENSRNA049476306	7:3197779-3197865	0	0	0
ENSRNA049476313	7:3204146-3205217	0	0	0
ENSRNA049476322	7:8518186-8518274	177.508	540.329	276.501
ENSRNA049476328	7:9191861-9191968	0	0	0
ENSRNA049476380	2:192056730-192058276	0	0	0
ENSRNA049476386	2:198435907-198436061	0.820784	2.5542	3.41884
ENSRNA049476402	2:198435907-198436061	4.37099	4.44109	4.30383
ENSRNA049476438	6:63516743-63517460	24.4543	30.9512	16.0567
ENSRNA049476460	9:44366480-44366671	0	0	0
ENSRNA049476471	6:127662055-127662251	3.12702	4.42554	1.96974
ENSRNA049476473	6:120831765-120831948	2.7686	0.685423	1.01229
ENSRNA049476480	6:124189012-124195253	0	0	0
ENSRNA049476520	5:35489510-35493245	19.0437	28.5475	15.2667
ENSRNA049476538	2:45211578-45211669	0	0	0
ENSRNA049476545	2:40221836-40221910	0	0	0
ENSRNA049476580	5:184291310-184291507	0	0	0
ENSRNA049476585	5:184456715-184459239	70.6025	51.0492	49.5753
ENSRNA049476589	5:184456715-184459239	8.11799	9.02976	15.9903
ENSRNA049476598	5:186614116-186614249	0.0673878	0	0
ENSRNA049476604	5:188595331-188595421	0	0	0
ENSRNA049476610	5:185084104-185089320	5.09299	6.06203	7.71069
ENSRNA049476616	5:186165719-186165804	0	0	0
ENSRNA049476666	6:108903770-108928534	0	0	0
ENSRNA049476670	6:105371158-105371279	0	0	0
ENSRNA049476674	6:108929357-108929453	0	0	0
ENSRNA049476678	6:108928630-108928725	0	0	0
ENSRNA049476681	6:108929548-108929642	0	0	0
ENSRNA049476688	6:105370897-105371077	0	0	0
ENSRNA049476704	6:107329571-107334526	0	0	0
ENSRNA049476711	6:105644992-105645189	0	0	0
ENSRNA049476719	6:102916435-102916600	114.928	116.753	84.6393
ENSRNA049476737	7:170990322-170990519	0	0	0
ENSRNA049476743	7:170578901-170582501	4.87975	5.27064	0
ENSRNA049476748	7:170578901-170582501	4.53898	5.17645	5.05292
ENSRNA049476754	7:172980429-172982341	0	0	0
ENSRNA049476758	7:173080092-173081794	0	0	0
ENSRNA049476764	7:178154785-178155001	1.36171	0.509133	1.57214
ENSRNA049476774	7:173543054-173543174	0	5.6664	0
ENSRNA049476781	7:174748975-174749058	0	0	0
ENSRNA049476796	7:177640220-177644128	57.6982	121.406	33.9988
ENSRNA049476801	7:177640220-177644128	23.883	0	0
ENSRNA049476824	7:177640220-177644128	18.9534	0	0
ENSRNA049476832	7:170578901-170582501	6.92416	13.5114	7.3703
ENSRNA049476856	7:177640220-177644128	0	0	0
ENSRNA049476863	7:178839739-178839920	0.898991	0.617993	0
ENSRNA049476878	3:176206057-176206147	13.1893	42.9202	20.3102
ENSRNA049476890	3:179902052-179907809	9.94309	90.2143	42.833
ENSRNA049476908	9:132913274-132913355	0	9.28297	0
ENSRNA049476916	9:132759379-132759620	0	0	0
ENSRNA049476922	9:132762685-132762792	0	0	0
ENSRNA049476935	6:30346836-30347023	0	0	0
ENSRNA049476941	6:35067488-35067585	0	0	0
ENSRNA049476973	1:229766138-229766442	0.580103	0.655823	0.450728
ENSRNA049476978	1:229816855-229817035	0	0	0
ENSRNA049476980	1:226759250-226759376	0	0	0
ENSRNA049476983	1:226854056-226854180	0	0	0
ENSRNA049476994	1:223352558-223353409	0	0	0
ENSRNA049477002	6:81821441-81821591	6.68358	9.0791	11.2494
ENSRNA049477007	6:81288190-81288270	0	0	0
ENSRNA049477011	6:81473521-81473601	0	0	0
ENSRNA049477025	4:49030218-49030359	0	0	0
ENSRNA049477031	4:49625354-49625483	0.00178931	0.000890012	0
ENSRNA049477034	4:49565637-49565766	0	0	0
ENSRNA049477036	4:47128922-47129013	0	0	0
ENSRNA049477038	4:44057745-44057831	0	0	0
ENSRNA049477042	4:49625354-49625483	5.44737	3.40147	0
ENSRNA049477046	4:49565637-49565766	0	0	0
ENSRNA049477052	4:49299336-49299529	0	0	0
ENSRNA049477060	4:44057990-44058076	0	0	0
ENSRNA049477064	4:49299336-49299529	0	2.12051	0
ENSRNA049477077	9:20383582-20383890	19.6818	26.7111	19.3778
ENSRNA049477080	9:20238189-20238493	24.9365	42.2996	24.8298
ENSRNA049477082	9:20239476-20239781	8.45081	10.2992	9.1496
ENSRNA049477087	9:20240099-20240395	9.04648	13.5249	6.7007
ENSRNA049477092	9:20386227-20386550	0.501004	1.51991	0.362127
ENSRNA049477097	9:22802458-22802537	0	0	0
ENSRNA049477101	9:22802623-22802703	0	0	0
ENSRNA049477115	7:88376205-88376307	0	0	0
ENSRNA049477133	5:215846478-215846663	0	0	0
ENSRNA049477136	5:213693606-213693767	32.712	48.3021	40.4715
ENSRNA049477141	5:219928080-219928241	0	0	0
ENSRNA049477146	5:216484036-216484192	0	0	0
ENSRNA049477151	5:216483765-216483933	0	0	0
ENSRNA049477174	5:215780254-215780331	0	0	0
ENSRNA049477188	6:141379196-141379303	19.6805	6.72208	36.445
ENSRNA049477192	6:142646347-142646534	0	0	0
ENSRNA049477193	6:145727414-145727542	0	8.00637	0.00881276
ENSRNA049477203	6:141379643-141379738	0	0	10.3742
ENSRNA049477263	9:100082909-100083009	0	0	0
ENSRNA049477299	2:131721286-131721395	16.1229	35.4431	0
ENSRNA049477302	2:131683426-131683534	9.05314	15.1701	26.6525
ENSRNA049477344	2:241692857-241693054	1.36781	1.49398	1.94416
ENSRNA049477351	2:241906733-241906816	0	0	16.1095
ENSRNA049477360	2:242047418-242052474	0	0	0
ENSRNA049477366	2:242047418-242052474	0	0	41.0812
ENSRNA049477371	2:241093435-241093551	0	0	0
ENSRNA049477376	2:241906893-241907520	15.6103	0	6.33889
ENSRNA049477387	2:242047418-242052474	0	0	0
ENSRNA049477401	6:25428880-25430691	0	0	0
ENSRNA049477405	6:25442310-25444120	1.90171	2.16598	0.824648
ENSRNA049477408	6:25408607-25409716	0.540061	0.734796	0.38409
ENSRNA049477412	6:25428507-25428663	0	0	0
ENSRNA049477415	6:25441937-25442093	0	0	0
ENSRNA049477418	6:25451358-25451514	1.08837	0	4.08704
ENSRNA049477424	6:21731007-21731114	66.3092	61.3154	80.3904
ENSRNA049477429	6:25466382-25466485	0	0	0
ENSRNA049477435	6:20205217-20205317	0	0	0
ENSRNA049477439	6:25408418-25408495	0	0	0
ENSRNA049477447	6:20205698-20205796	0	0	0
ENSRNA049477471	7:98191048-98191122	0	0	0
ENSRNA049477485	6:163943779-163943882	83.282	168.223	159.878
ENSRNA049477491	6:167607942-167608064	12.5872	16.7399	5.43727
ENSRNA049477494	6:167607570-167607668	33.1357	46.4936	34.2118
ENSRNA049477498	6:163860156-163860261	0	0	0
ENSRNA049477503	6:166841051-166841166	0	0	0
ENSRNA049477506	6:163865483-163865596	0	0	0
ENSRNA049477509	6:166813794-166813915	4.91337	4.44471	0
ENSRNA049477514	6:163944103-163945486	5.54254	0	0
ENSRNA049477519	6:166840008-166840130	0	2.54763	0
ENSRNA049477528	6:163867931-163868138	0	0	0
ENSRNA049477554	6:162454310-162454403	0	0	0
ENSRNA049477560	6:163944103-163945486	0	25.0624	0
ENSRNA049477611	7:107935716-107936211	0	0	0
ENSRNA049477619	7:102314381-102314500	0	0	3.85283
ENSRNA049477621	7:108776493-108776576	0	0	0
ENSRNA049477631	9:36303209-36303308	0	0	0
ENSRNA049477656	9:32599389-32606326	0	0	0
ENSRNA049477719	7:46266059-46266173	0	0	0
ENSRNA049477722	7:46259613-46259687	0	0	0
ENSRNA049477727	7:46260385-46260462	0	0	0
ENSRNA049477729	7:46244973-46245047	0	0	0
ENSRNA049477741	7:158600943-158601252	19.2608	28.6241	17.5479
ENSRNA049477744	7:156772085-156772321	1.2929	2.07163	1.60304
ENSRNA049477769	7:159150823-159153011	0	0	0
ENSRNA049477866	7:39887926-39888054	0	0	0
ENSRNA049477898	9:19066418-19069385	0	0	0
ENSRNA049477899	9:16444847-16444997	1.27541	0	0
ENSRNA049477903	9:15122739-15122881	0	0	0
ENSRNA049477934	3:186340299-186340402	0	0	0
ENSRNA049477941	3:182680379-182680606	0.317231	0	0
ENSRNA049477944	3:182680616-182681029	0.218089	0.184225	0.0949859
ENSRNA049477973	5:221721338-221721484	0	0	0
ENSRNA049477975	5:220222137-220222268	0	0	0
ENSRNA049477984	5:220211643-220211777	0	0	0
ENSRNA049477989	5:223360731-223360832	0	0	0
ENSRNA049478017	5:221335366-221341417	2.94224	13.0511	8.61477
ENSRNA049478030	7:15010388-15010563	0	0	0
ENSRNA049478035	7:10115798-10115917	0	0	12.9731
ENSRNA049478041	7:10843063-10843157	37.7314	134.261	96.6731
ENSRNA049478044	7:10843254-10843347	110.719	180.495	127.643
ENSRNA049478060	7:15010162-15010313	0	0	0
ENSRNA049478106	6:13586547-13588358	0	0	0
ENSRNA049478109	6:13518003-13519813	0.230956	0.424337	0.268244
ENSRNA049478113	6:13475570-13477381	2.06159	3.08591	1.86366
ENSRNA049478119	6:13566011-13567822	0.836566	1.33868	0.567363
ENSRNA049478122	6:13509023-13510834	2.57076	3.76124	2.29331
ENSRNA049478126	6:12748430-12750238	2.17911	2.86117	1.2389
ENSRNA049478131	6:14265827-14267638	3.86301	4.32098	3.43604
ENSRNA049478136	6:14389678-14391490	2.30155	3.30754	2.07796
ENSRNA049478138	6:13550564-13552374	2.03797	2.67197	2.06369
ENSRNA049478140	6:14252587-14254398	0.742241	1.39018	0.820202
ENSRNA049478144	6:12818490-12820302	3.72397	4.87228	3.70305
ENSRNA049478147	6:14459873-14461684	3.12165	4.1965	2.78828
ENSRNA049478153	6:13670845-13672623	4.49745	6.11278	3.934
ENSRNA049478156	6:14464911-14466400	2446.13	3517.23	2056.28
ENSRNA049478162	6:14399109-14400439	2.33306	3.61308	2.44435
ENSRNA049478167	6:13621311-13622420	2.83477	3.96126	2.23279
ENSRNA049478177	6:14318673-14319897	1.55565	2.19524	1.69781
ENSRNA049478180	6:12823640-12824642	3590.58	0	3113.77
ENSRNA049478183	6:14270866-14271868	2.57909	3.2775	2.16515
ENSRNA049478188	6:14283112-14283803	2.10453	3.80945	1.34402
ENSRNA049478193	6:14327310-14328001	0.491943	0.393486	0.504222
ENSRNA049478201	6:14289083-14290039	0.587837	0.75707	0.569263
ENSRNA049478203	6:12810199-12811109	7.29795	11.2848	6.23546
ENSRNA049478205	6:14328001-14328498	1.09867	1.67662	1.3608
ENSRNA049478207	6:13473591-13474021	14432.5	22596.5	11886.4
ENSRNA049478212	6:12777299-12777807	0	0	0
ENSRNA049478218	6:14295239-14295633	8.62064	3.00628	1.47571
ENSRNA049478221	6:12824695-12824911	9281.52	16969.9	13956.9
ENSRNA049478226	6:13507486-13507764	19358.1	27056	15363.6
ENSRNA049478227	6:13474025-13474303	2.27799	2.68089	2.20366
ENSRNA049478230	6:13620934-13621245	0.459955	0.741366	0.480905
ENSRNA049478234	6:12776936-12777222	0.136678	0	0
ENSRNA049478239	6:14271926-14272115	37.3688	59.6495	30.2275
ENSRNA049478241	6:12757261-12757422	0	0	0
ENSRNA049478247	6:13609015-13609176	0	0	0
ENSRNA049478252	6:14282731-14282887	70.658	298.086	210.433
ENSRNA049478260	6:14302899-14303055	0	3.59005	0
ENSRNA049478262	6:14389304-14389460	67.3065	11.2432	7.7871
ENSRNA049478267	6:13508650-13508805	11.3482	28.4106	14.2385
ENSRNA049478272	6:13670462-13670618	8.10673	7.01726	7.23531
ENSRNA049478275	6:12818118-12818274	0	0	0
ENSRNA049478282	6:13550188-13550344	0	0	0
ENSRNA049478287	6:13565633-13565789	0	0	0
ENSRNA049478292	6:13586173-13586329	0	0	0
ENSRNA049478301	6:13595144-13595300	0	0	0
ENSRNA049478307	6:14265451-14265607	0	0	0
ENSRNA049478313	6:13475195-13475351	2.06271	0	0
ENSRNA049478320	6:14326930-14327086	5.07969	19.9512	19.2822
ENSRNA049478328	6:14398723-14398879	0	0	0
ENSRNA049478333	6:13517631-13517787	3.47254	4.86524	1.66436
ENSRNA049478336	6:14459500-14459656	4.28615	4.48858	4.00866
ENSRNA049478343	6:12748053-12748209	1.07615	0	0
ENSRNA049478350	6:14252207-14252357	0	2.94537	0
ENSRNA049478355	6:14283807-14283935	5.54657	7.20127	11.0141
ENSRNA049478362	6:14328510-14328628	19.4694	16.8047	3.73533
ENSRNA049478368	6:14283945-14284047	0	0	0
ENSRNA049478375	6:14328719-14328794	0	0	0
ENSRNA049478381	6:13609238-13609341	0	0	0
ENSRNA049478387	6:12757484-12757587	14.1698	17.3291	0
ENSRNA049478392	6:14508552-14508688	2223.75	3948.29	1642.18
ENSRNA049478400	1:134046828-134047199	0	0	0
ENSRNA049478409	1:134046463-134046797	0.109166	0	0.156062
ENSRNA049478420	9:128629073-128629234	1.83037	0	1.48407
ENSRNA049478426	9:128658844-128659007	112.562	120.584	141.853
ENSRNA049478428	9:121314786-121317011	141.471	185.816	281.378
ENSRNA049478438	9:121314786-121317011	0	0	0
ENSRNA049478445	9:129384276-129384394	0	0	0
ENSRNA049478455	9:128212959-128213080	0	0	0
ENSRNA049478461	9:126604507-126604581	0	0	0
ENSRNA049479127	10:83281589-83288964	0	5.20815	0
ENSRNA049479136	10:83281589-83288964	4.24562	17.6797	6.24743
ENSRNA049479153	10:83281589-83288964	0	3.14065	0
ENSRNA049479158	10:83281589-83288964	0	0	0
ENSRNA049479169	10:83281589-83288964	0	0	0
ENSRNA049479178	10:83281589-83288964	4.07333	4.50633	0
ENSRNA049479185	10:83281589-83288964	3.23549	0	0
ENSRNA049479186	10:80382037-80382122	0	0	0
ENSRNA049479211	10:83281589-83288964	5.39361	0	14.552
ENSRNA049479219	10:83281589-83288964	8.32181	0	30.3481
ENSRNA049479257	2:157586169-157587979	0.640823	0.780384	0.516599
ENSRNA049479261	2:157594965-157595421	2.78731	3.19828	5.75317
ENSRNA049479266	2:157588199-157588355	0	0	0
ENSRNA049479276	2:156036908-156037030	0	0	0
ENSRNA049479284	2:156733161-156753879	0	0	0
ENSRNA049479292	2:156733161-156753879	0	0	0
ENSRNA049479303	2:156733161-156753879	0	0	0
ENSRNA049479317	2:159692890-159695636	0	0	0
ENSRNA049479365	6:92080357-92080501	20.8928	17.7297	26.518
ENSRNA049479370	6:92504747-92504866	185.738	338.041	155.878
ENSRNA049479381	6:92080052-92080146	48.6886	48.8877	44.0912
ENSRNA049479390	6:95985871-95986014	0	0	0
ENSRNA049479402	6:94036696-94036784	0	0	0
ENSRNA049479409	6:92080204-92080291	97.6043	59.3375	119.114
ENSRNA049479419	6:92079855-92079973	5.4531	30.1687	14.6492
ENSRNA049479424	6:92506020-92506110	6.63233	50.1948	20.7884
ENSRNA049479432	6:92505628-92505763	29.1352	47.4537	27.124
ENSRNA049479442	6:99728409-99730769	0	0	0
ENSRNA049479449	6:92505827-92505932	105.511	106.581	112.451
ENSRNA049479456	6:92079634-92079736	5.70685	15.9781	7.35677
ENSRNA049479461	6:92505180-92505266	7.12918	28.5098	63.7551
ENSRNA049479467	6:92504958-92505044	20.3399	60.2597	61.1248
ENSRNA049479501	6:99918333-99928751	0	0	0
ENSRNA049479509	6:98967259-98967382	0	0	0
ENSRNA049479518	6:92505357-92505446	52.0096	53.3803	66.1436
ENSRNA049479540	10:35055010-35065279	0.13014	0.282203	0.228117
ENSRNA049479546	10:35072673-35073762	1.64837	2.06662	1.70655
ENSRNA049479549	10:35065497-35065653	0	0	0
ENSRNA049479556	10:34613123-34613206	0	0	0
ENSRNA049479649	Pt:6391-15097	0	0	0
ENSRNA049479657	Pt:35984-36072	6.8916	0	0
ENSRNA049479663	Pt:91652-131084	0	0	0
ENSRNA049479675	Pt:91652-131084	0	0	0
ENSRNA049479684	Pt:91652-131084	0	0	0
ENSRNA049479692	Pt:91652-131084	0	0	0
ENSRNA049479700	Pt:1420-1503	0	0	0
ENSRNA049479709	Pt:91652-131084	0	0	0
ENSRNA049479717	Pt:91652-131084	0	0	0
ENSRNA049479725	Pt:79920-79997	0	0	0
ENSRNA049479731	Pt:91652-131084	0	0	0
ENSRNA049479739	Pt:91652-131084	0	0	0
ENSRNA049479745	Pt:89235-91472	0	0	0
ENSRNA049479751	Pt:131264-133501	0	0	0
ENSRNA049479761	Pt:83035-83803	0	0	0
ENSRNA049479768	Pt:138322-139807	0	0	0
ENSRNA049479776	Pt:45332-45407	0	0	0
ENSRNA049479781	Pt:91652-131084	0	0	0
ENSRNA049479790	Pt:91652-131084	0	0	0
ENSRNA049762437	5:5313190-5313263	0	0	0
GRMZM5G800096	Pt:91652-131084	0.0475896	0.0604918	0.0216887
GRMZM5G800101	Mt:330766-335518	0.0621795	0.0948198	0.0373881
GRMZM5G800457	Mt:98037-98789	0.131822	0	0
GRMZM5G800780	Pt:73841-74543	0.0168648	0.0864487	0
GRMZM5G800980	Pt:50534-52367	0.205455	0.187659	0.388506
GRMZM5G801074	Pt:66311-70204	0.735333	0	0.632247
GRMZM5G801746	Mt:374934-375234	0.884817	1.52959	1.08096
GRMZM5G801958	Pt:63866-65748	0.534639	0.959803	0.833686
GRMZM5G804358	Mt:76131-84976	2.99938	3.52125	2.93441
GRMZM5G804671	Mt:510533-510887	2.09814	1.71314	1.11543
GRMZM5G804708	Pt:66311-70204	0.361877	0.377982	0.299741
GRMZM5G804776	Pt:79037-79409	1.01903	0.54581	0.514286
GRMZM5G805421	Mt:411136-411628	0.279806	0	0.19616
GRMZM5G805940	Mt:448355-448778	0.142068	0.0558718	0.461775
GRMZM5G806435	Mt:11110-13315	0.00601362	0.0188318	0.00871464
GRMZM5G806488	Pt:91652-131084	0	0	0
GRMZM5G807592	Mt:356473-356917	7.64214	9.08732	10.1658
GRMZM5G808402	Pt:54175-56114	0	0.00594579	0.0110402
GRMZM5G808939	Pt:70705-72490	0.319921	0.219696	0.366174
GRMZM5G809869	Pt:31857-32568	0.396919	0.124398	0.289004
GRMZM5G810298	Pt:131264-133501	0	0	0
GRMZM5G811749	Pt:3362-5604	0.0635992	0.149895	0.186161
GRMZM5G813608	Pt:6391-15097	0.124824	0.162406	0.169986
GRMZM5G813949	Mt:108118-108693	0.0856028	0.158631	0
GRMZM5G814594	Mt:185995-186382	0	0.511564	0.110368
GRMZM5G815453	Pt:56823-58323	0	0.00848083	0
GRMZM5G815553	Pt:91652-131084	0	0.478951	0.702588
GRMZM5G815606	Pt:66311-70204	0.0601652	0.144199	0.0487551
GRMZM5G816274	Mt:58051-58528	0	0	0
GRMZM5G816453	Mt:8751-9915	0	0.0424471	0
GRMZM5G816772	Mt:232090-233200	1.40045	2.44745	2.18342
GRMZM5G817985	Mt:171675-172014	0	0	0
GRMZM5G818111	Pt:138322-139807	0.228968	0.396033	0.085654
GRMZM5G819109	Mt:385082-385424	0	0.318266	0.142098
GRMZM5G819258	Mt:108118-108693	0	0.0948275	0
GRMZM5G821527	Mt:496996-497812	0.473336	0.640924	0.488484
GRMZM5G821687	Mt:389274-389718	0.214025	0.308485	0.444128
GRMZM5G822170	Mt:388670-389072	0.135431	0.412552	0.189436
GRMZM5G822401	Mt:191868-192351	0.981165	0.682043	0.445502
GRMZM5G822734	Mt:472551-472941	0.281026	0.0611885	0.11633
GRMZM5G824660	Mt:233669-234005	0.989982	0.911576	1.31153
GRMZM5G825253	Mt:204631-207081	6.27299	7.57794	2.71787
GRMZM5G826322	Mt:307856-308514	1.7352	2.3529	0.655306
GRMZM5G826672	Mt:336422-336818	0	0	0
GRMZM5G827309	Mt:250362-254128	0.109522	0.128151	0.177529
GRMZM5G827951	Mt:346144-347523	0.159115	0.128924	0.109304
GRMZM5G828883	Mt:287308-287710	0.154086	0.17058	0.120713
GRMZM5G830210	Pt:78084-78408	0.550896	0.835031	0.322267
GRMZM5G831399	Pt:72773-73328	0.190165	0.176232	0.158331
GRMZM5G831540	Pt:59193-62447	0.93916	1.14172	1.73312
GRMZM5G833299	Mt:254396-255221	0.0317726	0.0169008	0.112544
GRMZM5G834128	Mt:204631-207081	2.48932	2.87321	2.74075
GRMZM5G834207	Mt:201992-202316	0.549155	0.38998	0
GRMZM5G834282	Mt:548915-549248	0.724555	0.84759	0.41553
GRMZM5G834298	Mt:234410-234776	3.30248	3.64	1.59991
GRMZM5G834666	Mt:265987-266410	3.17022	7.81186	1.89813
GRMZM5G834908	Mt:71055-71394	0	0	0
GRMZM5G834995	Mt:306308-306650	0.254828	0.172047	0
GRMZM5G835775	Pt:91652-131084	0	0.157	0.21192
GRMZM5G836544	Mt:564154-564946	2.22875	3.02302	2.74468
GRMZM5G836994	Pt:1673-3308	0.274706	0.342677	0.346166
GRMZM5G837015	Mt:199268-199586	0.785815	3.09016	1.56073
GRMZM5G838396	Pt:81112-82518	0.38723	0.274767	0.26131
GRMZM5G838554	Mt:362801-363197	0	0.191659	0
GRMZM5G838963	Mt:456573-457383	0	0	0
GRMZM5G839924	Mt:101543-102116	2.85347	4.75582	4.18169
GRMZM5G841635	Mt:208260-208961	0.422771	0.227362	0.0659864
GRMZM5G842963	Mt:339778-340135	0.0868804	0.103536	0
GRMZM5G844030	Mt:511893-514104	0.988228	1.24357	0.73922
GRMZM5G844074	Pt:91652-131084	0.305456	0	1.42446
GRMZM5G844331	Mt:351308-351713	0	0	0.103445
GRMZM5G844605	Mt:168896-169217	0	0	0
GRMZM5G844628	Pt:91652-131084	0	0	0
GRMZM5G844657	Mt:174514-174817	0	0	0
GRMZM5G845024	Mt:138030-138330	7.99007	10.4346	8.99
GRMZM5G845230	Mt:226252-226645	0.185324	0.139657	0
GRMZM5G845244	Pt:78487-78898	0.349869	0.702899	0.260736
GRMZM5G845496	Mt:406844-407144	0	0.154556	0.382679
GRMZM5G845792	Mt:438522-438930	0	0.0565093	0
GRMZM5G846068	Mt:284755-285205	0.111057	0.264396	0.193474
GRMZM5G846968	Mt:360533-361787	0.0299345	0.0143363	0.064325
GRMZM5G847102	Mt:501948-502296	0.0819827	0	0
GRMZM5G848448	Mt:342956-343355	0.350428	0	0
GRMZM5G849018	Mt:68276-68597	0	0	0
GRMZM5G849223	Mt:19812-20889	0.0755896	0.0768874	0.163005
GRMZM5G850100	Mt:214705-215020	0	0.0944761	0
GRMZM5G851130	Mt:479552-481148	1.42575	1.75253	0.905338
GRMZM5G851708	Mt:26912-27883	0.259626	0.277363	0.241464
GRMZM5G851769	Mt:267744-269870	1.30591	1.68065	0.992777
GRMZM5G851921	Mt:313449-313773	0	0.118371	0
GRMZM5G852144	Mt:51506-53059	0.591198	1.11689	0.781734
GRMZM5G853305	Pt:79518-79881	0.486054	1.26031	0.579843
GRMZM5G853409	Mt:17206-19115	0.406354	0.374805	0.383416
GRMZM5G853723	Pt:91652-131084	0.0511391	0.127402	0.0377966
GRMZM5G854065	Mt:58743-59348	2.87639	4.0638	3.68311
GRMZM5G855343	Pt:140067-140361	2.10726	1.82465	1.54863
GRMZM5G856027	Mt:237576-243574	0	0	0
GRMZM5G856189	Mt:486573-486894	0.116288	0.384832	0.192177
GRMZM5G856777	Pt:6391-15097	0.122068	0.109363	0.0974081
GRMZM5G856972	Mt:65334-65682	0	0	0
GRMZM5G857320	Mt:307856-308514	1.82149	1.86863	1.34895
GRMZM5G858045	Mt:99692-100007	0.204554	0	0
GRMZM5G858556	Pt:77251-77985	0.0877063	0.172739	0.0894839
GRMZM5G859187	Mt:525510-526320	0	0	0
GRMZM5G859440	Mt:280399-282986	0.0261725	0.0409239	0
GRMZM5G860062	Mt:37305-38381	0.0285487	0.0128035	0
GRMZM5G861212	Mt:376213-376603	0.982741	1.4213	0.427434
GRMZM5G861353	Mt:346144-347523	0	0	0
GRMZM5G861791	Mt:160500-164661	2.84899	3.55982	2.56385
GRMZM5G862955	Mt:541368-545055	10.1372	12.7356	10.3621
GRMZM5G863003	Mt:129508-132560	0.0247243	0.0893745	0.0393755
GRMZM5G864407	Pt:91652-131084	0.136446	0	0.126011
GRMZM5G865196	Mt:468543-468861	0	0.488081	0.155616
GRMZM5G866064	Pt:139823-140048	0	0	0
GRMZM5G866223	Pt:91652-131084	0.0258499	0.19578	0.155231
GRMZM5G866761	Pt:134922-135222	0	0	0
GRMZM5G866979	Mt:157639-158260	0.0555495	0.0248911	0.0335376
GRMZM5G866990	Mt:236901-237477	0.751051	1.62866	0.888781
GRMZM5G867512	Mt:273330-275849	3.2103	4.76386	2.86645
GRMZM5G870438	Mt:277987-278428	0.945005	0.333152	0.0640181
GRMZM5G871099	Mt:165954-166302	0	0	0
GRMZM5G871174	Mt:105916-106267	0	0	0.12385
GRMZM5G872234	Mt:564154-564946	2.7422	4.92024	3.2214
GRMZM5G872747	Pt:87874-88396	0	0	0
GRMZM5G872899	Mt:222180-222597	0	0	0.214121
GRMZM5G873916	Mt:222800-223196	0	0	0
GRMZM5G874394	Mt:369059-369413	0.0556436	0.203405	0.220412
GRMZM5G874448	Pt:91652-131084	0.0653917	0.139907	0.0281123
GRMZM5G874740	Mt:361926-362250	0.119275	0	0
GRMZM5G875046	Mt:288626-289007	0.0787981	0	0
GRMZM5G875287	Pt:32819-34639	0.150854	0.14045	0.128184
GRMZM5G875789	Mt:155607-155940	0.0943809	0.0824831	0.155758
GRMZM5G876106	Pt:89235-91472	0	0	0
GRMZM5G876913	Mt:262805-263162	72.2836	91.049	71.7916
GRMZM5G877040	Mt:63561-64041	1.35966	1.44471	1.75737
GRMZM5G877173	Pt:87514-87814	0	0	0
GRMZM5G877454	Pt:21467-24695	0.153901	0.194916	0.178723
GRMZM5G878344	Mt:372869-373193	0.113835	0.11695	0.567753
GRMZM5G879235	Pt:75427-77189	0.173849	0.161243	0.200232
GRMZM5G881135	Mt:262383-262761	289.879	413.404	207.676
GRMZM5G881661	Mt:295309-295627	0	0.115115	0
GRMZM5G882520	Mt:224212-225121	0	0.032082	0
GRMZM5G883882	Mt:293480-293798	0.460993	0	0
GRMZM5G884538	Mt:441569-442510	4.76729	6.57179	7.35587
GRMZM5G884707	Mt:310905-312072	3.63886	4.73155	5.02361
GRMZM5G884912	Mt:138552-139212	6.62315	9.40363	9.50776
GRMZM5G884960	Pt:75427-77189	0.545748	0.294462	0.359373
GRMZM5G885905	Pt:134340-134862	0	0	0
GRMZM5G887290	Mt:319612-319963	9.78345	11.7544	9.9398
GRMZM5G887911	Mt:509972-510266	1.80519	1.25603	1.2828
GRMZM5G889036	Mt:261339-261951	5.74054	11.2401	6.66569
GRMZM5G889299	Mt:60823-63559	0.17735	0.241925	0.319274
GRMZM5G889790	Mt:271153-271498	0.756721	1.71271	1.00103
GRMZM5G889905	Mt:344812-345433	0.200035	0.0925753	0.145762
GRMZM5G890451	Mt:433537-433984	3.97554	6.01474	5.31578
GRMZM5G890747	Mt:142489-142849	0.356583	0.0942587	0.108826
GRMZM5G891801	Mt:487870-488230	0.173418	0.246532	0
GRMZM5G892247	Pt:26982-31566	0.186323	0.209104	0.309472
GRMZM5G892769	Mt:21089-22698	2.04691	2.80006	1.66426
GRMZM5G892983	Mt:24645-25498	0.739549	0.951552	0.823208
GRMZM5G893089	Mt:550607-550973	0	0.062735	0
GRMZM5G894376	Mt:42602-43923	0.196212	0.077096	0.112422
GRMZM5G894515	Pt:91652-131084	0.032517	0.0607119	0.0641163
GRMZM5G897615	Mt:120928-121513	0	0	0
GRMZM5G897626	Mt:73894-74197	0	0	0
GRMZM5G897755	Mt:565002-565665	2.62005	2.27242	3.13424
GRMZM5G898442	Pt:88700-88910	0	0	0
GRMZM5G898466	Pt:133826-134036	0	0	0
GRMZM5G898647	Mt:200740-201463	1.05821	0.938387	0.735226
GRMZM5G898772	Mt:114491-114968	0	0	0
GRMZM5G899366	Pt:24732-26784	0.0359545	0.115843	0.0869616
GRMZM5G899452	Mt:504157-504475	0	0	0
GRMZM5G899836	Pt:83035-83803	1.15112	1.97538	1.29782
GRMZM5G899892	Mt:348198-348528	0.357617	0.205443	0.429895
Zm00001d000462	3:847736-848075	0	0	0
Zm00001d000463	3:1878503-1879160	0	0	0
Zm00001d000464	3:2038122-2038649	0	0	0
Zm00001d000465	3:2767719-2768321	1.35975	0.789644	0.97641
Zm00001d000466	3:3985418-3985673	0	0	0
Zm00001d000467	3:5204337-5204746	0	0	0
Zm00001d000468	3:5687660-5688332	0	0	0
Zm00001d000469	3:6144085-6144537	0	0	0
Zm00001d000470	3:6262101-6262485	0.131719	0	0.233052
Zm00001d000471	3:6348056-6349466	0.0504966	0.0603857	0.182878
Zm00001d000473	3:8513309-8513949	0	0	0
Zm00001d000474	3:8727038-8727650	0.0309868	0.0379504	0.126285
Zm00001d000475	3:9760659-9761404	0.0788392	0.0406215	0.0342049
Zm00001d000476	3:10273313-10273700	0	0	0
Zm00001d000477	3:11226232-11245458	2.35359	3.12792	2.89897
Zm00001d000478	3:12208562-12209432	0	0	0
Zm00001d000479	3:14002423-14004109	0.0708652	0.0816369	0
Zm00001d000480	3:16740173-16743851	0	0	0
Zm00001d000481	3:17116655-17120780	0	0	0
Zm00001d000482	3:18927427-18927755	0.522978	0.726791	0.795404
Zm00001d000483	3:19194747-19210804	0.0528887	0.0334357	0.0785091
Zm00001d000484	3:19444063-19444362	0	0	0
Zm00001d000485	3:19818597-19830049	0.348114	0.166006	0.869386
Zm00001d000486	3:21613545-21614342	0	0.0193608	0.0321233
Zm00001d000487	3:22138290-22138657	0	0	0
Zm00001d000488	3:23201283-23201571	0	0	0
Zm00001d000489	3:23216903-23217343	0	0	0
Zm00001d000490	3:23308485-23308901	0	0	0.168068
Zm00001d000491	3:23368915-23369215	0	0	0
Zm00001d000492	3:23369522-23371204	0	0.408724	0.359162
Zm00001d000493	3:23369522-23371204	0	8.4426e-06	0
Zm00001d000494	3:23369522-23371204	0.0860463	0	0
Zm00001d000495	3:23369522-23371204	0.960888	0.54147	0.19119
Zm00001d000496	3:23369522-23371204	0	0	0
Zm00001d000497	3:24648848-24654887	0.670737	0.411533	0.429972
Zm00001d000498	3:24648848-24654887	0.323553	0.301355	0.529845
Zm00001d000499	3:24648848-24654887	7.28432	9.05535	5.47079
Zm00001d000500	3:24648848-24654887	0.637549	1.01125	0.861596
Zm00001d000501	3:27396808-27397449	3.91743	6.28076	4.90252
Zm00001d000502	3:27549264-27550063	0.885898	3.9716	3.21699
Zm00001d000503	3:29990384-30016117	0.120371	0.0498377	0.108528
Zm00001d000504	3:29990384-30016117	0.235748	0.256265	0.186365
Zm00001d000505	3:30869858-30870495	9.87303	7.51176	15.3694
Zm00001d000506	3:34384604-34385528	2.5704	2.05445	0.819097
Zm00001d000507	3:35780231-35784293	0.0955055	0.0956266	0.174876
Zm00001d000508	3:36020108-36020746	135.619	250.18	256.345
Zm00001d000509	3:36194384-36199305	0.248291	0.423575	0.198343
Zm00001d000510	3:37403120-37412755	0.0714712	0.144089	0.0744949
Zm00001d000511	3:37588294-37589154	0.024396	0.0709443	0
Zm00001d000512	3:40273556-40274893	0.417016	1.08239	0.691753
Zm00001d000513	3:40279608-40280247	0.0874234	0.107865	0.244194
Zm00001d000514	3:42635147-42637797	5.63246	5.29115	9.58321
Zm00001d000515	3:42648993-42649803	0	0	0
Zm00001d000516	3:42787413-42788031	0.0312573	0.0207058	0.140919
Zm00001d000517	3:43683470-43685241	2.13586	2.04836	2.85739
Zm00001d000518	3:45562369-45562696	0.768771	0.458174	1.87856
Zm00001d000519	3:46886533-46887549	0.0155217	0	0
Zm00001d000520	3:47673858-47674134	0	0	0
Zm00001d000521	3:47830816-47831608	0	0.049475	0
Zm00001d000522	3:49663555-49811108	144.271	169.641	128.788
Zm00001d000523	3:49663555-49811108	14.1289	19.727	12.9361
Zm00001d000524	3:49663555-49811108	122.651	162.81	118.112
Zm00001d000525	3:49663555-49811108	0.056255	0.102039	0.118203
Zm00001d000526	3:49663555-49811108	77.6036	109.175	90.0118
Zm00001d000528	3:50258031-50258845	0.00986907	0.0314612	0
Zm00001d000529	3:50772481-50775103	0.0563535	0.0599152	0.0464045
Zm00001d000530	3:51069957-51070267	0	0	0
Zm00001d000531	3:51842029-51842410	0.0719482	0.118753	0
Zm00001d000532	3:52393984-52394783	0.0250973	0	0
Zm00001d000533	3:53840628-53841148	0	0	0
Zm00001d000534	3:56249192-56253845	0	0	0
Zm00001d000535	3:57005991-57006372	0	0	0
Zm00001d000536	3:58555715-58555896	26.3824	42.5857	14.848
Zm00001d000537	3:59474381-59477010	3.9211	4.1739	6.05988
Zm00001d000538	3:59474381-59477010	0	0	0
Zm00001d000539	3:59481397-59481911	0	0	0
Zm00001d000540	3:61061338-61061597	0	0	0
Zm00001d000541	3:63156610-63156942	0.0944182	0.070522	0
Zm00001d000542	3:63321685-63323151	1.07384	1.3136	1.75404
Zm00001d000543	3:63422457-63422884	0	0	0
Zm00001d000544	3:64948895-64949405	0	0	0.28056
Zm00001d000545	3:66442875-66445660	1.65558	2.48679	1.58809
Zm00001d000546	3:68430609-68431276	0.0453933	0	0.0599691
Zm00001d000547	3:69441040-69443493	1.7291	3.01243	2.00109
Zm00001d000548	3:69441040-69443493	1.1935	1.14998	1.49761
Zm00001d000549	3:70090369-70092002	0	0	0
Zm00001d000550	3:71629829-71631103	3.51665	4.4849	4.13195
Zm00001d000551	3:71854282-71854584	10.1722	6.61392	14.9532
Zm00001d000552	3:72199052-72199699	0.0734602	0.102963	0.0946881
Zm00001d000553	3:73203867-73290655	1.5326	2.2586	1.94285
Zm00001d000554	3:74520316-74521666	0	0	0
Zm00001d000555	3:78897916-78898542	0	0	0
Zm00001d000556	3:81249152-81251042	0.687383	0.965629	1.72979
Zm00001d000557	3:81493072-81493787	0.655162	0.584691	0.301687
Zm00001d000558	3:81622145-81622968	0	0	0
Zm00001d000559	3:81730077-81730379	0	0	0
Zm00001d000560	3:82375567-82389198	0	0	0
Zm00001d000561	3:84004978-84006525	10.3891	14.0389	16.1641
Zm00001d000562	3:88591822-88592293	0	0	0
Zm00001d000563	3:88782558-88783221	0	0	0
Zm00001d000564	3:90044201-90044538	1.01257	1.88636	0.107913
Zm00001d000565	3:90495754-90520569	2.44186	2.75749	3.44869
Zm00001d000566	3:91690405-91693888	1.14747	0.847554	0.302409
Zm00001d000567	3:92415005-92421191	0.164813	0.119558	0.218362
Zm00001d000568	3:95275100-95275626	0.298308	0.375819	0.473849
Zm00001d000570	3:96133440-96171332	1.89243	1.28586	2.19615
Zm00001d000571	3:98304596-98305036	0.483946	0.566643	0.533379
Zm00001d000572	3:100059566-100061284	0.522586	0.437923	0.261687
Zm00001d000573	3:103094372-103094808	0	0	0
Zm00001d000574	3:103626816-103627130	0.192252	0.27326	0
Zm00001d000575	3:104075930-104076517	0	0	0
Zm00001d000576	3:104763763-104764821	1.88945	2.08006	3.70313
Zm00001d000579	3:106112890-106113146	0	0	0
Zm00001d000580	3:106549708-106550362	0.25197	0.0925886	0.0889134
Zm00001d000581	3:106667209-106668592	0	0	0
Zm00001d000582	3:110465001-110469594	20.7473	28.8137	24.3462
Zm00001d000583	3:111443617-111443871	0	0	0
Zm00001d000584	3:111509134-111509560	0	0	0
Zm00001d000585	3:111557579-111560786	0	0	0
Zm00001d000586	3:112702699-112703274	0	0	0
Zm00001d000587	3:112932204-112932864	0	0	0
Zm00001d000588	3:113453042-113453349	0	0	0
Zm00001d000589	3:114244391-114251164	1.58947	0.947558	1.52696
Zm00001d000590	3:117893714-117894372	0.0560749	0.087936	0
Zm00001d000591	3:119058476-119058962	0	0	0
Zm00001d000592	3:119396468-119396859	0	0	0
Zm00001d000593	3:120670341-120670821	0.0440997	0.110387	0.0641586
Zm00001d000594	3:120935455-120936246	0	0	0
Zm00001d000595	3:121713919-121714240	0	0	0
Zm00001d000596	3:121816473-121816974	0.847551	1.18849	0.348013
Zm00001d000597	3:121955571-121955928	0	0	0
Zm00001d000598	3:122015127-122015631	0.107425	0	0.0731943
Zm00001d000599	3:123287628-123289154	5.72497	6.98441	7.14995
Zm00001d000600	3:123796643-123796875	0	0	0
Zm00001d000601	3:125354678-125356912	0	0.0143029	0.0289589
Zm00001d000602	3:125710975-125711226	0.200562	0.394449	0
Zm00001d000603	3:126610171-126612435	3.86458	7.38606	4.53384
Zm00001d000604	3:126948835-126952206	0.0656938	0.0544168	0.131069
Zm00001d000605	3:127187147-127187800	0	0	0
Zm00001d000606	3:127803354-127803678	0	0	0
Zm00001d000607	3:127991725-127992058	3.13168	1.66704	0.47897
Zm00001d000608	3:130528846-130532046	3.68615	4.30901	5.36357
Zm00001d000609	3:130528846-130532046	0.509342	0.606779	0.0803464
Zm00001d000610	3:130528846-130532046	0.197417	0.419109	0.700944
Zm00001d000611	3:131590009-131590863	0	0	0
Zm00001d000612	3:131595793-131597472	0	0	0
Zm00001d000613	3:134797829-134800296	0.31467	0.232405	0.160499
Zm00001d000614	3:134797829-134800296	0.29596	0.481546	0.11201
Zm00001d000615	3:134881160-134881932	0	0	0
Zm00001d000616	3:137472176-137472497	0	0	0
Zm00001d000617	3:137590414-137590661	0.283446	1.06359	0
Zm00001d000618	3:140011561-140012001	0.884641	0.664407	0.605899
Zm00001d000619	3:143821056-143823618	0.871582	1.11116	2.20023
Zm00001d000620	3:143821056-143823618	3.14642	1.16657	2.5109
Zm00001d000621	3:143939652-143940292	0	0	0
Zm00001d000622	3:145752191-145753296	0	0	0
Zm00001d000623	3:146285063-146288191	23.6923	27.2505	19.0796
Zm00001d000624	3:146714374-146719230	0	0	0
Zm00001d000625	3:147121998-147125415	0.867545	1.17364	1.83803
Zm00001d000626	3:147523422-147523919	0	0	0
Zm00001d000627	3:148575170-148575616	0.0761957	0	0
Zm00001d000628	3:153561680-153562143	0	0	0
Zm00001d000629	3:153563565-153564215	0	0	0
Zm00001d000630	3:155433403-155433990	0	0	0
Zm00001d000631	3:156106775-156107177	0	0	0
Zm00001d000632	3:156233951-156234804	0.0247225	0.0230737	0.0284225
Zm00001d000633	3:158638290-158639594	0.180516	0	0.193838
Zm00001d000634	3:158938787-158941323	7.77232	8.96312	9.64623
Zm00001d000635	3:158990354-158990922	0.0308035	0	0.140681
Zm00001d000636	3:159782305-159782950	0	0.0536196	0.108595
Zm00001d000637	3:161227290-161227492	0	0	0
Zm00001d000638	3:161231903-161232532	0	0.0473223	0
Zm00001d000639	3:162854447-162854933	0	0.0421647	0
Zm00001d000640	3:163753013-163754144	12.8003	34.6527	12.4669
Zm00001d000641	3:166271436-166276507	24.32	26.8792	34.8399
Zm00001d000642	3:166544541-166545222	0	0	0
Zm00001d000643	3:167060723-167060938	0.725853	0.32265	0.51597
Zm00001d000644	3:171069969-171070483	0	0	0
Zm00001d000646	3:172340377-172341121	0	0	0
Zm00001d000647	3:173521046-173521539	0	0	0
Zm00001d000648	3:173689665-173689960	0.210423	0	0
Zm00001d000649	3:174587340-174587987	0	0	0
Zm00001d000650	3:174787066-174792369	0.647984	1.02112	0.666566
Zm00001d000651	3:174857688-174858789	0.362829	0	0.328251
Zm00001d000652	3:175787335-175790975	0.940806	1.08319	1.14698
Zm00001d000653	3:176876630-176876929	0	0	0
Zm00001d000654	3:178548898-178549543	0	0	0
Zm00001d000655	3:178833745-178834410	0.081291	0.0664395	0.201756
Zm00001d000656	3:181592841-181593651	0	0	0
Zm00001d000657	3:182063971-182069662	0.274714	0.530703	1.80951
Zm00001d000658	3:182200770-182201545	0	0	0
Zm00001d000659	3:182323981-182324718	0.149567	0.37923	0.117846
Zm00001d000660	3:182353306-182353607	1.486	2.30126	1.26042
Zm00001d000661	3:182355093-182355462	0	0.0815742	0
Zm00001d000662	3:182654841-182662875	0.413817	0.313539	0.147424
Zm00001d000663	3:182684701-182685317	0	0	0
Zm00001d000664	3:183190497-183208440	0	0	0
Zm00001d000665	3:183967670-183969318	0	0	0.0197455
Zm00001d000666	3:184607651-184607912	0	0	0.222966
Zm00001d000667	3:184999152-185011550	0.0183391	0.0135038	0.054176
Zm00001d000668	3:186520868-186521113	0	0	0
Zm00001d000669	3:187048997-187049301	0	0	0
Zm00001d000670	3:187058511-187058855	0.0747384	0	0
Zm00001d000671	3:187657173-187659315	0.13887	0.0583629	0.0953569
Zm00001d000673	3:189268740-189271392	5.42817	4.68647	7.50923
Zm00001d000674	3:189268740-189271392	0.098023	0.0679244	0.044994
Zm00001d000675	3:191575038-191575825	0.141882	0	0.24681
Zm00001d000676	3:193492375-193497031	0.206461	0.452122	0
Zm00001d000677	3:193684217-193684455	0	0	0
Zm00001d000678	3:194777687-194778285	0	0	0
Zm00001d000679	3:195292877-195293576	0	0	0
Zm00001d000680	3:197444398-197444866	0.0999101	0	0
Zm00001d000681	3:197776386-197778922	1.6939	2.14067	2.03899
Zm00001d000682	3:197779219-197789570	4.99972	5.02453	6.07928
Zm00001d000683	3:200377049-200383673	3.43313	5.71183	2.55243
Zm00001d000684	3:201623436-201624806	0	0	0.148366
Zm00001d000685	3:205192539-205198352	3.44094	0	4.67405
Zm00001d000686	3:205388699-205389225	0.231637	0.114498	0.216614
Zm00001d000687	3:205435619-205435827	0.392332	0	0.593332
Zm00001d000688	3:207756725-207757515	0.532559	0.375443	0.699741
Zm00001d000689	3:209669023-209669484	0	0	0
Zm00001d000690	3:210250789-210261339	0.111746	0.0835258	0.104698
Zm00001d000691	3:210250789-210261339	0.282202	0.214981	0.17087
Zm00001d000692	3:210454353-210456117	0.204564	0.0535493	0.332728
Zm00001d000693	3:211409357-211409649	0	0	0
Zm00001d000694	3:211418907-211419402	0	0	0
Zm00001d000695	3:211598478-211613691	0.48612	0.347279	0.36992
Zm00001d000696	3:211839677-211840009	0	0	0
Zm00001d000697	3:213451298-213451509	3.51186	1.15293	0.737487
Zm00001d000698	3:213526140-213526540	0.132779	0	0
Zm00001d000699	3:214184794-214185234	0	0	0
Zm00001d000700	3:216210897-216211384	0.0523081	0	0.0797176
Zm00001d000701	3:216522568-216523263	0.0465414	0.0928561	0.159519
Zm00001d000702	3:217450530-217451066	0.0876526	0.349673	0.3494
Zm00001d000703	3:217768928-217769196	0	0	0
Zm00001d000704	3:217769639-217770052	0	0	0
Zm00001d000705	3:217769639-217770052	0	0	0
Zm00001d000706	3:218486986-218487677	2.20022	3.02726	4.42304
Zm00001d000707	3:220216161-220218508	2.23345	2.73045	3.54323
Zm00001d000708	3:220837738-220838401	0	0	0
Zm00001d000709	3:221923984-221924640	3.02476	3.40395	1.87224
Zm00001d000710	3:222098382-222099216	0	0	0
Zm00001d000711	3:222160706-222170731	0	0	0
Zm00001d000712	3:222311518-222313241	0.583339	0.743109	1.95811
Zm00001d000713	3:222317591-222318709	0.588782	0.590824	0.823081
Zm00001d000714	3:223370007-223382649	0.264512	0.224607	0.30271
Zm00001d000715	3:223649287-223651434	0.15373	0.176645	0.160513
Zm00001d000716	3:223652142-223654193	0.09953	0.06057	0.101644
Zm00001d000717	3:225019083-225019719	0	0.0918441	0
Zm00001d000718	3:225463715-225464518	0	0	0
Zm00001d000719	3:226596847-226597856	0	0.0488832	0.0425948
Zm00001d000720	3:228900232-228900779	0	0	0
Zm00001d000721	3:228983442-228991157	0.650317	0.455785	0.626399
Zm00001d000722	3:229259377-229259627	0	0	0
Zm00001d000723	3:230445280-230447821	0.743915	0.80344	1.2918
Zm00001d000724	3:230990086-230990555	0	0	0
Zm00001d000725	3:231978930-232014020	0	0.0560701	0.0791353
Zm00001d000726	3:231978930-232014020	0.373083	0.358823	0.349892
Zm00001d000727	3:231978930-232014020	12.2388	16.9575	14.9948
Zm00001d000728	3:233672816-233675583	0	0	0
Zm00001d000729	3:233922380-233938435	0	0.501014	0
Zm00001d000730	3:234975745-234982139	13.5917	17.8556	16.599
Zm00001d000731	3:235478600-235478828	0	0	0
Zm00001d000732	2:355883-356706	0	0	0
Zm00001d000733	2:2344924-2348541	0	0	0
Zm00001d000734	2:2465135-2466586	4.08838	4.05247	4.51456
Zm00001d000735	2:2471628-2472257	0	0	0
Zm00001d000736	2:3893628-3896522	0.910575	0.542972	0.586898
Zm00001d000737	2:4166903-4173548	0	0.0519929	0
Zm00001d000738	2:4451959-4452388	9.59704	9.83968	7.68035
Zm00001d000739	2:4585034-4585405	1.53378	2.53518	1.0588
Zm00001d000740	2:4590767-4591353	0.137962	0.194996	0.1761
Zm00001d000741	2:4794171-4806276	2.26085	3.00095	0.769416
Zm00001d000742	2:4956683-4958749	0	0	0
Zm00001d000743	2:4956683-4958749	0	0	0
Zm00001d000744	2:5030907-5031190	0	0	0
Zm00001d000745	2:5179620-5180875	0.13875	0.189027	0.22766
Zm00001d000746	2:5312583-5313110	0	0	0
Zm00001d000747	2:5451326-5451979	0	0	0
Zm00001d000748	2:6286802-6287213	0.264303	0.103524	0
Zm00001d000749	2:6311729-6312024	1.85649	1.26188	1.54217
Zm00001d000750	2:6316911-6319518	0.189884	0.908628	0.471053
Zm00001d000751	2:6521136-6521937	0	0	0
Zm00001d000752	2:7287188-7287453	0	0	0
Zm00001d000753	2:8447964-8448222	0.529537	0	0.260332
Zm00001d000754	2:8607517-8615365	0	0	0
Zm00001d000755	2:9126864-9127842	0	0	0
Zm00001d000756	2:9289482-9289695	0	0	0
Zm00001d000757	2:9600262-9600704	0.0517894	0.658682	0
Zm00001d000758	2:9830029-9830719	0	0	0.0390015
Zm00001d000759	2:12542092-12542305	0	0	0
Zm00001d000760	2:13582027-13583015	0	0	0
Zm00001d000761	2:13589687-13590685	0.029831	0.02344	0
Zm00001d000762	2:13846904-13847264	0	0	0
Zm00001d000763	2:14130160-14131387	1.26145	1.58055	0.960953
Zm00001d000764	2:15281180-15288486	2.08365	3.36851	1.81303
Zm00001d000765	2:15527072-15527775	0	0	0
Zm00001d000766	2:15964906-15965225	0	0	0
Zm00001d000768	2:17063154-17063586	0	0	0
Zm00001d000769	2:17710876-17738889	1.42415	1.4563	1.60903
Zm00001d000770	2:18087537-18088276	0.0273589	0	0
Zm00001d000771	2:18450319-18475288	0	0	0.168247
Zm00001d000773	2:18646954-18652496	0.0577396	0.0610351	0
Zm00001d000774	2:18771841-18772138	0	0	0.171788
Zm00001d000776	2:18904217-18905093	0	0	0
Zm00001d000777	2:19071689-19082040	3.43162	5.53049	2.41548
Zm00001d000778	2:19320227-19329846	0	2.00414	0
Zm00001d000779	2:19506547-19506793	0	0	0
Zm00001d000780	2:20384739-20385693	0	0	0.055748
Zm00001d000781	2:20384739-20385693	0	0	0.342602
Zm00001d000782	2:21962069-21962299	0	0	0
Zm00001d000783	2:24062872-24063098	0	0	0
Zm00001d000784	2:24828061-24828668	0.0975267	0.165234	0.130454
Zm00001d000785	2:25295757-25296592	0.0265922	0	0
Zm00001d000786	2:26181379-26182293	2.1551	4.82436	0.780944
Zm00001d000787	2:26615712-26631893	0	0	0
Zm00001d000788	2:26990899-26996040	2.5974	3.35797	3.91343
Zm00001d000789	2:27103955-27117008	0.236075	0.876595	0.198954
Zm00001d000790	2:29293808-29294582	0.242081	0.121258	0.518329
Zm00001d000791	2:29462511-29462995	1.94087	1.06155	0.986362
Zm00001d000792	2:30451025-30451858	0	0	0
Zm00001d000793	2:31978178-31978580	0	0	0
Zm00001d000794	2:33518873-33519077	0	0	0
Zm00001d000795	2:33521264-33521526	0	0	0
Zm00001d000796	2:36533422-36535854	0.153567	0.165446	0.0545319
Zm00001d000797	2:38688055-38688221	0	0	0
Zm00001d000798	2:39256097-39256402	0.234437	0.214871	0.206115
Zm00001d000799	2:42345835-42356555	3.16203	4.15353	5.62059
Zm00001d000800	2:42496181-42499582	0.0104312	0.0465093	0.00898117
Zm00001d000801	2:42787849-42788673	0	0	0
Zm00001d000802	2:43022279-43022545	0	0	0
Zm00001d000803	2:43024423-43025013	0	0	0
Zm00001d000804	2:43260053-43268036	6.54904	9.85611	15.7343
Zm00001d000805	2:45432126-45432358	0	0	0
Zm00001d000806	2:45434861-45455355	1.96602	2.03032	2.23111
Zm00001d000807	2:46115453-46115753	0	0	0.233338
Zm00001d000808	2:47123378-47124033	0.128721	0.152664	0.319478
Zm00001d000809	2:47974249-47982643	0.468825	1.69118	1.6865
Zm00001d000810	2:48299137-48299633	0	0	0
Zm00001d000811	2:49111776-49112381	0.062707	0.194746	0
Zm00001d000812	2:49652880-49653262	0.28343	0.646597	2.16835
Zm00001d000813	2:53368795-53369686	0	0	0
Zm00001d000814	2:54487759-54488553	0.023077	0.0582842	0
Zm00001d000815	2:54570718-54571211	0	0	0
Zm00001d000816	2:54579321-54580343	0	0	0
Zm00001d000817	2:54608500-54609206	0	0	0
Zm00001d000818	2:54622983-54624240	0	0	0
Zm00001d000819	2:55401047-55401865	0	0	0
Zm00001d000820	2:55410464-55411222	0	0	0
Zm00001d000821	2:55430698-55431326	0	0	0
Zm00001d000822	2:55434038-55434726	0	0	0
Zm00001d000823	2:56339311-56339599	0	0	0
Zm00001d000824	2:56786825-56787237	45.8897	180.143	294.58
Zm00001d000825	2:56787902-56788149	9.35265	46.516	66.3931
Zm00001d000826	2:57879657-57879905	0.315659	0.349921	0.717421
Zm00001d000827	2:61795477-61801377	0.357171	0.366604	0.327379
Zm00001d000828	2:62227172-62227580	0	0	0
Zm00001d000829	2:62323550-62331489	0	0	0
Zm00001d000830	2:62323550-62331489	0	0	0
Zm00001d000831	2:62406472-62407071	0	0	0
Zm00001d000832	2:62452547-62452839	0	0	0
Zm00001d000833	2:62883242-62884719	0.0214017	0	0.0901701
Zm00001d000834	2:64010902-64011354	0	0	0
Zm00001d000835	2:64518558-64519081	0	0	0
Zm00001d000836	2:64575222-64575528	0	0	0
Zm00001d000837	2:65476936-65477748	0	0	0
Zm00001d000838	2:66783548-66783937	0	0.0388774	0
Zm00001d000839	2:66814001-66814720	0	0	0
Zm00001d000840	2:67701457-67702705	1.77852	2.24599	0.461358
Zm00001d000841	2:69419958-69422298	0.187627	0.265751	0.275909
Zm00001d000842	2:69750342-69751265	9.19074	10.0079	7.43963
Zm00001d000843	2:70122507-70149172	4.26372	4.29216	4.30045
Zm00001d000844	2:71180075-71180658	0	0	0.171558
Zm00001d000845	2:71264854-71265204	0	0	0
Zm00001d000846	2:71817059-71817313	0	0	0
Zm00001d000847	2:71985493-71987207	0.0429219	0.0543887	0
Zm00001d000848	2:71992564-71994106	0	0	0
[truncated: 43,261 more rows]
