# Supplementary material for: Nitrate Regulates Maize Root Transcriptome through Nitric Oxide Dependent and Independent Mechanisms
Source: Int J Mol Sci. 2021 Sep 2;22(17):9527. doi: 10.3390/ijms22179527 (PMC8431222; doi:10.3390/ijms22179527)
Supplement: Supplementary file 1 [file ijms-22-09527-s001.zip › Ravazzolo_2021_Supplem-Material/Table S2.xlsx]

## Sheet: clusters
gene-id	-N_RPKM	NO3-_RPKM	cPTIO+NO3-_RPKM	#_cluster	cluster_description		Nitrate regulates maize root transcriptome through nitric oxide-dependent and independent mechanisms. International Journal of Molecular Sciences. Laura Ravazzolo, Sara Trevisan, Silvia Iori, Cristian Forestan, Mario Malagoli, Silvia Quaggiotti. Dept. of Agronomy, Food, Natural resources, Animals and Environment, University of Padova, viale dell’università 16, 35020 Legnaro, Italy. silvia.quaggio…
Zm00001d022289	1.37725	0.875878	1.2492	1	NO3--downreg; NO-dependent
Zm00001d017249	0.581075	0.216068	0.489445	1	NO3--downreg; NO-dependent
Zm00001d013089	0.883004	0.424238	0.768315	1	NO3--downreg; NO-dependent
Zm00001d043256	0.835501	0.507701	0.753795	1	NO3--downreg; NO-dependent
Zm00001d025831	0.987452	0.691158	0.9168	1	NO3--downreg; NO-dependent
Zm00001d032882	1.0908	0.645876	0.983377	1	NO3--downreg; NO-dependent
Zm00001d034706	0.687292	0.233789	0.581934	1	NO3--downreg; NO-dependent
Zm00001d023437	1.96963	1.66871	1.90025	1	NO3--downreg; NO-dependent
Zm00001d034414	1.67949	0.821622	1.4814	1	NO3--downreg; NO-dependent
Zm00001d016022	0.787258	0.225902	0.661099	1	NO3--downreg; NO-dependent
Zm00001d045845	1.22829	0.856659	1.1438	1	NO3--downreg; NO-dependent
Zm00001d042874	1.8672	1.54478	1.79985	1	NO3--downreg; NO-dependent
Zm00001d025057	1.53788	1.21831	1.47901	1	NO3--downreg; NO-dependent
Zm00001d008248	1.13193	0.644619	1.0471	1	NO3--downreg; NO-dependent
Zm00001d013254	1.39349	1.09155	1.30344	1	NO3--downreg; NO-dependent
Zm00001d045173	0.904621	0.451667	0.767795	1	NO3--downreg; NO-dependent
Zm00001d003317	0.803026	0.277591	0.639625	1	NO3--downreg; NO-dependent
Zm00001d022280	1.60999	0.813225	1.36579	1	NO3--downreg; NO-dependent
Zm00001d003583	0.442654	0.0818098	0.340623	1	NO3--downreg; NO-dependent
Zm00001d026395	1.00408	0.480131	0.855019	1	NO3--downreg; NO-dependent
Zm00001d051525	1.35187	0.828543	1.20238	1	NO3--downreg; NO-dependent
Zm00001d038471	0.760779	0.500123	0.68881	1	NO3--downreg; NO-dependent
Zm00001d016054	0.628062	0.20029	0.513344	1	NO3--downreg; NO-dependent
Zm00001d048387	0.47734	0.222897	0.40882	1	NO3--downreg; NO-dependent
Zm00001d003861	1.76939	1.34711	1.61765	1	NO3--downreg; NO-dependent
Zm00001d004072	0.299848	0.124972	0.235358	1	NO3--downreg; NO-dependent
Zm00001d026306	1.62191	1.16936	1.45081	1	NO3--downreg; NO-dependent
Zm00001d022891	0.185869	0	0.124964	1	NO3--downreg; NO-dependent
Zm00001d041844	0.354544	0.0792359	0.264936	1	NO3--downreg; NO-dependent
Zm00001d030877	0.528042	0.271303	0.439064	1	NO3--downreg; NO-dependent
Zm00001d045420	1.66034	0.847863	1.38058	1	NO3--downreg; NO-dependent
Zm00001d052343	1.00874	0.585203	0.862852	1	NO3--downreg; NO-dependent
Zm00001d017247	1.15617	0.797156	1.03628	1	NO3--downreg; NO-dependent
Zm00001d014603	0.370805	0.102529	0.279265	1	NO3--downreg; NO-dependent
Zm00001d040020	1.1878	0.546172	0.971091	1	NO3--downreg; NO-dependent
Zm00001d011799	0.854952	0.569156	0.891187	1	NO3--downreg; NO-dependent
Zm00001d032306	0.580416	0.348022	0.612161	1	NO3--downreg; NO-dependent
Zm00001d044340	0.846595	0.445291	0.899962	1	NO3--downreg; NO-dependent
Zm00001d020316	0.355346	0.0688739	0.386611	1	NO3--downreg; NO-dependent
Zm00001d029151	1.34741	0.996992	1.38145	1	NO3--downreg; NO-dependent
Zm00001d034829	0.860763	0.443504	0.903028	1	NO3--downreg; NO-dependent
Zm00001d018603	0.912073	0.444065	0.93642	1	NO3--downreg; NO-dependent
Zm00001d031822	0.885212	0.395503	0.908014	1	NO3--downreg; NO-dependent
ENSRNA049468582	0.912118	0	0.911561	1	NO3--downreg; NO-dependent
Zm00001d002498	0.478744	0.188083	0.48504	1	NO3--downreg; NO-dependent
Zm00001d017279	0.881331	0.569209	0.833229	1	NO3--downreg; NO-dependent
Zm00001d022126	0.951022	0.540366	0.893782	1	NO3--downreg; NO-dependent
Zm00001d039174	0.395978	0.149565	0.371579	1	NO3--downreg; NO-dependent
Zm00001d004721	2.96557	2.64249	2.93057	1	NO3--downreg; NO-dependent
Zm00001d030555	0.382073	0.192978	0.360438	1	NO3--downreg; NO-dependent
Zm00001d031926	0.820929	0.378109	0.81239	1	NO3--downreg; NO-dependent
Zm00001d037015	0.682484	0.44348	0.67889	1	NO3--downreg; NO-dependent
Zm00001d021779	0.851224	0.575639	0.84203	1	NO3--downreg; NO-dependent
Zm00001d027511	1.08072	0.223939	1.05733	1	NO3--downreg; NO-dependent
Zm00001d027622	0.66735	0.433816	0.654669	1	NO3--downreg; NO-dependent
Zm00001d032884	1.15882	0.75026	1.12778	1	NO3--downreg; NO-dependent
Zm00001d034569	1.36388	1.04794	1.33977	1	NO3--downreg; NO-dependent
Zm00001d003414	0.718874	0.381435	0.694315	1	NO3--downreg; NO-dependent
Zm00001d053293	0.798265	0.304893	0.763458	1	NO3--downreg; NO-dependent
Zm00001d041690	0.654	0.403083	0.755723	1	NO3--downreg; NO-dependent
Zm00001d015963	0.545359	0.253882	0.668727	1	NO3--downreg; NO-dependent
Zm00001d029397	0.764048	0.435744	0.903118	1	NO3--downreg; NO-dependent
Zm00001d048452	0.304865	0.141759	0.366365	1	NO3--downreg; NO-dependent
Zm00001d028162	1.4137	0.87323	1.59444	1	NO3--downreg; NO-dependent
Zm00001d005148	0.763143	0.32871	0.915357	1	NO3--downreg; NO-dependent
Zm00001d035854	0.598594	0.202778	0.740268	1	NO3--downreg; NO-dependent
Zm00001d053706	0.88592	0.492732	0.973124	1	NO3--downreg; NO-dependent
Zm00001d002168	0.60236	0.295562	0.676175	1	NO3--downreg; NO-dependent
Zm00001d020401	2.52849	2.1457	2.61806	1	NO3--downreg; NO-dependent
Zm00001d008808	0.933593	0.535671	1.05568	1	NO3--downreg; NO-dependent
Zm00001d028230	1.46556	1.07205	1.56997	1	NO3--downreg; NO-dependent
Zm00001d009140	0.7951	0.491122	0.979279	1	NO3--downreg; NO-dependent
Zm00001d046126	0.569318	0.348947	0.697723	1	NO3--downreg; NO-dependent
Zm00001d011638	1.55473	1.19793	1.75781	1	NO3--downreg; NO-dependent
Zm00001d028164	1.88628	1.58074	2.05903	1	NO3--downreg; NO-dependent
Zm00001d034782	0.981017	0.596153	1.17244	1	NO3--downreg; NO-dependent
Zm00001d016950	0.763113	0.479097	0.913634	1	NO3--downreg; NO-dependent
Zm00001d020703	0.583586	0.26019	0.761347	1	NO3--downreg; NO-dependent
Zm00001d023392	0.700357	0.40013	0.951995	1	NO3--downreg; NO-dependent
Zm00001d037182	0.965365	0.468899	1.3767	1	NO3--downreg; NO-dependent
Zm00001d017429	0.625142	0.379275	0.840523	1	NO3--downreg; NO-dependent
Zm00001d027995	0.994344	0.677615	1.27626	1	NO3--downreg; NO-dependent
Zm00001d037359	0.553906	0.173219	0.803652	1	NO3--downreg; NO-dependent
Zm00001d006755	0.253759	0.1077	0.360891	1	NO3--downreg; NO-dependent
Zm00001d037410	1.35863	1.03896	1.5841	1	NO3--downreg; NO-dependent
Zm00001d002436	0.897467	0.570515	1.4465	1	NO3--downreg; NO-dependent
Zm00001d044723	0.315397	0.133802	0.611879	1	NO3--downreg; NO-dependent
Zm00001d043491	0.488366	0.215014	0.885965	1	NO3--downreg; NO-dependent
Zm00001d045295	1.19935	0.910047	1.64293	1	NO3--downreg; NO-dependent
Zm00001d014329	0.757834	0.474221	1.03536	1	NO3--downreg; NO-dependent
Zm00001d022290	0.548757	0.234781	0.871368	1	NO3--downreg; NO-dependent
Zm00001d012378	1.0276	0.671016	1.44333	1	NO3--downreg; NO-dependent
Zm00001d025401	2.39898	2.05653	2.77216	1	NO3--downreg; NO-dependent
Zm00001d029699	0.984362	0.697508	2.24778	1	NO3--downreg; NO-dependent
Zm00001d052435	0.565152	0.300381	2.04472	1	NO3--downreg; NO-dependent
Zm00001d006375	0.36044	0.133193	0.805773	1	NO3--downreg; NO-dependent
Zm00001d008651	0.770836	0.497028	1.31461	1	NO3--downreg; NO-dependent
Zm00001d033517	0.564969	0.227559	1.42513	1	NO3--downreg; NO-dependent
Zm00001d017607	0.373534	0.169224	0.913321	1	NO3--downreg; NO-dependent
Zm00001d020400	0.9311	0.674485	1.63273	1	NO3--downreg; NO-dependent
Zm00001d043762	0.882708	0.616143	1.60267	1	NO3--downreg; NO-dependent
Zm00001d043344	1.15667	0.737475	2.07112	1	NO3--downreg; NO-dependent
Zm00001d007918	0.46018	0.192136	1.09606	1	NO3--downreg; NO-dependent
Zm00001d039642	0.697264	0.405662	1.40748	1	NO3--downreg; NO-dependent
Zm00001d041984	2.12002	1.26984	1.62348	2	NO3--downreg; NO-independent
Zm00001d049247	0.924422	0.375289	0.603035	2	NO3--downreg; NO-independent
Zm00001d043547	0.475117	0.1944	0.307207	2	NO3--downreg; NO-independent
Zm00001d048723	0.51873	0.185974	0.318591	2	NO3--downreg; NO-independent
Zm00001d021753	0.439592	0.105062	0.23116	2	NO3--downreg; NO-independent
Zm00001d049129	1.79413	1.07211	1.34048	2	NO3--downreg; NO-independent
Zm00001d047150	0.346805	0.107765	0.201249	2	NO3--downreg; NO-independent
Zm00001d032950	2.40094	2.05684	2.18902	2	NO3--downreg; NO-independent
Zm00001d030551	1.79357	1.47207	1.59497	2	NO3--downreg; NO-independent
Zm00001d035125	0.788202	0.550244	0.641165	2	NO3--downreg; NO-independent
Zm00001d050266	0.627957	0.320067	0.405157	2	NO3--downreg; NO-independent
Zm00001d041985	1.60815	0.657376	0.916562	2	NO3--downreg; NO-independent
Zm00001d005598	0.462311	0.216959	0.288836	2	NO3--downreg; NO-independent
Zm00001d009964	0.941022	0.679501	0.759902	2	NO3--downreg; NO-independent
Zm00001d006807	1.75159	1.43707	1.53125	2	NO3--downreg; NO-independent
Zm00001d007973	0.375008	0.137425	0.209405	2	NO3--downreg; NO-independent
Zm00001d045846	1.22285	0.620199	0.802778	2	NO3--downreg; NO-independent
Zm00001d014243	0.862993	0.590709	0.678544	2	NO3--downreg; NO-independent
Zm00001d024170	1.19628	0.89909	0.997221	2	NO3--downreg; NO-independent
Zm00001d039969	0.557377	0.137182	0.288983	2	NO3--downreg; NO-independent
Zm00001d043019	1.01997	0.502342	0.684201	2	NO3--downreg; NO-independent
Zm00001d017418	0.290618	0.118338	0.178752	2	NO3--downreg; NO-independent
Zm00001d023923	0.907563	0.611031	0.714835	2	NO3--downreg; NO-independent
Zm00001d018422	0.688863	0.175248	0.477473	2	NO3--downreg; NO-independent
Zm00001d026205	1.087	0.589513	0.87931	2	NO3--downreg; NO-independent
Zm00001d048953	0.560598	0.180102	0.384674	2	NO3--downreg; NO-independent
Zm00001d049032	1.62333	0.853141	1.27049	2	NO3--downreg; NO-independent
Zm00001d018710	0.482719	0.283743	0.395452	2	NO3--downreg; NO-independent
Zm00001d031078	0.606898	0.302848	0.471433	2	NO3--downreg; NO-independent
Zm00001d050140	0.725219	0.277396	0.523861	2	NO3--downreg; NO-independent
Zm00001d038394	0.667565	0.437111	0.539311	2	NO3--downreg; NO-independent
Zm00001d053862	2.02585	1.52476	1.74585	2	NO3--downreg; NO-independent
Zm00001d048907	1.22306	0.945558	1.06716	2	NO3--downreg; NO-independent
Zm00001d007167	0.353737	0.158318	0.2436	2	NO3--downreg; NO-independent
Zm00001d041611	2.81075	2.37034	2.56281	2	NO3--downreg; NO-independent
Zm00001d022283	1.80406	0.894415	1.28711	2	NO3--downreg; NO-independent
Zm00001d025446	0.912566	0.425299	0.636751	2	NO3--downreg; NO-independent
Zm00001d024392	0.383338	0.131241	0.245613	2	NO3--downreg; NO-independent
Zm00001d035129	0.59268	0.360834	0.469202	2	NO3--downreg; NO-independent
Zm00001d050572	1.78156	1.37997	1.5867	2	NO3--downreg; NO-independent
Zm00001d036750	0.511867	0.229781	0.37749	2	NO3--downreg; NO-independent
Zm00001d053393	0.720435	0.488295	0.610157	2	NO3--downreg; NO-independent
Zm00001d037385	0.867813	0.514602	0.697931	2	NO3--downreg; NO-independent
Zm00001d002020	0.979541	0.429807	0.716481	2	NO3--downreg; NO-independent
Zm00001d009823	0.795086	0.357214	0.573295	2	NO3--downreg; NO-independent
Zm00001d026357	0.413993	0.0601057	0.230332	2	NO3--downreg; NO-independent
Zm00001d026769	0.165091	0	0.0796659	2	NO3--downreg; NO-independent
Zm00001d027428	0.680782	0.229937	0.447908	2	NO3--downreg; NO-independent
Zm00001d054055	1.46155	1.07257	1.06037	2	NO3--downreg; NO-independent
Zm00001d022228	2.31162	1.94639	1.93343	2	NO3--downreg; NO-independent
Zm00001d047893	1.96705	1.26408	1.23841	2	NO3--downreg; NO-independent
Zm00001d023588	0.310536	0.109627	0.100496	2	NO3--downreg; NO-independent
Zm00001d006875	1.06609	0.759186	0.745439	2	NO3--downreg; NO-independent
Zm00001d038048	1.68174	1.29026	1.2728	2	NO3--downreg; NO-independent
Zm00001d035300	0.640371	0.34787	0.332757	2	NO3--downreg; NO-independent
Zm00001d026262	0.94155	0.541946	0.518555	2	NO3--downreg; NO-independent
Zm00001d023945	0.226142	0.0633176	0.0541881	2	NO3--downreg; NO-independent
Zm00001d026354	1.77268	1.45003	1.43178	2	NO3--downreg; NO-independent
Zm00001d038407	0.25837	0.112503	0.101846	2	NO3--downreg; NO-independent
Zm00001d007395	0.586793	0.198445	0.166673	2	NO3--downreg; NO-independent
Zm00001d024514	0.275834	0.04794	0.0292069	2	NO3--downreg; NO-independent
Zm00001d039695	0.8786	0.470024	0.425138	2	NO3--downreg; NO-independent
Zm00001d035962	0.841222	0.571403	0.545216	2	NO3--downreg; NO-independent
Zm00001d053612	0.923087	0.652923	0.627968	2	NO3--downreg; NO-independent
Zm00001d032946	1.03903	0.737148	0.688736	2	NO3--downreg; NO-independent
Zm00001d003954	0.487971	0.0707809	0	2	NO3--downreg; NO-independent
Zm00001d048814	0.726501	0.343785	0.278554	2	NO3--downreg; NO-independent
Zm00001d037242	0.221716	0.0583903	0.0373248	2	NO3--downreg; NO-independent
Zm00001d003380	0.746938	0.103217	0.0099781	2	NO3--downreg; NO-independent
Zm00001d022215	0.75763	0.387642	0.334544	2	NO3--downreg; NO-independent
Zm00001d046997	0.825529	0.48372	0.411086	2	NO3--downreg; NO-independent
Zm00001d002378	0.544498	0.11933	0.0318634	2	NO3--downreg; NO-independent
Zm00001d003763	1.38039	1.00812	0.932164	2	NO3--downreg; NO-independent
ENSRNA049478262	1.83446	1.08789	0.943846	2	NO3--downreg; NO-independent
Zm00001d031895	0.756987	0.382721	0.30972	2	NO3--downreg; NO-independent
Zm00001d018791	0.481728	0.215414	0.165971	2	NO3--downreg; NO-independent
Zm00001d030845	0.655367	0.393816	0.347025	2	NO3--downreg; NO-independent
Zm00001d006733	0.494921	0.103118	0	2	NO3--downreg; NO-independent
Zm00001d041181	0.84024	0.573061	0.505377	2	NO3--downreg; NO-independent
Zm00001d044857	1.85741	1.5127	1.43433	2	NO3--downreg; NO-independent
Zm00001d004882	0.523887	0.237571	0.167487	2	NO3--downreg; NO-independent
Zm00001d012274	1.34723	1.00758	0.926113	2	NO3--downreg; NO-independent
Zm00001d040364	2.94964	2.62916	2.55185	2	NO3--downreg; NO-independent
Zm00001d042581	0.342488	0.0746687	0.0772578	2	NO3--downreg; NO-independent
Zm00001d051432	0.172626	0	0	2	NO3--downreg; NO-independent
Zm00001d041173	3.06138	2.71028	2.72199	2	NO3--downreg; NO-independent
Zm00001d051938	0.869391	0.30379	0.318725	2	NO3--downreg; NO-independent
Zm00001d049781	0.333707	0.131653	0.139843	2	NO3--downreg; NO-independent
Zm00001d017077	1.06424	0.756828	0.772168	2	NO3--downreg; NO-independent
Zm00001d048418	1.29339	0.969019	0.985503	2	NO3--downreg; NO-independent
Zm00001d022250	0.578452	0.338162	0.365613	2	NO3--downreg; NO-independent
Zm00001d009032	0.973785	0.400557	0.465221	2	NO3--downreg; NO-independent
Zm00001d004126	1.11972	0.534545	0.580384	2	NO3--downreg; NO-independent
Zm00001d013644	2.51364	2.19367	2.21665	2	NO3--downreg; NO-independent
Zm00001d047945	0.69091	0.443707	0.462143	2	NO3--downreg; NO-independent
Zm00001d017084	0.856778	0.517129	0.53743	2	NO3--downreg; NO-independent
Zm00001d018656	0.398221	0.136256	0.153021	2	NO3--downreg; NO-independent
Zm00001d025547	0.748732	0.332826	0.36051	2	NO3--downreg; NO-independent
Zm00001d049299	0.953664	0.533567	0.561949	2	NO3--downreg; NO-independent
Zm00001d052527	1.82097	0.922179	0.983452	2	NO3--downreg; NO-independent
Zm00001d052872	1.7668	1.4466	1.50243	2	NO3--downreg; NO-independent
Zm00001d048819	0.797004	0.36417	0.442702	2	NO3--downreg; NO-independent
Zm00001d022428	0.98739	0.693284	0.735243	2	NO3--downreg; NO-independent
Zm00001d001804	0.812362	0.519974	0.559567	2	NO3--downreg; NO-independent
Zm00001d028348	0.668961	0.10782	0.199693	2	NO3--downreg; NO-independent
Zm00001d040509	2.56392	2.22346	2.27576	2	NO3--downreg; NO-independent
Zm00001d007430	0.658488	0.273463	0.331381	2	NO3--downreg; NO-independent
Zm00001d033595	1.3747	0.832029	0.912117	2	NO3--downreg; NO-independent
Zm00001d018716	0.592128	0.365958	0.42445	2	NO3--downreg; NO-independent
Zm00001d028344	1.16003	0.589406	0.736694	2	NO3--downreg; NO-independent
Zm00001d015665	0.58831	0.382827	0.435036	2	NO3--downreg; NO-independent
Zm00001d018203	0.619002	0.360923	0.426719	2	NO3--downreg; NO-independent
Zm00001d044652	0.969665	0.513763	0.63034	2	NO3--downreg; NO-independent
Zm00001d009037	0.5573	0.0892458	0.200618	2	NO3--downreg; NO-independent
Zm00001d038645	0.727096	0.423909	0.495553	2	NO3--downreg; NO-independent
Zm00001d048875	0.407471	0.071734	0.155328	2	NO3--downreg; NO-independent
Zm00001d016024	0.470798	0.133183	0.215644	2	NO3--downreg; NO-independent
Zm00001d047252	1.7481	1.23011	1.35636	2	NO3--downreg; NO-independent
Zm00001d016175	0.580091	0.365318	0.412707	2	NO3--downreg; NO-independent
Zm00001d041987	1.34638	0.551444	0.72755	2	NO3--downreg; NO-independent
Zm00001d028803	0.309949	0.157165	0.189791	2	NO3--downreg; NO-independent
Zm00001d037797	0.378496	0.135723	0.188231	2	NO3--downreg; NO-independent
Zm00001d014989	1.14461	0.81648	0.884757	2	NO3--downreg; NO-independent
Zm00001d035115	1.69978	1.17797	1.27962	2	NO3--downreg; NO-independent
Zm00001d027700	1.20148	0.892515	0.0883477	3	NO3--downreg; NO-modulated
Zm00001d022282	1.76733	1.36786	0.233838	3	NO3--downreg; NO-modulated
Zm00001d008587	1.43189	1.11212	0.195261	3	NO3--downreg; NO-modulated
Zm00001d053320	1.53531	1.18909	0.190926	3	NO3--downreg; NO-modulated
Zm00001d046007	0.938926	0.634412	0.0466173	3	NO3--downreg; NO-modulated
Zm00001d051388	1.28496	0.881603	0.10422	3	NO3--downreg; NO-modulated
Zm00001d008331	1.26325	0.947917	0.303503	3	NO3--downreg; NO-modulated
Zm00001d022279	1.11652	0.746565	0	3	NO3--downreg; NO-modulated
Zm00001d029816	1.37462	0.963071	0.131307	3	NO3--downreg; NO-modulated
Zm00001d016601	1.26426	0.983813	0.324375	3	NO3--downreg; NO-modulated
Zm00001d026605	0.85259	0.591156	0.0302187	3	NO3--downreg; NO-modulated
Zm00001d003841	1.33735	1.018	0.338626	3	NO3--downreg; NO-modulated
Zm00001d029814	1.41665	1.09616	0.41704	3	NO3--downreg; NO-modulated
Zm00001d036037	0.639173	0.360722	0.017976	3	NO3--downreg; NO-modulated
Zm00001d022281	1.02277	0.606019	0.0814478	3	NO3--downreg; NO-modulated
Zm00001d032563	1.94591	1.57478	1.11173	3	NO3--downreg; NO-modulated
Zm00001d008108	0.743003	0.395793	0.0107989	3	NO3--downreg; NO-modulated
Zm00001d030121	0.949464	0.530489	0.0681573	3	NO3--downreg; NO-modulated
Zm00001d009010	1.72181	1.40094	1.05929	3	NO3--downreg; NO-modulated
Zm00001d022284	1.0208	0.661558	0.276675	3	NO3--downreg; NO-modulated
Zm00001d021700	1.20705	0.828885	0.172505	3	NO3--downreg; NO-modulated
Zm00001d031749	1.33884	1.00555	0.435596	3	NO3--downreg; NO-modulated
Zm00001d029566	1.34959	1.00512	0.465118	3	NO3--downreg; NO-modulated
Zm00001d032821	2.31304	1.99943	1.50893	3	NO3--downreg; NO-modulated
Zm00001d047358	0.985893	0.61363	0.017703	3	NO3--downreg; NO-modulated
Zm00001d040504	1.31068	0.985873	0.471459	3	NO3--downreg; NO-modulated
Zm00001d034089	0.606644	0.377029	0.0349602	3	NO3--downreg; NO-modulated
Zm00001d029580	1.09965	0.793413	0.351261	3	NO3--downreg; NO-modulated
Zm00001d003185	0.883346	0.628266	0.255021	3	NO3--downreg; NO-modulated
Zm00001d048945	1.38937	1.0242	0.488129	3	NO3--downreg; NO-modulated
Zm00001d009667	1.06678	0.75678	0.320288	3	NO3--downreg; NO-modulated
Zm00001d045571	1.15607	0.718174	0.128185	3	NO3--downreg; NO-modulated
Zm00001d043442	0.951222	0.47376	0.238	3	NO3--downreg; NO-modulated
Zm00001d052842	1.55568	1.0323	0.77443	3	NO3--downreg; NO-modulated
Zm00001d019398	0.815315	0.299767	0.049444	3	NO3--downreg; NO-modulated
Zm00001d047093	1.2842	0.898725	0.714359	3	NO3--downreg; NO-modulated
Zm00001d014928	0.439497	0.15043	0.0238367	3	NO3--downreg; NO-modulated
Zm00001d038240	0.250661	0.0898938	0.0200518	3	NO3--downreg; NO-modulated
Zm00001d041663	1.66422	1.33457	1.18435	3	NO3--downreg; NO-modulated
Zm00001d037383	1.03217	0.392644	0.0941212	3	NO3--downreg; NO-modulated
Zm00001d032787	0.554397	0.308665	0.19308	3	NO3--downreg; NO-modulated
Zm00001d049690	0.458913	0.157662	0.0165244	3	NO3--downreg; NO-modulated
Zm00001d038598	2.13906	1.75164	1.56997	3	NO3--downreg; NO-modulated
Zm00001d021321	0.399061	0.101893	0.0107737	3	NO3--downreg; NO-modulated
Zm00001d032432	0.249347	0.0618455	0.00543102	3	NO3--downreg; NO-modulated
Zm00001d009403	1.83297	1.50468	1.39743	3	NO3--downreg; NO-modulated
Zm00001d052089	0.29251	0.0997169	0.0361869	3	NO3--downreg; NO-modulated
Zm00001d015133	1.97332	1.32039	1.09366	3	NO3--downreg; NO-modulated
Zm00001d022245	0.80368	0.483827	0.374717	3	NO3--downreg; NO-modulated
Zm00001d010169	1.28306	0.786179	0.580375	3	NO3--downreg; NO-modulated
Zm00001d053304	0.387493	0.123874	0.0183661	3	NO3--downreg; NO-modulated
Zm00001d040308	1.85913	1.28485	1.06561	3	NO3--downreg; NO-modulated
Zm00001d002452	0.9865	0.651034	0.521061	3	NO3--downreg; NO-modulated
Zm00001d034463	1.09683	0.697594	0.542088	3	NO3--downreg; NO-modulated
Zm00001d011679	0.466162	0.14159	0.0208151	3	NO3--downreg; NO-modulated
Zm00001d039698	1.01754	0.525025	0.346247	3	NO3--downreg; NO-modulated
Zm00001d024738	0.832267	0.473687	0.241244	3	NO3--downreg; NO-modulated
Zm00001d002736	0.585637	0.295849	0.109243	3	NO3--downreg; NO-modulated
Zm00001d049204	1.47618	1.07564	0.817203	3	NO3--downreg; NO-modulated
Zm00001d005629	0.726833	0.339346	0.0736681	3	NO3--downreg; NO-modulated
Zm00001d021219	0.724871	0.47755	0.30815	3	NO3--downreg; NO-modulated
Zm00001d048141	0.86371	0.369032	0.0218472	3	NO3--downreg; NO-modulated
Zm00001d024982	1.63613	1.26582	1.00726	3	NO3--downreg; NO-modulated
Zm00001d015921	1.86279	1.55062	1.35901	3	NO3--downreg; NO-modulated
Zm00001d047194	1.40363	0.802093	0.443746	3	NO3--downreg; NO-modulated
Zm00001d033568	0.531593	0.242799	0.0705022	3	NO3--downreg; NO-modulated
Zm00001d016223	0.454494	0.199743	0.0504664	3	NO3--downreg; NO-modulated
Zm00001d014447	0.346961	0.146523	0.0287212	3	NO3--downreg; NO-modulated
Zm00001d043598	0.681155	0.438378	0.295869	3	NO3--downreg; NO-modulated
Zm00001d041269	0.30338	0.122919	0.0260405	3	NO3--downreg; NO-modulated
Zm00001d045519	1.31806	0.997983	0.828323	3	NO3--downreg; NO-modulated
ENSRNA049478218	0.983204	0.602741	0.3937	3	NO3--downreg; NO-modulated
Zm00001d024740	0.867309	0.427296	0.18318	3	NO3--downreg; NO-modulated
Zm00001d037384	1.74287	1.42925	1.25359	3	NO3--downreg; NO-modulated
Zm00001d026169	0.900464	0.463233	0.0266678	3	NO3--downreg; NO-modulated
Zm00001d044228	1.06109	0.614247	0.168266	3	NO3--downreg; NO-modulated
Zm00001d016177	1.14737	0.567806	0	3	NO3--downreg; NO-modulated
Zm00001d045052	1.11309	0.827883	0.552454	3	NO3--downreg; NO-modulated
Zm00001d029707	0.812218	0.407787	0.0415147	3	NO3--downreg; NO-modulated
Zm00001d010494	0.923823	0.523923	0.160827	3	NO3--downreg; NO-modulated
Zm00001d053163	0.511023	0.280529	0.0729583	3	NO3--downreg; NO-modulated
Zm00001d046493	1.1322	0.833359	0.565327	3	NO3--downreg; NO-modulated
Zm00001d013400	0.606571	0.301323	0.021223	3	NO3--downreg; NO-modulated
Zm00001d017516	1.28543	0.721907	0.203551	3	NO3--downreg; NO-modulated
Zm00001d021988	0.922755	0.540008	0.180641	3	NO3--downreg; NO-modulated
Zm00001d030348	1.5879	1.25164	0.938801	3	NO3--downreg; NO-modulated
Zm00001d042723	1.25666	0.941765	0.683476	3	NO3--downreg; NO-modulated
Zm00001d041660	1.47392	1.09477	0.776318	3	NO3--downreg; NO-modulated
Zm00001d024939	1.28552	0.940896	0.647925	3	NO3--downreg; NO-modulated
Zm00001d037464	0.688324	0.346566	0.0539024	3	NO3--downreg; NO-modulated
Zm00001d046491	0.499342	0.22999	0.0211481	3	NO3--downreg; NO-modulated
Zm00001d039517	1.14016	0.789307	0.512694	3	NO3--downreg; NO-modulated
Zm00001d003183	0.720926	0.349924	0.0804977	3	NO3--downreg; NO-modulated
Zm00001d030095	0.669212	0.299	0.0174214	3	NO3--downreg; NO-modulated
Zm00001d044854	0.994887	0.719498	0.510211	3	NO3--downreg; NO-modulated
Zm00001d024916	0.795043	0.471691	0.228816	3	NO3--downreg; NO-modulated
Zm00001d039487	1.05098	0.698437	0.43278	3	NO3--downreg; NO-modulated
Zm00001d027291	1.19929	1.51761	0.167661	4	NO3--upreg; NO-dependent
Zm00001d048307	1.01549	1.44172	0.320333	4	NO3--upreg; NO-dependent
Zm00001d029506	0.684542	0.972646	0.27055	4	NO3--upreg; NO-dependent
Zm00001d039533	0.457417	0.704139	0.122893	4	NO3--upreg; NO-dependent
Zm00001d039842	1.31662	1.62593	0.906162	4	NO3--upreg; NO-dependent
Zm00001d002500	1.42118	1.77132	1.07718	4	NO3--upreg; NO-dependent
Zm00001d036072	0.825738	1.13583	0.442406	4	NO3--upreg; NO-dependent
Zm00001d044541	0.852528	1.20008	0.425291	4	NO3--upreg; NO-dependent
Zm00001d020584	1.67362	1.97114	1.32908	4	NO3--upreg; NO-dependent
Zm00001d042178	0.539631	0.815287	0.235651	4	NO3--upreg; NO-dependent
Zm00001d029475	0.330866	0.609748	0.309247	4	NO3--upreg; NO-dependent
Zm00001d004443	0.295295	0.579262	0.275733	4	NO3--upreg; NO-dependent
Zm00001d020492	0.286	0.817677	0.249512	4	NO3--upreg; NO-dependent
Zm00001d018298	0.486794	0.829758	0.469676	4	NO3--upreg; NO-dependent
Zm00001d030129	0.646436	0.927856	0.635838	4	NO3--upreg; NO-dependent
Zm00001d000640	1.13989	1.55209	1.12927	4	NO3--upreg; NO-dependent
Zm00001d004800	0.233397	0.520123	0.224841	4	NO3--upreg; NO-dependent
Zm00001d025519	0.481339	0.798651	0.472136	4	NO3--upreg; NO-dependent
Zm00001d048383	0.44995	0.743016	0.446924	4	NO3--upreg; NO-dependent
Zm00001d001936	0.0480578	0.395913	0.0452948	4	NO3--upreg; NO-dependent
Zm00001d026554	0.63205	0.908429	0.630187	4	NO3--upreg; NO-dependent
Zm00001d031556	0.187156	0.590802	0.18488	4	NO3--upreg; NO-dependent
Zm00001d011507	0.47896	0.81078	0.480507	4	NO3--upreg; NO-dependent
Zm00001d031184	0.394163	0.755884	0.395679	4	NO3--upreg; NO-dependent
Zm00001d011987	0.357084	0.843573	0.358217	4	NO3--upreg; NO-dependent
ENSRNA049469023	0	0.283074	0	4	NO3--upreg; NO-dependent
Zm00001d037913	0	0.157583	0	4	NO3--upreg; NO-dependent
Zm00001d014559	0	0.358062	0	4	NO3--upreg; NO-dependent
Zm00001d053042	0	0.364453	0	4	NO3--upreg; NO-dependent
Zm00001d046966	0	0.289262	0	4	NO3--upreg; NO-dependent
Zm00001d003485	0	0.359167	0	4	NO3--upreg; NO-dependent
Zm00001d030610	0	0.499805	0	4	NO3--upreg; NO-dependent
Zm00001d024436	0	0.240998	0	4	NO3--upreg; NO-dependent
Zm00001d047259	0	0.250129	0	4	NO3--upreg; NO-dependent
Zm00001d023713	0	0.283689	0	4	NO3--upreg; NO-dependent
ENSRNA049478260	0	0.661817	0	4	NO3--upreg; NO-dependent
Zm00001d009106	0	0.189512	0	4	NO3--upreg; NO-dependent
Zm00001d051120	0.922307	1.4124	0.944074	4	NO3--upreg; NO-dependent
Zm00001d027524	0.94527	1.67833	0.972051	4	NO3--upreg; NO-dependent
Zm00001d040026	0.0892571	0.287626	0.0962515	4	NO3--upreg; NO-dependent
Zm00001d030530	0.0848586	0.479889	0.10019	4	NO3--upreg; NO-dependent
Zm00001d049303	0.0176702	0.306354	0.0293563	4	NO3--upreg; NO-dependent
Zm00001d006608	0.508769	0.748733	0.511482	4	NO3--upreg; NO-dependent
Zm00001d052683	0.0637033	0.271011	0.0667961	4	NO3--upreg; NO-dependent
Zm00001d003358	0.144719	0.426771	0.153394	4	NO3--upreg; NO-dependent
Zm00001d020495	0	0.396009	0.0108293	4	NO3--upreg; NO-dependent
Zm00001d007018	0.93716	1.29038	0.947224	4	NO3--upreg; NO-dependent
Zm00001d014001	0.140741	0.366888	0.146338	4	NO3--upreg; NO-dependent
Zm00001d037628	0.015757	0.169462	0.0187354	4	NO3--upreg; NO-dependent
Zm00001d041574	0.146091	0.379769	0.1686	4	NO3--upreg; NO-dependent
Zm00001d025541	0.116805	0.369025	0.14206	4	NO3--upreg; NO-dependent
Zm00001d018857	0.414584	0.861693	0.459055	4	NO3--upreg; NO-dependent
Zm00001d029098	0	0.393407	0.0399608	4	NO3--upreg; NO-dependent
Zm00001d038526	0.317054	0.569572	0.342955	4	NO3--upreg; NO-dependent
Zm00001d012325	0.200184	0.393545	0.22303	4	NO3--upreg; NO-dependent
Zm00001d039496	0.966954	1.34033	1.01133	4	NO3--upreg; NO-dependent
Zm00001d050293	0.980976	1.31644	1.02107	4	NO3--upreg; NO-dependent
Zm00001d007097	0.710535	1.04753	0.748756	4	NO3--upreg; NO-dependent
Zm00001d037073	0.177087	0.441896	0.205862	4	NO3--upreg; NO-dependent
Zm00001d051914	0.260444	0.522311	0.289359	4	NO3--upreg; NO-dependent
Zm00001d028337	0.786408	1.07587	0.804755	4	NO3--upreg; NO-dependent
Zm00001d004589	0.327665	0.768596	0.353324	4	NO3--upreg; NO-dependent
Zm00001d023828	0.474889	0.856487	0.497415	4	NO3--upreg; NO-dependent
Zm00001d045130	0.206748	0.526348	0.225752	4	NO3--upreg; NO-dependent
Zm00001d048644	0.0349844	1.08379	0.11311	4	NO3--upreg; NO-dependent
Zm00001d007822	0.706609	0.998164	0.730605	4	NO3--upreg; NO-dependent
Zm00001d038891	0.425771	0.655041	0.445123	4	NO3--upreg; NO-dependent
Zm00001d037894	0	1.16496	0.0993118	4	NO3--upreg; NO-dependent
Zm00001d017728	0.185245	0.415454	0.225573	4	NO3--upreg; NO-dependent
Zm00001d040011	0.49422	0.793857	0.547065	4	NO3--upreg; NO-dependent
Zm00001d020163	0.11133	0.332535	0.151305	4	NO3--upreg; NO-dependent
Zm00001d042307	1.02605	1.55551	1.12084	4	NO3--upreg; NO-dependent
Zm00001d008377	0.935267	1.25873	0.998544	4	NO3--upreg; NO-dependent
Zm00001d037018	1.09274	1.37891	1.1489	4	NO3--upreg; NO-dependent
Zm00001d030942	0.500973	0.749989	0.547767	4	NO3--upreg; NO-dependent
Zm00001d034425	0.148854	0.446097	0.205271	4	NO3--upreg; NO-dependent
Zm00001d012591	0.212109	0.538037	0.273995	4	NO3--upreg; NO-dependent
Zm00001d028919	0.106829	0.265775	0.128	4	NO3--upreg; NO-dependent
Zm00001d006119	0.618328	1.07608	0.688651	4	NO3--upreg; NO-dependent
Zm00001d029287	0.101853	0.394089	0.147481	4	NO3--upreg; NO-dependent
Zm00001d007962	0.686257	0.994205	0.734417	4	NO3--upreg; NO-dependent
Zm00001d051339	0.22634	0.458225	0.264787	4	NO3--upreg; NO-dependent
Zm00001d022669	1.04215	1.7207	1.15401	4	NO3--upreg; NO-dependent
Zm00001d032115	0.634537	0.969026	0.688366	4	NO3--upreg; NO-dependent
Zm00001d003757	0.161827	0.756004	0.258706	4	NO3--upreg; NO-dependent
Zm00001d028778	0.573376	0.886544	0.427444	4	NO3--upreg; NO-dependent
GRMZM5G834666	0.620159	0.945068	0.462118	4	NO3--upreg; NO-dependent
Zm00001d051344	0.279198	0.566528	0.138842	4	NO3--upreg; NO-dependent
Zm00001d018698	0.543255	0.816406	0.406702	4	NO3--upreg; NO-dependent
Zm00001d043286	0.951971	1.23488	0.809855	4	NO3--upreg; NO-dependent
Zm00001d010798	0.422381	0.758048	0.247513	4	NO3--upreg; NO-dependent
Zm00001d012766	0.709049	0.985887	0.559241	4	NO3--upreg; NO-dependent
Zm00001d003144	0.142779	0.342904	0.0294947	4	NO3--upreg; NO-dependent
Zm00001d010697	0.170298	0.390166	0.0466321	4	NO3--upreg; NO-dependent
Zm00001d042527	0.442348	0.837061	0.214103	4	NO3--upreg; NO-dependent
Zm00001d018704	1.72543	2.06154	1.52843	4	NO3--upreg; NO-dependent
Zm00001d011080	1.13275	1.62251	0.807109	4	NO3--upreg; NO-dependent
Zm00001d027048	0.590587	1.00779	0.307229	4	NO3--upreg; NO-dependent
Zm00001d010751	0.501648	0.871824	0.262245	4	NO3--upreg; NO-dependent
Zm00001d038717	0.634915	0.940185	0.436784	4	NO3--upreg; NO-dependent
Zm00001d022112	0.961116	1.28173	0.757331	4	NO3--upreg; NO-dependent
Zm00001d033194	0.409979	0.708184	0.223114	4	NO3--upreg; NO-dependent
Zm00001d009309	0.829408	1.14019	0.605114	4	NO3--upreg; NO-dependent
Zm00001d039908	2.09065	2.39995	1.87081	4	NO3--upreg; NO-dependent
Zm00001d026662	0.902839	1.19035	0.685409	4	NO3--upreg; NO-dependent
Zm00001d007341	0.553007	1.00778	0.209479	4	NO3--upreg; NO-dependent
Zm00001d012090	0.560973	0.911193	0.301262	4	NO3--upreg; NO-dependent
Zm00001d015213	0.876793	1.18493	0.649535	4	NO3--upreg; NO-dependent
Zm00001d039770	0.8799	1.18158	0.656966	4	NO3--upreg; NO-dependent
Zm00001d030767	0.439909	0.731328	0.211241	4	NO3--upreg; NO-dependent
Zm00001d018281	0.53914	0.844457	0.303222	4	NO3--upreg; NO-dependent
Zm00001d036069	0.693933	1.0862	0.392771	4	NO3--upreg; NO-dependent
Zm00001d014852	0.543483	0.957674	0.200799	4	NO3--upreg; NO-dependent
Zm00001d022624	0.803532	1.33192	0.381631	4	NO3--upreg; NO-dependent
Zm00001d042837	0.461769	0.724785	0.250658	4	NO3--upreg; NO-dependent
Zm00001d032663	0.737942	1.16391	0.562754	4	NO3--upreg; NO-dependent
Zm00001d046682	0.59639	1.00337	0.420462	4	NO3--upreg; NO-dependent
Zm00001d013705	0.380209	0.61746	0.286188	4	NO3--upreg; NO-dependent
Zm00001d026412	0.591341	0.974683	0.442524	4	NO3--upreg; NO-dependent
Zm00001d010061	1.05635	1.44628	0.911947	4	NO3--upreg; NO-dependent
Zm00001d037677	0.87379	1.42363	0.663911	4	NO3--upreg; NO-dependent
Zm00001d009097	0.420042	0.719078	0.306614	4	NO3--upreg; NO-dependent
Zm00001d045390	2.13934	2.45173	2.02109	4	NO3--upreg; NO-dependent
Zm00001d018915	0.191358	0.437057	0.104752	4	NO3--upreg; NO-dependent
Zm00001d045392	2.32484	2.65725	2.20626	4	NO3--upreg; NO-dependent
Zm00001d028170	0.504313	0.850726	0.391191	4	NO3--upreg; NO-dependent
Zm00001d025067	0.423741	0.68328	0.335705	4	NO3--upreg; NO-dependent
Zm00001d026576	0.323916	0.655772	0.210203	4	NO3--upreg; NO-dependent
Zm00001d047775	0.95799	1.31292	0.836267	4	NO3--upreg; NO-dependent
Zm00001d035411	0.644691	1.0392	0.53832	4	NO3--upreg; NO-dependent
Zm00001d029783	0.508248	0.85659	0.409184	4	NO3--upreg; NO-dependent
Zm00001d034547	1.03926	1.45542	0.922726	4	NO3--upreg; NO-dependent
Zm00001d021141	0.7144	1.16399	0.582038	4	NO3--upreg; NO-dependent
Zm00001d032295	0.509193	0.979991	0.370056	4	NO3--upreg; NO-dependent
Zm00001d024522	0.0812684	0.29568	0.0171639	4	NO3--upreg; NO-dependent
Zm00001d020627	1.05192	1.41524	0.943187	4	NO3--upreg; NO-dependent
Zm00001d012939	0.512658	0.861707	0.408718	4	NO3--upreg; NO-dependent
Zm00001d040733	0.325612	0.567097	0.253922	4	NO3--upreg; NO-dependent
Zm00001d001771	0.486606	0.800261	0.390781	4	NO3--upreg; NO-dependent
Zm00001d023402	0.149376	0.428305	0.0626177	4	NO3--upreg; NO-dependent
Zm00001d041873	0.171523	0.357882	0.113358	4	NO3--upreg; NO-dependent
Zm00001d052684	0.219946	0.585926	0.105899	4	NO3--upreg; NO-dependent
Zm00001d048884	0.378656	0.823917	0.295196	4	NO3--upreg; NO-dependent
Zm00001d034382	0.503616	0.99245	0.400692	4	NO3--upreg; NO-dependent
Zm00001d021591	0.329581	0.656301	0.264735	4	NO3--upreg; NO-dependent
Zm00001d026505	0.586269	0.929846	0.516143	4	NO3--upreg; NO-dependent
Zm00001d021674	0.692345	1.04707	0.611031	4	NO3--upreg; NO-dependent
Zm00001d040874	0.935234	1.2272	0.869804	4	NO3--upreg; NO-dependent
Zm00001d026224	0.552599	0.929815	0.468745	4	NO3--upreg; NO-dependent
Zm00001d019985	0.588336	0.83249	0.533946	4	NO3--upreg; NO-dependent
Zm00001d028360	1.32308	1.67718	1.2441	4	NO3--upreg; NO-dependent
Zm00001d007486	0.725694	1.01118	0.655067	4	NO3--upreg; NO-dependent
Zm00001d026632	1.11214	1.59809	0.99733	4	NO3--upreg; NO-dependent
Zm00001d045391	2.17522	2.55775	2.11697	4	NO3--upreg; NO-dependent
Zm00001d048407	0.510735	0.95318	0.442169	4	NO3--upreg; NO-dependent
Zm00001d045203	0.532029	0.821227	0.484155	4	NO3--upreg; NO-dependent
Zm00001d008842	0.546841	0.848142	0.49546	4	NO3--upreg; NO-dependent
Zm00001d042553	0.389664	1.08928	0.270119	4	NO3--upreg; NO-dependent
Zm00001d006574	0.397252	0.711435	0.363768	4	NO3--upreg; NO-dependent
Zm00001d029391	0.0732926	0.309113	0.0484162	4	NO3--upreg; NO-dependent
Zm00001d017622	0.144084	0.60514	0.0980786	4	NO3--upreg; NO-dependent
Zm00001d052058	0.158991	0.552908	0.119114	4	NO3--upreg; NO-dependent
Zm00001d002564	0.11438	0.413214	0.0787217	4	NO3--upreg; NO-dependent
Zm00001d034112	0.457983	0.761041	0.418464	4	NO3--upreg; NO-dependent
Zm00001d047276	0.691809	1.00946	0.648567	4	NO3--upreg; NO-dependent
ENSRNA049474917	1.53945	1.88272	1.63363	5	NO3--upreg; NO-independent
Zm00001d021272	0.591217	0.951711	0.690175	5	NO3--upreg; NO-independent
Zm00001d037474	0	0.167955	0.0438906	5	NO3--upreg; NO-independent
GRMZM5G814594	0	0.179427	0.0454669	5	NO3--upreg; NO-independent
Zm00001d046207	0.386199	0.619486	0.44545	5	NO3--upreg; NO-independent
Zm00001d016121	0.857444	1.2465	0.956345	5	NO3--upreg; NO-independent
Zm00001d012883	0.246392	0.518402	0.303278	5	NO3--upreg; NO-independent
Zm00001d025451	0	0.170393	0.036666	5	NO3--upreg; NO-independent
Zm00001d017557	1.00806	1.52542	1.12078	5	NO3--upreg; NO-independent
Zm00001d035133	0.510216	0.742402	0.566754	5	NO3--upreg; NO-independent
Zm00001d020954	1.29527	1.65129	1.38118	5	NO3--upreg; NO-independent
Zm00001d038608	0.763014	1.06266	0.835114	5	NO3--upreg; NO-independent
Zm00001d025980	0.573256	0.816962	0.629894	5	NO3--upreg; NO-independent
Zm00001d006351	0.0398076	0.319283	0.104451	5	NO3--upreg; NO-independent
Zm00001d007157	0.840533	1.14179	0.909009	5	NO3--upreg; NO-independent
Zm00001d017825	0.343328	0.87215	0.464124	5	NO3--upreg; NO-independent
Zm00001d027525	0.0982241	0.339513	0.166772	5	NO3--upreg; NO-independent
Zm00001d042443	0.893077	1.30052	1.01032	5	NO3--upreg; NO-independent
Zm00001d021770	1.50989	1.84312	1.60774	5	NO3--upreg; NO-independent
Zm00001d038558	1.3843	1.72227	1.48318	5	NO3--upreg; NO-independent
Zm00001d028718	0.125852	0.60011	0.265796	5	NO3--upreg; NO-independent
Zm00001d035400	0.023389	0.28838	0.102187	5	NO3--upreg; NO-independent
Zm00001d009311	0.0778121	0.242301	0.12833	5	NO3--upreg; NO-independent
Zm00001d053079	0.388936	0.662688	0.471994	5	NO3--upreg; NO-independent
Zm00001d008983	0.0609568	0.254765	0.123479	5	NO3--upreg; NO-independent
Zm00001d028226	0.275125	0.634435	0.38882	5	NO3--upreg; NO-independent
Zm00001d051810	0	0.375305	0.138529	5	NO3--upreg; NO-independent
Zm00001d020674	0.0727685	0.373355	0.182973	5	NO3--upreg; NO-independent
Zm00001d001943	0.632243	1.48007	0.943518	5	NO3--upreg; NO-independent
Zm00001d003116	1.0405	1.34221	1.14779	5	NO3--upreg; NO-independent
Zm00001d015700	0.473227	0.888853	0.62091	5	NO3--upreg; NO-independent
Zm00001d001774	0.144511	0.505805	0.274394	5	NO3--upreg; NO-independent
Zm00001d052066	0.273582	0.572702	0.381866	5	NO3--upreg; NO-independent
Zm00001d009187	0.419166	0.669723	0.506826	5	NO3--upreg; NO-independent
Zm00001d027096	0	0.271675	0.0945249	5	NO3--upreg; NO-independent
Zm00001d033966	0.161547	0.48001	0.271109	5	NO3--upreg; NO-independent
Zm00001d038291	1.0459	1.58189	1.23027	5	NO3--upreg; NO-independent
Zm00001d038296	0.420929	0.70017	0.517693	5	NO3--upreg; NO-independent
Zm00001d047696	0	0.168645	0.0583505	5	NO3--upreg; NO-independent
Zm00001d027387	0.764497	1.22616	0.920387	5	NO3--upreg; NO-independent
Zm00001d017702	0.230831	0.485393	0.315987	5	NO3--upreg; NO-independent
Zm00001d023774	0.872854	1.22736	0.991423	5	NO3--upreg; NO-independent
Zm00001d030670	0.591738	0.953579	0.710118	5	NO3--upreg; NO-independent
Zm00001d036639	0	0.231262	0.0761837	5	NO3--upreg; NO-independent
Zm00001d051018	0.294674	0.584022	0.39031	5	NO3--upreg; NO-independent
Zm00001d030577	0.697633	0.970772	0.858216	5	NO3--upreg; NO-independent
Zm00001d038352	0.293035	0.603225	0.475651	5	NO3--upreg; NO-independent
Zm00001d006463	0.164842	0.45854	0.334544	5	NO3--upreg; NO-independent
Zm00001d010446	0.462362	0.852978	0.68909	5	NO3--upreg; NO-independent
Zm00001d020137	0.834119	1.14038	1.00597	5	NO3--upreg; NO-independent
Zm00001d009797	0.743768	1.16093	0.976714	5	NO3--upreg; NO-independent
Zm00001d040445	0.783759	1.06966	0.943356	5	NO3--upreg; NO-independent
Zm00001d039923	0.0627248	0.21716	0.151071	5	NO3--upreg; NO-independent
Zm00001d018803	0.176125	0.384117	0.293668	5	NO3--upreg; NO-independent
Zm00001d047853	0.579375	0.865338	0.741439	5	NO3--upreg; NO-independent
Zm00001d038274	0.256665	0.483355	0.371753	5	NO3--upreg; NO-independent
Zm00001d006536	0.0602123	0.34204	0.203251	5	NO3--upreg; NO-independent
Zm00001d018727	0.537328	1.04708	0.79603	5	NO3--upreg; NO-independent
Zm00001d036066	0.224477	0.891877	0.564905	5	NO3--upreg; NO-independent
Zm00001d013210	0.965991	1.26156	1.11711	5	NO3--upreg; NO-independent
Zm00001d017375	0.336638	0.738284	0.542091	5	NO3--upreg; NO-independent
Zm00001d049543	0.562707	0.986076	0.78315	5	NO3--upreg; NO-independent
Zm00001d003403	0.0660791	0.270207	0.171446	5	NO3--upreg; NO-independent
Zm00001d028311	0.176481	0.46665	0.326375	5	NO3--upreg; NO-independent
Zm00001d022420	0.507304	0.937619	0.741223	5	NO3--upreg; NO-independent
Zm00001d017377	0.751319	1.24853	1.01978	5	NO3--upreg; NO-independent
Zm00001d050577	0.0843081	0.462479	0.288997	5	NO3--upreg; NO-independent
Zm00001d052254	0.570044	0.88288	0.734733	5	NO3--upreg; NO-independent
Zm00001d009351	0.502377	0.985322	0.759264	5	NO3--upreg; NO-independent
Zm00001d022062	1.62249	2.04206	1.81252	5	NO3--upreg; NO-independent
Zm00001d019497	0.15335	1.47679	0.753523	5	NO3--upreg; NO-independent
Zm00001d037684	1.29408	1.85667	1.55579	5	NO3--upreg; NO-independent
Zm00001d044921	0.477583	0.840158	0.644926	5	NO3--upreg; NO-independent
Zm00001d008620	1.75903	2.0903	1.92382	5	NO3--upreg; NO-independent
Zm00001d020383	0.772803	1.26267	1.01545	5	NO3--upreg; NO-independent
Zm00001d051908	0.581397	0.861686	0.717584	5	NO3--upreg; NO-independent
Zm00001d020808	0.75669	1.06814	0.906914	5	NO3--upreg; NO-independent
Zm00001d046184	0.888844	1.18446	1.03059	5	NO3--upreg; NO-independent
Zm00001d039241	0.711152	1.00459	0.824849	5	NO3--upreg; NO-independent
Zm00001d046112	1.08212	1.41861	1.2118	5	NO3--upreg; NO-independent
Zm00001d005470	0.313796	0.688182	0.464425	5	NO3--upreg; NO-independent
Zm00001d042035	0.395314	0.728659	0.528733	5	NO3--upreg; NO-independent
Zm00001d015702	0.308428	0.833984	0.518964	5	NO3--upreg; NO-independent
Zm00001d042673	0.295436	0.535962	0.390704	5	NO3--upreg; NO-independent
Zm00001d043947	0.269541	0.683866	0.432278	5	NO3--upreg; NO-independent
Zm00001d029410	0.806636	1.34074	1.04027	5	NO3--upreg; NO-independent
Zm00001d017597	0.171837	0.397867	0.271	5	NO3--upreg; NO-independent
Zm00001d019228	0.206946	0.492098	0.332279	5	NO3--upreg; NO-independent
Zm00001d049288	0.290362	0.669997	0.452176	5	NO3--upreg; NO-independent
Zm00001d035605	1.27068	1.85706	1.5139	5	NO3--upreg; NO-independent
Zm00001d033909	1.00419	1.4313	1.48238	5	NO3--upreg; NO-independent
Zm00001d053409	0.14	0.361329	0.39023	5	NO3--upreg; NO-independent
Zm00001d046743	0.239803	0.560397	0.601167	5	NO3--upreg; NO-independent
Zm00001d009907	0.829115	1.25628	1.30916	5	NO3--upreg; NO-independent
Zm00001d036439	0.246577	0.552621	0.590711	5	NO3--upreg; NO-independent
Zm00001d038806	0.361735	0.788202	0.841187	5	NO3--upreg; NO-independent
Zm00001d048020	1.53321	2.47934	2.61912	5	NO3--upreg; NO-independent
Zm00001d018206	0.387971	0.704017	0.752646	5	NO3--upreg; NO-independent
Zm00001d026501	0.773153	1.1641	1.22318	5	NO3--upreg; NO-independent
Zm00001d035662	1.45715	1.79896	1.85888	5	NO3--upreg; NO-independent
Zm00001d026489	0.57845	0.84329	0.885689	5	NO3--upreg; NO-independent
Zm00001d030981	0.159693	0.380945	0.417759	5	NO3--upreg; NO-independent
Zm00001d010284	0.545056	0.917385	0.995858	5	NO3--upreg; NO-independent
Zm00001d011778	0.580292	0.996013	1.0852	5	NO3--upreg; NO-independent
Zm00001d017097	0.15445	0.348024	0.389641	5	NO3--upreg; NO-independent
Zm00001d015783	0.277801	0.568513	0.625615	5	NO3--upreg; NO-independent
Zm00001d049995	0.111068	0.442799	0.509755	5	NO3--upreg; NO-independent
Zm00001d025379	0.13619	0.382107	0.432403	5	NO3--upreg; NO-independent
Zm00001d041204	0.915683	1.32245	1.40524	5	NO3--upreg; NO-independent
Zm00001d000825	1.01505	1.67684	1.82862	5	NO3--upreg; NO-independent
Zm00001d033980	0.622331	0.895332	0.958109	5	NO3--upreg; NO-independent
Zm00001d017682	0.648925	0.999785	1.09153	5	NO3--upreg; NO-independent
Zm00001d046913	0.579135	0.871747	0.947705	5	NO3--upreg; NO-independent
Zm00001d014804	0.450706	0.760251	0.835012	5	NO3--upreg; NO-independent
Zm00001d038178	0.219346	0.577588	0.667864	5	NO3--upreg; NO-independent
Zm00001d018161	0.260149	1.23921	1.48105	5	NO3--upreg; NO-independent
Zm00001d018751	0.13117	0.417066	0.48791	5	NO3--upreg; NO-independent
Zm00001d042499	0.248381	0.464226	0.481448	5	NO3--upreg; NO-independent
Zm00001d042777	0.651858	1.1129	1.14545	5	NO3--upreg; NO-independent
Zm00001d021075	0.0701864	0.194831	0.207732	5	NO3--upreg; NO-independent
Zm00001d014793	0.244207	0.43179	0.449008	5	NO3--upreg; NO-independent
Zm00001d035888	0.504242	1.02958	1.07722	5	NO3--upreg; NO-independent
Zm00001d042371	0.146119	0.480399	0.510838	5	NO3--upreg; NO-independent
Zm00001d033543	0.678432	1.04159	1.06265	5	NO3--upreg; NO-independent
Zm00001d041067	0.133775	0.788172	0.821851	5	NO3--upreg; NO-independent
Zm00001d048947	0.720559	1.22739	1.25119	5	NO3--upreg; NO-independent
Zm00001d052264	0.449123	0.7835	0.789805	5	NO3--upreg; NO-independent
ENSRNA049458448	0	1.77461	1.81745	5	NO3--upreg; NO-independent
Zm00001d003365	0.747918	1.13119	1.13979	5	NO3--upreg; NO-independent
Zm00001d051773	0.673777	1.15712	1.16719	5	NO3--upreg; NO-independent
Zm00001d005934	0.0977587	0.31715	0.325893	5	NO3--upreg; NO-independent
Zm00001d017019	1.16126	1.60627	1.61876	5	NO3--upreg; NO-independent
Zm00001d043386	0.600408	0.975605	0.987928	5	NO3--upreg; NO-independent
Zm00001d001791	0.307592	0.541282	0.522007	5	NO3--upreg; NO-independent
Zm00001d047538	0.235993	0.397695	0.384271	5	NO3--upreg; NO-independent
Zm00001d014325	0.117197	0.544403	0.512086	5	NO3--upreg; NO-independent
Zm00001d024633	2.20722	2.64941	2.6161	5	NO3--upreg; NO-independent
Zm00001d005867	0.558934	0.873988	0.850934	5	NO3--upreg; NO-independent
Zm00001d050346	0.311957	0.720721	0.691521	5	NO3--upreg; NO-independent
Zm00001d043588	0.135713	0.356116	0.342691	5	NO3--upreg; NO-independent
Zm00001d014271	0.359203	0.733071	0.715199	5	NO3--upreg; NO-independent
Zm00001d008462	0.12459	0.430784	0.414721	5	NO3--upreg; NO-independent
Zm00001d016760	0.99398	1.29047	1.2744	5	NO3--upreg; NO-independent
Zm00001d035395	0.187292	0.529233	0.510741	5	NO3--upreg; NO-independent
Zm00001d045210	1.21823	1.61774	1.60635	5	NO3--upreg; NO-independent
Zm00001d016119	0.337074	0.760987	0.751969	5	NO3--upreg; NO-independent
Zm00001d032368	0.373282	0.761969	0.753734	5	NO3--upreg; NO-independent
Zm00001d029744	1.13039	1.57634	1.58031	5	NO3--upreg; NO-independent
Zm00001d027423	0.396191	0.986487	0.985543	5	NO3--upreg; NO-independent
Zm00001d032618	0.908578	1.23932	1.23803	5	NO3--upreg; NO-independent
Zm00001d035474	0.946976	1.24103	1.17779	5	NO3--upreg; NO-independent
ENSRNA049461612	0	1.28104	1.00933	5	NO3--upreg; NO-independent
Zm00001d045478	1.11224	1.45079	1.37853	5	NO3--upreg; NO-independent
Zm00001d027530	0.0889238	0.415713	0.350967	5	NO3--upreg; NO-independent
Zm00001d035604	1.09667	1.54755	1.45513	5	NO3--upreg; NO-independent
Zm00001d046474	0.77167	1.46642	1.33953	5	NO3--upreg; NO-independent
Zm00001d029842	0.177042	0.409986	0.366064	5	NO3--upreg; NO-independent
Zm00001d043988	1.26362	1.84475	1.73277	5	NO3--upreg; NO-independent
Zm00001d039310	0.171284	0.376546	0.343661	5	NO3--upreg; NO-independent
Zm00001d027928	0.263944	0.591301	0.538093	5	NO3--upreg; NO-independent
Zm00001d033284	0.847004	1.11704	1.07265	5	NO3--upreg; NO-independent
Zm00001d024885	0.0274869	0.208085	0.176489	5	NO3--upreg; NO-independent
Zm00001d000502	0.275518	0.696496	0.625003	5	NO3--upreg; NO-independent
Zm00001d028814	1.60618	1.94046	1.89074	5	NO3--upreg; NO-independent
Zm00001d035447	0.778967	1.05566	1.01415	5	NO3--upreg; NO-independent
Zm00001d047913	0.315387	0.778287	0.706692	5	NO3--upreg; NO-independent
Zm00001d002898	1.42474	1.97027	1.88746	5	NO3--upreg; NO-independent
Zm00001d050899	1.16853	1.5959	1.5307	5	NO3--upreg; NO-independent
Zm00001d008477	0.668601	1.00228	0.95472	5	NO3--upreg; NO-independent
Zm00001d004905	0.0569384	0.351978	0.311872	5	NO3--upreg; NO-independent
Zm00001d038718	0.118391	0.827514	0.728896	5	NO3--upreg; NO-independent
Zm00001d023811	0.581563	1.05081	1.00658	5	NO3--upreg; NO-independent
Zm00001d030938	0	0.304361	0.274012	5	NO3--upreg; NO-independent
Zm00001d009814	0.0778263	0.195754	0.183364	5	NO3--upreg; NO-independent
Zm00001d019044	0.169451	0.479028	0.439989	5	NO3--upreg; NO-independent
Zm00001d020628	0.632452	0.942616	0.903345	5	NO3--upreg; NO-independent
Zm00001d034345	1.72646	2.04621	2.00937	5	NO3--upreg; NO-independent
Zm00001d035659	0.379033	0.781916	0.734553	5	NO3--upreg; NO-independent
Zm00001d048469	0.150926	0.36206	0.301529	5	NO3--upreg; NO-independent
Zm00001d009174	0.268873	0.512616	0.445377	5	NO3--upreg; NO-independent
Zm00001d004706	0.398124	0.691256	0.610053	5	NO3--upreg; NO-independent
Zm00001d038741	0.503321	1.15615	0.991261	5	NO3--upreg; NO-independent
Zm00001d030222	0.418346	0.683633	0.616199	5	NO3--upreg; NO-independent
Zm00001d032691	1.66134	1.99041	1.90629	5	NO3--upreg; NO-independent
Zm00001d018447	0.412647	0.687424	0.619389	5	NO3--upreg; NO-independent
ENSRNA049478252	1.85526	2.4758	2.32517	5	NO3--upreg; NO-independent
Zm00001d007718	1.12678	1.74539	1.60662	5	NO3--upreg; NO-independent
Zm00001d045843	0.0508293	1.12952	0.885917	5	NO3--upreg; NO-independent
Zm00001d005897	0.364937	0.611792	0.55564	5	NO3--upreg; NO-independent
Zm00001d033347	0.121032	0.93754	0.750572	5	NO3--upreg; NO-independent
Zm00001d028557	1.14291	1.44369	1.37223	5	NO3--upreg; NO-independent
Zm00001d004700	1.90172	2.26828	2.18285	5	NO3--upreg; NO-independent
Zm00001d026542	0.040667	0.638161	0.499504	5	NO3--upreg; NO-independent
Zm00001d052585	0.402985	1.67849	1.27906	5	NO3--upreg; NO-independent
Zm00001d034663	0.849429	1.21171	1.09249	5	NO3--upreg; NO-independent
Zm00001d016396	0.151947	0.459014	0.356645	5	NO3--upreg; NO-independent
Zm00001d027405	0.947535	1.34993	1.21091	5	NO3--upreg; NO-independent
Zm00001d032664	0.632997	0.964331	0.849787	5	NO3--upreg; NO-independent
Zm00001d002816	0.235976	0.694448	0.535316	5	NO3--upreg; NO-independent
Zm00001d010616	0.191799	0.841965	0.616558	5	NO3--upreg; NO-independent
Zm00001d046055	0.581405	1.09994	0.924493	5	NO3--upreg; NO-independent
Zm00001d048913	0.124857	0.532053	0.393038	5	NO3--upreg; NO-independent
Zm00001d029601	0.920421	1.3301	1.18957	5	NO3--upreg; NO-independent
Zm00001d022437	0.243286	0.697046	0.541231	5	NO3--upreg; NO-independent
Zm00001d012415	0.15749	0.546279	0.395386	5	NO3--upreg; NO-independent
Zm00001d011079	0	0.51708	0.315395	5	NO3--upreg; NO-independent
Zm00001d031412	0.957154	1.461	1.26392	5	NO3--upreg; NO-independent
Zm00001d049242	1.21271	1.658	1.47856	5	NO3--upreg; NO-independent
Zm00001d052387	0.152769	0.513982	0.371033	5	NO3--upreg; NO-independent
Zm00001d042148	0.216028	0.380182	0.319146	5	NO3--upreg; NO-independent
Zm00001d028391	0.208131	0.438191	0.353004	5	NO3--upreg; NO-independent
Zm00001d051473	0.447739	1.02161	0.809282	5	NO3--upreg; NO-independent
Zm00001d011628	0.29217	0.515973	0.432016	5	NO3--upreg; NO-independent
Zm00001d007773	0.346861	0.664256	0.544562	5	NO3--upreg; NO-independent
Zm00001d040501	0.553725	1.16634	0.93565	5	NO3--upreg; NO-independent
Zm00001d038300	0.50899	0.778771	0.683194	5	NO3--upreg; NO-independent
Zm00001d016255	0.493756	1.01258	0.828691	5	NO3--upreg; NO-independent
Zm00001d042022	0.935579	1.48312	1.29089	5	NO3--upreg; NO-independent
Zm00001d040659	0.712035	0.989005	0.892066	5	NO3--upreg; NO-independent
Zm00001d034869	0.402093	0.819859	0.673442	5	NO3--upreg; NO-independent
Zm00001d004906	0.0550146	0.407566	0.279622	5	NO3--upreg; NO-independent
Zm00001d037656	0.964752	1.26905	1.15996	5	NO3--upreg; NO-independent
Zm00001d015670	0	0.294957	0.188923	5	NO3--upreg; NO-independent
Zm00001d047779	0.265346	0.486286	0.809542	6	NO3--upreg; NO-modulated
Zm00001d048785	0.403081	0.818879	1.42746	6	NO3--upreg; NO-modulated
Zm00001d022965	0.258648	0.846369	1.72964	6	NO3--upreg; NO-modulated
Zm00001d016285	0.33412	0.649237	1.13576	6	NO3--upreg; NO-modulated
Zm00001d025047	0.935314	1.22488	1.66892	6	NO3--upreg; NO-modulated
Zm00001d041712	0.52441	0.798124	1.21556	6	NO3--upreg; NO-modulated
Zm00001d028457	0.278391	0.574038	0.983271	6	NO3--upreg; NO-modulated
Zm00001d040171	0.242745	0.544104	0.973417	6	NO3--upreg; NO-modulated
Zm00001d026379	0.325425	0.546258	0.856613	6	NO3--upreg; NO-modulated
Zm00001d021688	0.102199	0.30421	0.590315	6	NO3--upreg; NO-modulated
Zm00001d038843	0.531241	0.854014	1.30964	6	NO3--upreg; NO-modulated
Zm00001d021653	0.300223	0.657752	1.11811	6	NO3--upreg; NO-modulated
Zm00001d031510	0.965531	1.28881	1.70681	6	NO3--upreg; NO-modulated
Zm00001d003247	1.23577	1.62434	2.15135	6	NO3--upreg; NO-modulated
Zm00001d026139	0.516176	0.776302	1.12874	6	NO3--upreg; NO-modulated
Zm00001d016401	0	0.59175	1.38365	6	NO3--upreg; NO-modulated
Zm00001d022277	0.374062	0.643613	1.00572	6	NO3--upreg; NO-modulated
Zm00001d049008	0.0802071	0.241501	0.559141	6	NO3--upreg; NO-modulated
Zm00001d017786	0.470258	0.693415	1.10211	6	NO3--upreg; NO-modulated
Zm00001d052961	0.0999564	0.22981	0.473955	6	NO3--upreg; NO-modulated
Zm00001d040468	0.234339	0.466007	0.869374	6	NO3--upreg; NO-modulated
Zm00001d047441	1.48377	1.86874	2.54869	6	NO3--upreg; NO-modulated
Zm00001d028129	0.488821	0.805702	1.34223	6	NO3--upreg; NO-modulated
Zm00001d008467	0.0894922	0.250287	0.525832	6	NO3--upreg; NO-modulated
Zm00001d037397	0.135429	0.300689	0.585948	6	NO3--upreg; NO-modulated
Zm00001d044106	0.128791	0.411298	0.874393	6	NO3--upreg; NO-modulated
Zm00001d003209	0.66492	0.919635	1.34284	6	NO3--upreg; NO-modulated
Zm00001d044607	0.0597425	0.201921	0.438549	6	NO3--upreg; NO-modulated
Zm00001d040660	0.946177	1.2271	1.671	6	NO3--upreg; NO-modulated
Zm00001d049061	0	0.319	0.823857	6	NO3--upreg; NO-modulated
Zm00001d050283	0.132549	0.300507	0.571659	6	NO3--upreg; NO-modulated
Zm00001d029708	0.375952	0.78392	1.44466	6	NO3--upreg; NO-modulated
Zm00001d049805	0.411288	0.67063	1.09078	6	NO3--upreg; NO-modulated
Zm00001d028930	0.281127	0.505745	1.03507	6	NO3--upreg; NO-modulated
Zm00001d021901	0.523553	0.871247	1.80196	6	NO3--upreg; NO-modulated
Zm00001d044146	0.28054	0.515048	1.11519	6	NO3--upreg; NO-modulated
Zm00001d048950	0.367481	0.710936	1.55697	6	NO3--upreg; NO-modulated
Zm00001d052243	0.253627	0.448553	1.31074	6	NO3--upreg; NO-modulated
Zm00001d016070	0.294122	0.48498	1.19361	6	NO3--upreg; NO-modulated
Zm00001d040094	0.249144	0.434676	1.10015	6	NO3--upreg; NO-modulated
Zm00001d041772	0.696345	0.968999	1.95362	6	NO3--upreg; NO-modulated
Zm00001d020886	0.093065	0.465968	0.588253	6	NO3--upreg; NO-modulated
Zm00001d006793	0.287453	0.476753	0.539862	6	NO3--upreg; NO-modulated
Zm00001d041056	0.184269	0.492657	0.59488	6	NO3--upreg; NO-modulated
Zm00001d044096	0.679487	1.03794	1.15707	6	NO3--upreg; NO-modulated
Zm00001d007753	0.996861	1.28025	1.36647	6	NO3--upreg; NO-modulated
Zm00001d038186	0.136728	0.334984	0.397641	6	NO3--upreg; NO-modulated
Zm00001d043240	0.882695	1.24412	1.35965	6	NO3--upreg; NO-modulated
Zm00001d028816	0.414982	0.764937	0.913855	6	NO3--upreg; NO-modulated
Zm00001d010662	0.529728	0.784937	0.892127	6	NO3--upreg; NO-modulated
Zm00001d044138	0.961084	1.41466	1.6054	6	NO3--upreg; NO-modulated
Zm00001d043665	0.76582	1.17615	1.3439	6	NO3--upreg; NO-modulated
Zm00001d051891	0.476284	0.775084	0.89497	6	NO3--upreg; NO-modulated
ENSRNA049470306	0	1.17782	1.64692	6	NO3--upreg; NO-modulated
Zm00001d022192	0.661399	0.974105	1.09888	6	NO3--upreg; NO-modulated
Zm00001d025136	0.0646171	0.226852	0.289226	6	NO3--upreg; NO-modulated
Zm00001d007161	0.823164	1.14252	1.26163	6	NO3--upreg; NO-modulated
Zm00001d024961	0.209711	0.670632	0.841615	6	NO3--upreg; NO-modulated
Zm00001d021677	0.240635	0.492915	0.581065	6	NO3--upreg; NO-modulated
Zm00001d028574	0.146025	0.375466	0.454874	6	NO3--upreg; NO-modulated
Zm00001d029546	1.20946	2.08965	2.40557	6	NO3--upreg; NO-modulated
Zm00001d000824	1.67108	2.25802	2.47068	6	NO3--upreg; NO-modulated
Zm00001d008468	0.15225	0.294954	0.366992	6	NO3--upreg; NO-modulated
Zm00001d044181	0.592893	0.837166	0.958081	6	NO3--upreg; NO-modulated
Zm00001d025654	0.56422	1.52768	1.97009	6	NO3--upreg; NO-modulated
Zm00001d008488	1.22381	1.53398	1.67632	6	NO3--upreg; NO-modulated
Zm00001d019450	0.134426	0.344074	0.443116	6	NO3--upreg; NO-modulated
Zm00001d019150	0.272346	0.640614	0.811939	6	NO3--upreg; NO-modulated
Zm00001d043232	0.685293	1.06873	1.24806	6	NO3--upreg; NO-modulated
Zm00001d024962	0.0740565	0.212807	0.288615	6	NO3--upreg; NO-modulated
Zm00001d001628	0.364074	0.589827	0.714992	6	NO3--upreg; NO-modulated
Zm00001d036255	0.154672	0.576926	0.811221	6	NO3--upreg; NO-modulated
Zm00001d001419	0	0.220795	0.335815	6	NO3--upreg; NO-modulated
Zm00001d011393	0.306991	0.650224	0.83155	6	NO3--upreg; NO-modulated
Zm00001d023384	0.381507	0.650332	0.793677	6	NO3--upreg; NO-modulated
Zm00001d012602	0.649422	0.989921	1.19894	6	NO3--upreg; NO-modulated
Zm00001d039764	0.50943	0.815301	1.00273	6	NO3--upreg; NO-modulated
Zm00001d048841	0.149843	0.361401	0.490195	6	NO3--upreg; NO-modulated
Zm00001d052434	0.535604	0.872189	1.07562	6	NO3--upreg; NO-modulated
Zm00001d019163	1.12997	1.55588	1.79944	6	NO3--upreg; NO-modulated
Zm00001d032854	0.474601	0.938336	1.21065	6	NO3--upreg; NO-modulated
Zm00001d033478	0.15775	0.49044	0.688769	6	NO3--upreg; NO-modulated
Zm00001d042463	0.920805	1.20162	1.52618	6	NO3--upreg; NO-modulated
Zm00001d005813	0.121182	0.412045	0.743536	6	NO3--upreg; NO-modulated
Zm00001d026398	0.990602	1.31448	1.6813	6	NO3--upreg; NO-modulated
Zm00001d011616	0.124601	0.309996	0.538796	6	NO3--upreg; NO-modulated
Zm00001d002415	0.575685	0.880739	1.24166	6	NO3--upreg; NO-modulated
Zm00001d024996	1.04421	1.4338	1.89744	6	NO3--upreg; NO-modulated
Zm00001d018195	1.02023	1.31921	1.67946	6	NO3--upreg; NO-modulated
Zm00001d035756	0.370428	0.853698	1.4316	6	NO3--upreg; NO-modulated
Zm00001d042868	0.116006	0.254241	0.419777	6	NO3--upreg; NO-modulated
Zm00001d023294	0.140027	0.348819	0.576951	6	NO3--upreg; NO-modulated
Zm00001d008721	0.720241	0.985012	1.26329	6	NO3--upreg; NO-modulated
Zm00001d015884	0.158754	0.372227	0.597479	6	NO3--upreg; NO-modulated
Zm00001d011840	0.483343	0.784802	1.08617	6	NO3--upreg; NO-modulated
Zm00001d042636	0.693246	0.963232	1.23002	6	NO3--upreg; NO-modulated
Zm00001d009969	0.869664	1.24045	1.60842	6	NO3--upreg; NO-modulated
Zm00001d019078	1.13755	1.47423	1.80829	6	NO3--upreg; NO-modulated
Zm00001d027900	0.211477	0.511133	0.793938	6	NO3--upreg; NO-modulated
Zm00001d027623	0.164364	0.431087	0.68882	6	NO3--upreg; NO-modulated
Zm00001d038910	1.14268	1.45113	1.70174	6	NO3--upreg; NO-modulated
Zm00001d003668	0.347724	0.587446	0.785674	6	NO3--upreg; NO-modulated
Zm00001d011753	0.529915	0.883313	1.17966	6	NO3--upreg; NO-modulated
Zm00001d048736	0.174773	0.398993	0.586608	6	NO3--upreg; NO-modulated
Zm00001d025659	0.312996	0.57367	0.803653	6	NO3--upreg; NO-modulated
Zm00001d029083	1.34314	1.64852	1.91772	6	NO3--upreg; NO-modulated
Zm00001d011789	0.811034	1.11253	1.37116	6	NO3--upreg; NO-modulated
Zm00001d027454	0.801945	1.08479	1.32798	6	NO3--upreg; NO-modulated
Zm00001d046746	0.464884	0.853077	1.18343	6	NO3--upreg; NO-modulated
Zm00001d028303	0.514055	0.769316	0.987466	6	NO3--upreg; NO-modulated
Zm00001d051156	0.655737	0.967806	1.17765	6	NO3--upreg; NO-modulated
Zm00001d011428	0.283059	0.524779	0.684704	6	NO3--upreg; NO-modulated
Zm00001d029373	0.142051	0.319021	0.436627	6	NO3--upreg; NO-modulated
Zm00001d036440	1.01864	1.31044	1.51659	6	NO3--upreg; NO-modulated
Zm00001d043660	0.160708	0.377858	0.530296	6	NO3--upreg; NO-modulated
Zm00001d008952	0.0420227	0.316587	0.507017	6	NO3--upreg; NO-modulated
Zm00001d022122	0.293859	0.479462	0.606597	6	NO3--upreg; NO-modulated
Zm00001d025296	0.323318	0.689815	0.957835	6	NO3--upreg; NO-modulated
Zm00001d017547	0.688893	1.263	1.70025	6	NO3--upreg; NO-modulated
Zm00001d016625	2.00096	2.35143	2.62775	6	NO3--upreg; NO-modulated
Zm00001d033711	1.04703	1.3842	1.64773	6	NO3--upreg; NO-modulated
Zm00001d043096	1.07418	1.38366	1.62639	6	NO3--upreg; NO-modulated
