# Supplementary material for: Nitrate Regulates Maize Root Transcriptome through Nitric Oxide Dependent and Independent Mechanisms
Source: Int J Mol Sci. 2021 Sep 2;22(17):9527. doi: 10.3390/ijms22179527 (PMC8431222; doi:10.3390/ijms22179527)
Supplement: Supplementary file 1 [file ijms-22-09527-s001.zip › Ravazzolo_2021_Supplem-Material/Table S3.xlsx]

## Sheet: cluster1
source	term_name	term_id	adjusted_p_value	negative_log10_of_adjusted_p_value	term_size	query_size	intersection_size	effective_domain_size	intersections
GO:MF	oxidoreductase activity, acting on peroxide as acceptor	GO:0016684	1.53328e-06	5.81438	233	84	10	25646	ZM00001D014603	ZM00001D009140	ZM00001D022280	ZM00001D022289	ZM00001D027511	ZM00001D035854	ZM00001D037410	ZM00001D045845	ZM00001D022290	ZM00001D037359
GO:MF	peroxidase activity	GO:0004601	1.53328e-06	5.81438	233	84	10	25646	ZM00001D014603	ZM00001D009140	ZM00001D022280	ZM00001D022289	ZM00001D027511	ZM00001D035854	ZM00001D037410	ZM00001D045845	ZM00001D022290	ZM00001D037359
GO:MF	antioxidant activity	GO:0016209	7.1699e-06	5.14449	274	84	10	25646	ZM00001D014603	ZM00001D009140	ZM00001D022280	ZM00001D022289	ZM00001D027511	ZM00001D035854	ZM00001D037410	ZM00001D045845	ZM00001D022290	ZM00001D037359
GO:MF	heme binding	GO:0020037	0.000144871	3.83902	586	84	12	25646	ZM00001D014603	ZM00001D009140	ZM00001D022280	ZM00001D022289	ZM00001D027511	ZM00001D035854	ZM00001D037410	ZM00001D045845	ZM00001D007918	ZM00001D012378	ZM00001D022290	ZM00001D037359
GO:MF	tetrapyrrole binding	GO:0046906	0.000331362	3.4797	634	84	12	25646	ZM00001D014603	ZM00001D009140	ZM00001D022280	ZM00001D022289	ZM00001D027511	ZM00001D035854	ZM00001D037410	ZM00001D045845	ZM00001D007918	ZM00001D012378	ZM00001D022290	ZM00001D037359
GO:MF	ammonium transmembrane transporter activity	GO:0008519	0.000593629	3.22649	8	84	3	25646	ZM00001D025831	ZM00001D017249	ZM00001D034782
GO:MF	oxidoreductase activity	GO:0016491	0.00196807	2.70596	2206	84	21	25646	ZM00001D014603	ZM00001D023437	ZM00001D025057	ZM00001D030877	ZM00001D009140	ZM00001D020401	ZM00001D022280	ZM00001D022289	ZM00001D027511	ZM00001D031926	ZM00001D035854	ZM00001D037410	ZM00001D044340	ZM00001D045845	ZM00001D002436	ZM00001D007918	ZM00001D020400	ZM00001D022290	ZM00001D027995	ZM00001D037182	ZM00001D037359
GO:MF	transmembrane transporter activity	GO:0022857	0.00228872	2.64041	1689	84	18	25646	ZM00001D003861	ZM00001D013254	ZM00001D025831	ZM00001D015963	ZM00001D017249	ZM00001D017429	ZM00001D023392	ZM00001D028162	ZM00001D028164	ZM00001D028230	ZM00001D034569	ZM00001D034706	ZM00001D034782	ZM00001D051525	ZM00001D053706	ZM00001D033517	ZM00001D043762	ZM00001D052435
GO:MF	transporter activity	GO:0005215	0.00398682	2.39937	1759	84	18	25646	ZM00001D003861	ZM00001D013254	ZM00001D025831	ZM00001D015963	ZM00001D017249	ZM00001D017429	ZM00001D023392	ZM00001D028162	ZM00001D028164	ZM00001D028230	ZM00001D034569	ZM00001D034706	ZM00001D034782	ZM00001D051525	ZM00001D053706	ZM00001D033517	ZM00001D043762	ZM00001D052435
GO:BP	cellular detoxification	GO:1990748	3.10674e-06	5.50769	290	80	11	23409	ZM00001D014603	ZM00001D009140	ZM00001D022280	ZM00001D022289	ZM00001D027511	ZM00001D035854	ZM00001D037410	ZM00001D045845	ZM00001D022290	ZM00001D027995	ZM00001D037359
GO:BP	cellular response to toxic substance	GO:0097237	3.10674e-06	5.50769	290	80	11	23409	ZM00001D014603	ZM00001D009140	ZM00001D022280	ZM00001D022289	ZM00001D027511	ZM00001D035854	ZM00001D037410	ZM00001D045845	ZM00001D022290	ZM00001D027995	ZM00001D037359
GO:BP	detoxification	GO:0098754	3.45772e-06	5.46121	293	80	11	23409	ZM00001D014603	ZM00001D009140	ZM00001D022280	ZM00001D022289	ZM00001D027511	ZM00001D035854	ZM00001D037410	ZM00001D045845	ZM00001D022290	ZM00001D027995	ZM00001D037359
GO:BP	hydrogen peroxide catabolic process	GO:0042744	3.77713e-06	5.42284	165	80	9	23409	ZM00001D014603	ZM00001D009140	ZM00001D022280	ZM00001D022289	ZM00001D027511	ZM00001D037410	ZM00001D045845	ZM00001D022290	ZM00001D037359
GO:BP	hydrogen peroxide metabolic process	GO:0042743	4.42358e-06	5.35423	168	80	9	23409	ZM00001D014603	ZM00001D009140	ZM00001D022280	ZM00001D022289	ZM00001D027511	ZM00001D037410	ZM00001D045845	ZM00001D022290	ZM00001D037359
GO:BP	response to toxic substance	GO:0009636	6.41448e-06	5.19284	311	80	11	23409	ZM00001D014603	ZM00001D009140	ZM00001D022280	ZM00001D022289	ZM00001D027511	ZM00001D035854	ZM00001D037410	ZM00001D045845	ZM00001D022290	ZM00001D027995	ZM00001D037359
GO:BP	reactive oxygen species metabolic process	GO:0072593	2.29284e-05	4.63963	203	80	9	23409	ZM00001D014603	ZM00001D009140	ZM00001D022280	ZM00001D022289	ZM00001D027511	ZM00001D037410	ZM00001D045845	ZM00001D022290	ZM00001D037359
GO:BP	cellular oxidant detoxification	GO:0098869	2.63434e-05	4.57933	277	80	10	23409	ZM00001D014603	ZM00001D009140	ZM00001D022280	ZM00001D022289	ZM00001D027511	ZM00001D035854	ZM00001D037410	ZM00001D045845	ZM00001D022290	ZM00001D037359
GO:BP	response to oxidative stress	GO:0006979	0.000231662	3.63515	350	80	10	23409	ZM00001D014603	ZM00001D009140	ZM00001D022280	ZM00001D022289	ZM00001D027511	ZM00001D035854	ZM00001D037410	ZM00001D045845	ZM00001D022290	ZM00001D037359
GO:BP	ammonium transport	GO:0015696	0.00154051	2.81234	8	80	3	23409	ZM00001D025831	ZM00001D017249	ZM00001D034782
GO:BP	ammonium transmembrane transport	GO:0072488	0.00154051	2.81234	8	80	3	23409	ZM00001D025831	ZM00001D017249	ZM00001D034782
GO:BP	oxidation-reduction process	GO:0055114	0.00398871	2.39917	2108	80	21	23409	ZM00001D014603	ZM00001D023437	ZM00001D025057	ZM00001D030877	ZM00001D009140	ZM00001D020401	ZM00001D022280	ZM00001D022289	ZM00001D027511	ZM00001D031926	ZM00001D035854	ZM00001D037410	ZM00001D044340	ZM00001D045845	ZM00001D002436	ZM00001D007918	ZM00001D020400	ZM00001D022290	ZM00001D027995	ZM00001D037182	ZM00001D037359
GO:BP	transmembrane transport	GO:0055085	0.0193501	1.71332	1790	80	18	23409	ZM00001D003861	ZM00001D013254	ZM00001D025831	ZM00001D015963	ZM00001D017249	ZM00001D017429	ZM00001D023392	ZM00001D028162	ZM00001D028164	ZM00001D028230	ZM00001D034569	ZM00001D034706	ZM00001D034782	ZM00001D051525	ZM00001D053706	ZM00001D033517	ZM00001D043762	ZM00001D052435
GO:BP	plant-type cell wall organization	GO:0009664	0.0369731	1.43211	117	80	5	23409	ZM00001D016054	ZM00001D032882	ZM00001D016022	ZM00001D032884	ZM00001D041844
GO:CC	cell periphery	GO:0071944	5.35301e-10	9.2714	2896	77	34	23428	ZM00001D004072	ZM00001D016054	ZM00001D025831	ZM00001D026306	ZM00001D030555	ZM00001D032882	ZM00001D002168	ZM00001D003317	ZM00001D009140	ZM00001D011799	ZM00001D016022	ZM00001D017249	ZM00001D017429	ZM00001D020316	ZM00001D020703	ZM00001D022280	ZM00001D022289	ZM00001D023392	ZM00001D027511	ZM00001D028162	ZM00001D028164	ZM00001D028230	ZM00001D029397	ZM00001D032884	ZM00001D034782	ZM00001D037410	ZM00001D043256	ZM00001D045845	ZM00001D051525	ZM00001D053706	ZM00001D012378	ZM00001D022290	ZM00001D043762	ZM00001D044723
GO:CC	integral component of plasma membrane	GO:0005887	4.6507e-06	5.33248	214	77	9	23428	ZM00001D025831	ZM00001D017249	ZM00001D028162	ZM00001D028164	ZM00001D028230	ZM00001D034782	ZM00001D051525	ZM00001D053706	ZM00001D043762
GO:CC	cell wall	GO:0005618	2.44723e-05	4.61133	437	77	11	23428	ZM00001D016054	ZM00001D032882	ZM00001D009140	ZM00001D016022	ZM00001D020316	ZM00001D022280	ZM00001D022289	ZM00001D032884	ZM00001D037410	ZM00001D045845	ZM00001D022290
GO:CC	external encapsulating structure	GO:0030312	2.56139e-05	4.59152	439	77	11	23428	ZM00001D016054	ZM00001D032882	ZM00001D009140	ZM00001D016022	ZM00001D020316	ZM00001D022280	ZM00001D022289	ZM00001D032884	ZM00001D037410	ZM00001D045845	ZM00001D022290
GO:CC	plasma membrane	GO:0005886	0.000136534	3.86476	2343	77	23	23428	ZM00001D004072	ZM00001D025831	ZM00001D026306	ZM00001D030555	ZM00001D002168	ZM00001D003317	ZM00001D011799	ZM00001D017249	ZM00001D017429	ZM00001D020703	ZM00001D023392	ZM00001D027511	ZM00001D028162	ZM00001D028164	ZM00001D028230	ZM00001D029397	ZM00001D034782	ZM00001D043256	ZM00001D051525	ZM00001D053706	ZM00001D012378	ZM00001D043762	ZM00001D044723
GO:CC	extracellular region	GO:0005576	0.000500358	3.30072	852	77	13	23428	ZM00001D014603	ZM00001D016054	ZM00001D023437	ZM00001D032882	ZM00001D009140	ZM00001D016022	ZM00001D020316	ZM00001D022280	ZM00001D022289	ZM00001D032884	ZM00001D037410	ZM00001D045845	ZM00001D037359
GO:CC	intrinsic component of plasma membrane	GO:0031226	0.00102938	2.98743	409	77	9	23428	ZM00001D025831	ZM00001D017249	ZM00001D028162	ZM00001D028164	ZM00001D028230	ZM00001D034782	ZM00001D051525	ZM00001D053706	ZM00001D043762
GO:CC	plant-type cell wall	GO:0009505	0.00400734	2.39714	182	77	6	23428	ZM00001D009140	ZM00001D022280	ZM00001D022289	ZM00001D037410	ZM00001D045845	ZM00001D022290
Nitrate regulates maize root transcriptome through nitric oxide-dependent and independent mechanisms. International Journal of Molecular Sciences. Laura Ravazzolo, Sara Trevisan, Silvia Iori, Cristian Forestan, Mario Malagoli, Silvia Quaggiotti. Dept. of Agronomy, Food, Natural resources, Animals and Environment, University of Padova, viale dell’università 16, 35020 Legnaro, Italy. silvia.quaggio…

## Sheet: cluster2
source	term_name	term_id	adjusted_p_value	negative_log10_of_adjusted_p_value	term_size	query_size	intersection_size	effective_domain_size	intersections
GO:MF	heme binding	GO:0020037	0.00408877	2.38841	586	95	11	25646	ZM00001D026357	ZM00001D050572	ZM00001D022283	ZM00001D017077	ZM00001D028348	ZM00001D030845	ZM00001D040364	ZM00001D045846	ZM00001D048819	ZM00001D048875	ZM00001D049299
GO:MF	tetrapyrrole binding	GO:0046906	0.00846606	2.07232	634	95	11	25646	ZM00001D026357	ZM00001D050572	ZM00001D022283	ZM00001D017077	ZM00001D028348	ZM00001D030845	ZM00001D040364	ZM00001D045846	ZM00001D048819	ZM00001D048875	ZM00001D049299
GO:MF	peroxidase activity	GO:0004601	0.00962278	2.0167	233	95	7	25646	ZM00001D026357	ZM00001D050572	ZM00001D022283	ZM00001D007430	ZM00001D028348	ZM00001D040364	ZM00001D045846
GO:MF	oxidoreductase activity, acting on peroxide as acceptor	GO:0016684	0.00962278	2.0167	233	95	7	25646	ZM00001D026357	ZM00001D050572	ZM00001D022283	ZM00001D007430	ZM00001D028348	ZM00001D040364	ZM00001D045846
GO:MF	antioxidant activity	GO:0016209	0.0268345	1.57131	274	95	7	25646	ZM00001D026357	ZM00001D050572	ZM00001D022283	ZM00001D007430	ZM00001D028348	ZM00001D040364	ZM00001D045846
GO:MF	galactoside 2-alpha-L-fucosyltransferase activity	GO:0008107	0.0303813	1.51739	23	95	3	25646	ZM00001D007973	ZM00001D018716	ZM00001D025547
GO:MF	alpha-(1,2)-fucosyltransferase activity	GO:0031127	0.0303813	1.51739	23	95	3	25646	ZM00001D007973	ZM00001D018716	ZM00001D025547
GO:BP	cellular oxidant detoxification	GO:0098869	0.0433673	1.36284	277	85	7	23409	ZM00001D026357	ZM00001D050572	ZM00001D022283	ZM00001D007430	ZM00001D028348	ZM00001D040364	ZM00001D045846
GO:CC	Golgi cisterna membrane	GO:0032580	0.0167795	1.77522	27	82	3	23428	ZM00001D007973	ZM00001D018716	ZM00001D025547
GO:CC	extracellular region	GO:0005576	0.0270215	1.56829	852	82	11	23428	ZM00001D024392	ZM00001D026357	ZM00001D050572	ZM00001D022283	ZM00001D016024	ZM00001D022228	ZM00001D028348	ZM00001D040364	ZM00001D043019	ZM00001D048418	ZM00001D048814
Nitrate regulates maize root transcriptome through nitric oxide-dependent and independent mechanisms. International Journal of Molecular Sciences. Laura Ravazzolo, Sara Trevisan, Silvia Iori, Cristian Forestan, Mario Malagoli, Silvia Quaggiotti. Dept. of Agronomy, Food, Natural resources, Animals and Environment, University of Padova, viale dell’università 16, 35020 Legnaro, Italy. silvia.quaggio…

## Sheet: cluster3
source	term_name	term_id	adjusted_p_value	negative_log10_of_adjusted_p_value	term_size	query_size	intersection_size	effective_domain_size	intersections
GO:MF	peroxidase activity	GO:0004601	5.22096e-06	5.28225	233	71	9	25646	ZM00001D047358	ZM00001D016177	ZM00001D022279	ZM00001D022281	ZM00001D022282	ZM00001D022284	ZM00001D024738	ZM00001D024740	ZM00001D038598
GO:MF	oxidoreductase activity, acting on peroxide as acceptor	GO:0016684	5.22096e-06	5.28225	233	71	9	25646	ZM00001D047358	ZM00001D016177	ZM00001D022279	ZM00001D022281	ZM00001D022282	ZM00001D022284	ZM00001D024738	ZM00001D024740	ZM00001D038598
GO:MF	oxidoreductase activity	GO:0016491	2.04833e-05	4.6886	2206	71	22	25646	ZM00001D032432	ZM00001D046491	ZM00001D047358	ZM00001D049690	ZM00001D002736	ZM00001D003841	ZM00001D008331	ZM00001D016177	ZM00001D021700	ZM00001D022279	ZM00001D022281	ZM00001D022282	ZM00001D022284	ZM00001D030348	ZM00001D040504	ZM00001D043442	ZM00001D024738	ZM00001D024740	ZM00001D038598	ZM00001D039517	ZM00001D039698	ZM00001D046493
GO:MF	antioxidant activity	GO:0016209	2.10213e-05	4.67734	274	71	9	25646	ZM00001D047358	ZM00001D016177	ZM00001D022279	ZM00001D022281	ZM00001D022282	ZM00001D022284	ZM00001D024738	ZM00001D024740	ZM00001D038598
GO:MF	heme binding	GO:0020037	2.14965e-05	4.66763	586	71	12	25646	ZM00001D032432	ZM00001D047358	ZM00001D049690	ZM00001D016177	ZM00001D022279	ZM00001D022281	ZM00001D022282	ZM00001D022284	ZM00001D024738	ZM00001D024740	ZM00001D038598	ZM00001D039698
GO:MF	tetrapyrrole binding	GO:0046906	5.02906e-05	4.29851	634	71	12	25646	ZM00001D032432	ZM00001D047358	ZM00001D049690	ZM00001D016177	ZM00001D022279	ZM00001D022281	ZM00001D022282	ZM00001D022284	ZM00001D024738	ZM00001D024740	ZM00001D038598	ZM00001D039698
GO:MF	glucosyltransferase activity	GO:0046527	0.00445744	2.35091	285	71	7	25646	ZM00001D046007	ZM00001D029814	ZM00001D030121	ZM00001D037383	ZM00001D053320	ZM00001D021219	ZM00001D037384
GO:MF	transferase activity, transferring hexosyl groups	GO:0016758	0.0349257	1.45686	684	71	9	25646	ZM00001D046007	ZM00001D029814	ZM00001D030121	ZM00001D037383	ZM00001D053320	ZM00001D021219	ZM00001D033568	ZM00001D037384	ZM00001D045052
GO:MF	xyloglucan:xyloglucosyl transferase activity	GO:0016762	0.0395181	1.4032	35	71	3	25646	ZM00001D046007	ZM00001D029814	ZM00001D053320
GO:MF	catalytic activity	GO:0003824	0.0427746	1.36881	14363	71	55	25646	ZM00001D013400	ZM00001D014447	ZM00001D021321	ZM00001D029707	ZM00001D032432	ZM00001D036037	ZM00001D046007	ZM00001D046491	ZM00001D047358	ZM00001D049690	ZM00001D002736	ZM00001D003841	ZM00001D008331	ZM00001D008587	ZM00001D009667	ZM00001D016177	ZM00001D016223	ZM00001D019398	ZM00001D021700	ZM00001D022279	ZM00001D022281	ZM00001D022282	ZM00001D022284	ZM00001D024939	ZM00001D026605	ZM00001D029814	ZM00001D030121	ZM00001D030348	ZM00001D031749	ZM00001D034089	ZM00001D037383	ZM00001D037464	ZM00001D039487	ZM00001D040504	ZM00001D043442	ZM00001D044228	ZM00001D047194	ZM00001D053320	ZM00001D010169	ZM00001D021219	ZM00001D024738
GO:BP	hydrogen peroxide catabolic process	GO:0042744	7.17162e-07	6.14438	165	68	9	23409	ZM00001D047358	ZM00001D016177	ZM00001D022279	ZM00001D022281	ZM00001D022282	ZM00001D022284	ZM00001D024738	ZM00001D024740	ZM00001D038598
GO:BP	hydrogen peroxide metabolic process	GO:0042743	8.41066e-07	6.07517	168	68	9	23409	ZM00001D047358	ZM00001D016177	ZM00001D022279	ZM00001D022281	ZM00001D022282	ZM00001D022284	ZM00001D024738	ZM00001D024740	ZM00001D038598
GO:BP	reactive oxygen species metabolic process	GO:0072593	4.43042e-06	5.35355	203	68	9	23409	ZM00001D047358	ZM00001D016177	ZM00001D022279	ZM00001D022281	ZM00001D022282	ZM00001D022284	ZM00001D024738	ZM00001D024740	ZM00001D038598
GO:BP	cellular detoxification	GO:1990748	6.77924e-06	5.16882	290	68	10	23409	ZM00001D047358	ZM00001D016177	ZM00001D022279	ZM00001D022281	ZM00001D022282	ZM00001D022284	ZM00001D030348	ZM00001D024738	ZM00001D024740	ZM00001D038598
GO:BP	cellular response to toxic substance	GO:0097237	6.77924e-06	5.16882	290	68	10	23409	ZM00001D047358	ZM00001D016177	ZM00001D022279	ZM00001D022281	ZM00001D022282	ZM00001D022284	ZM00001D030348	ZM00001D024738	ZM00001D024740	ZM00001D038598
GO:BP	detoxification	GO:0098754	7.47528e-06	5.12637	293	68	10	23409	ZM00001D047358	ZM00001D016177	ZM00001D022279	ZM00001D022281	ZM00001D022282	ZM00001D022284	ZM00001D030348	ZM00001D024738	ZM00001D024740	ZM00001D038598
GO:BP	response to toxic substance	GO:0009636	1.31451e-05	4.88124	311	68	10	23409	ZM00001D047358	ZM00001D016177	ZM00001D022279	ZM00001D022281	ZM00001D022282	ZM00001D022284	ZM00001D030348	ZM00001D024738	ZM00001D024740	ZM00001D038598
GO:BP	cellular oxidant detoxification	GO:0098869	6.44358e-05	4.19087	277	68	9	23409	ZM00001D047358	ZM00001D016177	ZM00001D022279	ZM00001D022281	ZM00001D022282	ZM00001D022284	ZM00001D024738	ZM00001D024740	ZM00001D038598
GO:BP	response to oxidative stress	GO:0006979	0.000460338	3.33692	350	68	9	23409	ZM00001D047358	ZM00001D016177	ZM00001D022279	ZM00001D022281	ZM00001D022282	ZM00001D022284	ZM00001D024738	ZM00001D024740	ZM00001D038598
GO:BP	oxidation-reduction process	GO:0055114	0.000803757	3.09488	2108	68	20	23409	ZM00001D032432	ZM00001D046491	ZM00001D047358	ZM00001D049690	ZM00001D002736	ZM00001D003841	ZM00001D008331	ZM00001D016177	ZM00001D022279	ZM00001D022281	ZM00001D022282	ZM00001D022284	ZM00001D030348	ZM00001D043442	ZM00001D024738	ZM00001D024740	ZM00001D038598	ZM00001D039517	ZM00001D039698	ZM00001D046493
GO:BP	cellular response to chemical stimulus	GO:0070887	0.0135081	1.86941	979	68	12	23409	ZM00001D011679	ZM00001D047358	ZM00001D016177	ZM00001D022279	ZM00001D022281	ZM00001D022282	ZM00001D022284	ZM00001D030348	ZM00001D024738	ZM00001D024740	ZM00001D034463	ZM00001D038598
GO:BP	lactone metabolic process	GO:1901334	0.0498055	1.30272	5	68	2	23409	ZM00001D002736	ZM00001D043442
GO:BP	lactone biosynthetic process	GO:1901336	0.0498055	1.30272	5	68	2	23409	ZM00001D002736	ZM00001D043442
GO:BP	strigolactone metabolic process	GO:1901600	0.0498055	1.30272	5	68	2	23409	ZM00001D002736	ZM00001D043442
GO:BP	strigolactone biosynthetic process	GO:1901601	0.0498055	1.30272	5	68	2	23409	ZM00001D002736	ZM00001D043442
GO:CC	cell periphery	GO:0071944	1.10579e-09	8.95633	2896	67	31	23428	ZM00001D011679	ZM00001D013400	ZM00001D046007	ZM00001D047358	ZM00001D009010	ZM00001D009667	ZM00001D016223	ZM00001D019398	ZM00001D021700	ZM00001D022279	ZM00001D022281	ZM00001D022282	ZM00001D022284	ZM00001D029814	ZM00001D029816	ZM00001D030121	ZM00001D034089	ZM00001D037464	ZM00001D040504	ZM00001D045571	ZM00001D053320	ZM00001D010169	ZM00001D015133	ZM00001D015921	ZM00001D024738	ZM00001D024740	ZM00001D038240	ZM00001D038598	ZM00001D043598	ZM00001D045519	ZM00001D049204
GO:CC	extracellular region	GO:0005576	2.48261e-08	7.60509	852	67	17	23428	ZM00001D026169	ZM00001D046007	ZM00001D047358	ZM00001D009667	ZM00001D016177	ZM00001D022279	ZM00001D022281	ZM00001D022282	ZM00001D022284	ZM00001D026605	ZM00001D029814	ZM00001D045571	ZM00001D053320	ZM00001D024738	ZM00001D024740	ZM00001D038598	ZM00001D047093
GO:CC	cell wall	GO:0005618	3.93709e-08	7.40482	437	67	13	23428	ZM00001D046007	ZM00001D047358	ZM00001D009667	ZM00001D022279	ZM00001D022281	ZM00001D022282	ZM00001D022284	ZM00001D029814	ZM00001D045571	ZM00001D053320	ZM00001D024738	ZM00001D024740	ZM00001D038598
GO:CC	external encapsulating structure	GO:0030312	4.16323e-08	7.38057	439	67	13	23428	ZM00001D046007	ZM00001D047358	ZM00001D009667	ZM00001D022279	ZM00001D022281	ZM00001D022282	ZM00001D022284	ZM00001D029814	ZM00001D045571	ZM00001D053320	ZM00001D024738	ZM00001D024740	ZM00001D038598
GO:CC	plant-type cell wall	GO:0009505	7.00487e-06	5.1546	182	67	8	23428	ZM00001D047358	ZM00001D022279	ZM00001D022281	ZM00001D022282	ZM00001D022284	ZM00001D024738	ZM00001D024740	ZM00001D038598
GO:CC	anchoring junction	GO:0070161	0.00261957	2.58177	528	67	9	23428	ZM00001D047358	ZM00001D022279	ZM00001D022281	ZM00001D022282	ZM00001D022284	ZM00001D034089	ZM00001D024738	ZM00001D024740	ZM00001D038598
GO:CC	symplast	GO:0055044	0.00261957	2.58177	528	67	9	23428	ZM00001D047358	ZM00001D022279	ZM00001D022281	ZM00001D022282	ZM00001D022284	ZM00001D034089	ZM00001D024738	ZM00001D024740	ZM00001D038598
GO:CC	plasmodesma	GO:0009506	0.00261957	2.58177	528	67	9	23428	ZM00001D047358	ZM00001D022279	ZM00001D022281	ZM00001D022282	ZM00001D022284	ZM00001D034089	ZM00001D024738	ZM00001D024740	ZM00001D038598
GO:CC	cell-cell junction	GO:0005911	0.00261957	2.58177	528	67	9	23428	ZM00001D047358	ZM00001D022279	ZM00001D022281	ZM00001D022282	ZM00001D022284	ZM00001D034089	ZM00001D024738	ZM00001D024740	ZM00001D038598
GO:CC	cell junction	GO:0030054	0.00278004	2.55595	532	67	9	23428	ZM00001D047358	ZM00001D022279	ZM00001D022281	ZM00001D022282	ZM00001D022284	ZM00001D034089	ZM00001D024738	ZM00001D024740	ZM00001D038598
GO:CC	plasma membrane	GO:0005886	0.0338734	1.47014	2343	67	17	23428	ZM00001D011679	ZM00001D013400	ZM00001D009010	ZM00001D016223	ZM00001D019398	ZM00001D021700	ZM00001D030121	ZM00001D034089	ZM00001D037464	ZM00001D040504	ZM00001D010169	ZM00001D015133	ZM00001D015921	ZM00001D038240	ZM00001D043598	ZM00001D045519	ZM00001D049204
Nitrate regulates maize root transcriptome through nitric oxide-dependent and independent mechanisms. International Journal of Molecular Sciences. Laura Ravazzolo, Sara Trevisan, Silvia Iori, Cristian Forestan, Mario Malagoli, Silvia Quaggiotti. Dept. of Agronomy, Food, Natural resources, Animals and Environment, University of Padova, viale dell’università 16, 35020 Legnaro, Italy. silvia.quaggio…
[truncated: 14 more columns]

## Sheet: cluster4
No results
Nitrate regulates maize root transcriptome through nitric oxide-dependent and independent mechanisms. International Journal of Molecular Sciences. Laura Ravazzolo, Sara Trevisan, Silvia Iori, Cristian Forestan, Mario Malagoli, Silvia Quaggiotti. Dept. of Agronomy, Food, Natural resources, Animals and Environment, University of Padova, viale dell’università 16, 35020 Legnaro, Italy. silvia.quaggio…

## Sheet: cluster5
source	term_name	term_id	adjusted_p_value	negative_log10_of_adjusted_p_value	term_size	query_size	intersection_size	effective_domain_size	intersections
GO:MF	oxygen carrier activity	GO:0005344	0.0455663	1.34136	3	155	2	25646	ZM00001D038718	ZM00001D048020
GO:MF	oxygen binding	GO:0019825	0.0455663	1.34136	3	155	2	25646	ZM00001D038718	ZM00001D048020
GO:CC	extracellular region	GO:0005576	0.00891031	2.05011	852	125	15	23428	ZM00001D020808	ZM00001D032664	ZM00001D034663	ZM00001D037656	ZM00001D042148	ZM00001D046184	ZM00001D052585	ZM00001D002898	ZM00001D010446	ZM00001D017377	ZM00001D018727	ZM00001D042022	ZM00001D043988	ZM00001D045210	ZM00001D052264
Nitrate regulates maize root transcriptome through nitric oxide-dependent and independent mechanisms. International Journal of Molecular Sciences. Laura Ravazzolo, Sara Trevisan, Silvia Iori, Cristian Forestan, Mario Malagoli, Silvia Quaggiotti. Dept. of Agronomy, Food, Natural resources, Animals and Environment, University of Padova, viale dell’università 16, 35020 Legnaro, Italy. silvia.quaggio…

## Sheet: cluster6
source	term_name	term_id	adjusted_p_value	negative_log10_of_adjusted_p_value	term_size	query_size	intersection_size	effective_domain_size	intersections
GO:MF	polysaccharide binding	GO:0030247	0.00031329	3.50405	99	86	6	25646	ZM00001D008467	ZM00001D040094	ZM00001D008468	ZM00001D008488	ZM00001D024961	ZM00001D024962
GO:MF	uroporphyrin-III C-methyltransferase activity	GO:0004851	0.00334778	2.47524	2	86	2	25646	ZM00001D011428	ZM00001D044138
GO:MF	carbohydrate binding	GO:0030246	0.00536748	2.27023	337	86	8	25646	ZM00001D008467	ZM00001D037397	ZM00001D040094	ZM00001D008468	ZM00001D008488	ZM00001D008952	ZM00001D024961	ZM00001D024962
GO:BP	siroheme biosynthetic process	GO:0019354	0.0499905	1.30111	4	84	2	23409	ZM00001D011428	ZM00001D044138
GO:BP	siroheme metabolic process	GO:0046156	0.0499905	1.30111	4	84	2	23409	ZM00001D011428	ZM00001D044138
Nitrate regulates maize root transcriptome through nitric oxide-dependent and independent mechanisms. International Journal of Molecular Sciences. Laura Ravazzolo, Sara Trevisan, Silvia Iori, Cristian Forestan, Mario Malagoli, Silvia Quaggiotti. Dept. of Agronomy, Food, Natural resources, Animals and Environment, University of Padova, viale dell’università 16, 35020 Legnaro, Italy. silvia.quaggio…
