# Supplementary material for: Nitrate Regulates Maize Root Transcriptome through Nitric Oxide Dependent and Independent Mechanisms
Source: Int J Mol Sci. 2021 Sep 2;22(17):9527. doi: 10.3390/ijms22179527 (PMC8431222; doi:10.3390/ijms22179527)
Supplement: Supplementary file 1 [file ijms-22-09527-s001.zip › Ravazzolo_2021_Supplem-Material/Table S4.xlsx]

## Sheet: cluster1
RECONSTRUCTION PATHWAY CLUSTER 1 (the number of DEGs included in each pathway is reported between round brackets)		Nitrate regulates maize root transcriptome through nitric oxide-dependent and independent mechanisms. International Journal of Molecular Sciences. Laura Ravazzolo, Sara Trevisan, Silvia Iori, Cristian Forestan, Mario Malagoli, Silvia Quaggiotti. Dept. of Agronomy, Food, Natural resources, Animals and Environment, University of Padova, viale dell’università 16, 35020 Legnaro, Italy. silvia.quaggio…
Metabolism
Global and overview maps
01100 Metabolic pathways (17)
K00103
Zm00001d030877
K00121
Zm00001d027995
K00281
Zm00001d023437
K00430
Zm00001d014603, Zm00001d037410, Zm00001d037359, Zm00001d022280, Zm00001d022289, Zm00001d009140, Zm00001d045845
K00799
Zm00001d029699, Zm00001d043344
K00966
Zm00001d042874
K01087
Zm00001d006375
K01115
Zm00001d029397
K01568
Zm00001d008651
K01711
Zm00001d045420
K01784
Zm00001d029151
K01809
Zm00001d040020
K01897
Zm00001d045295
K03781
Zm00001d027511
K05894
Zm00001d037182
K10775
Zm00001d017279
K10781
Zm00001d005148
01110 Biosynthesis of secondary metabolites (12)
K00121
Zm00001d027995
K00281
Zm00001d023437
K00430
Zm00001d014603, Zm00001d037410, Zm00001d037359, Zm00001d022280, Zm00001d022289, Zm00001d009140, Zm00001d045845
K00966
Zm00001d042874
K01087
Zm00001d006375
K01115
Zm00001d029397
K01568
Zm00001d008651
K01809
Zm00001d040020
K03781
Zm00001d027511
K05894
Zm00001d037182
K10775
Zm00001d017279
K18693
Zm00001d011638
01120 Microbial metabolism in diverse environments (1)
K00121
Zm00001d027995
01200 Carbon metabolism (3)
K00121
Zm00001d027995
K00281
Zm00001d023437
K03781
Zm00001d027511
01212 Fatty acid metabolism (2)
K01897
Zm00001d045295
K10781
Zm00001d005148
01240 Biosynthesis of cofactors (3)
K00103
Zm00001d030877
K00966
Zm00001d042874
K01809
Zm00001d040020
01220 Degradation of aromatic compounds (1)
K00121
Zm00001d027995
Carbohydrate metabolism
00010 Glycolysis / Gluconeogenesis (2)
K00121
Zm00001d027995
K01568
Zm00001d008651
00051 Fructose and mannose metabolism (3)
K00966
Zm00001d042874
K01711
Zm00001d045420
K01809
Zm00001d040020
00052 Galactose metabolism (1)
K01784
Zm00001d029151
00053 Ascorbate and aldarate metabolism (1)
K00103
Zm00001d030877
00500 Starch and sucrose metabolism (1)
K01087
Zm00001d006375
00520 Amino sugar and nucleotide sugar metabolism (4)
K00966
Zm00001d042874
K01711
Zm00001d045420
K01784
Zm00001d029151
K01809
Zm00001d040020
00620 Pyruvate metabolism (1)
K00121
Zm00001d027995
00630 Glyoxylate and dicarboxylate metabolism (2)
K00281
Zm00001d023437
K03781
Zm00001d027511
Energy metabolism
00680 Methane metabolism (1)
K00121
Zm00001d027995
Lipid metabolism
00061 Fatty acid biosynthesis (2)
K01897
Zm00001d045295
K10781
Zm00001d005148
00071 Fatty acid degradation (2)
K00121
Zm00001d027995
K01897
Zm00001d045295
00561 Glycerolipid metabolism (1)
K18693
Zm00001d011638
00564 Glycerophospholipid metabolism (2)
K01115
Zm00001d029397
K18693
Zm00001d011638
00565 Ether lipid metabolism (1)
K01115
Zm00001d029397
00592 alpha-Linolenic acid metabolism (2)
K05894
Zm00001d037182
K10529
Zm00001d035854
Amino acid metabolism
00260 Glycine, serine and threonine metabolism (1)
K00281
Zm00001d023437
00350 Tyrosine metabolism (1)
K00121
Zm00001d027995
00360 Phenylalanine metabolism (1)
K10775
Zm00001d017279
00380 Tryptophan metabolism (1)
K03781
Zm00001d027511
Metabolism of other amino acids
00480 Glutathione metabolism (1)
K00799
Zm00001d029699, Zm00001d043344
Glycan biosynthesis and metabolism
00541 O-Antigen nucleotide sugar biosynthesis (3)
K01711
Zm00001d045420
K01784
Zm00001d029151
K01809
Zm00001d040020
Metabolism of cofactors and vitamins
00830 Retinol metabolism (1)
K00121
Zm00001d027995
Metabolism of terpenoids and polyketides
00904 Diterpenoid biosynthesis (1)
K22640
Zm00001d007918
Biosynthesis of other secondary metabolites
00940 Phenylpropanoid biosynthesis (3)
K00430
Zm00001d014603, Zm00001d037410, Zm00001d037359, Zm00001d022280, Zm00001d022289, Zm00001d009140, Zm00001d045845
K10775
Zm00001d017279
K12355
Zm00001d044340
00944 Flavone and flavonol biosynthesis (1)
K22771
Zm00001d039642
Xenobiotics biodegradation and metabolism
00625 Chloroalkane and chloroalkene degradation (1)
K00121
Zm00001d027995
00626 Naphthalene degradation (1)
K00121
Zm00001d027995
00980 Metabolism of xenobiotics by cytochrome P450 (2)
K00121
Zm00001d027995
K00799
Zm00001d029699, Zm00001d043344
00982 Drug metabolism - cytochrome P450 (2)
K00121
Zm00001d027995
K00799
Zm00001d029699, Zm00001d043344
00983 Drug metabolism - other enzymes (1)
K00799
Zm00001d029699, Zm00001d043344
Environmental Information Processing
Membrane transport
02010 ABC transporters (1)
K05658
Zm00001d043762, Zm00001d053706
Signal transduction
04010 MAPK signaling pathway (1)
K06268
Zm00001d053293
04016 MAPK signaling pathway - plant (1)
K03781
Zm00001d027511
04011 MAPK signaling pathway - yeast (1)
K03781
Zm00001d027511
04014 Ras signaling pathway (1)
K01115
Zm00001d029397
04310 Wnt signaling pathway (1)
K06268
Zm00001d053293
04370 VEGF signaling pathway (1)
K06268
Zm00001d053293
04068 FoxO signaling pathway (1)
K03781
Zm00001d027511
04020 Calcium signaling pathway (1)
K06268
Zm00001d053293
04072 Phospholipase D signaling pathway (1)
K01115
Zm00001d029397
04071 Sphingolipid signaling pathway (1)
K01115
Zm00001d029397
04024 cAMP signaling pathway (1)
K01115
Zm00001d029397
04022 cGMP-PKG signaling pathway (1)
K06268
Zm00001d053293
Cellular Processes
Transport and catabolism
04144 Endocytosis (1)
K01115
Zm00001d029397
04146 Peroxisome (2)
K01897
Zm00001d045295
K03781
Zm00001d027511
Cell growth and death
04114 Oocyte meiosis (1)
K06268
Zm00001d053293
04216 Ferroptosis (1)
K01897
Zm00001d045295
04218 Cellular senescence (1)
K06268
Zm00001d053293
Cellular community - prokaryotes
02024 Quorum sensing (1)
K01897
Zm00001d045295
Environmental adaptation
04714 Thermogenesis (1)
K01897
Zm00001d045295
04626 Plant-pathogen interaction (1)
K13433
Zm00001d043491

## Sheet: cluster2
RECONSTRUCTION PATHWAY CLUSTER 2 (the number of DEGs included in each pathway is reported between round brackets)		Nitrate regulates maize root transcriptome through nitric oxide-dependent and independent mechanisms. International Journal of Molecular Sciences. Laura Ravazzolo, Sara Trevisan, Silvia Iori, Cristian Forestan, Mario Malagoli, Silvia Quaggiotti. Dept. of Agronomy, Food, Natural resources, Animals and Environment, University of Padova, viale dell’università 16, 35020 Legnaro, Italy. silvia.quaggio…
Metabolism
Global and overview maps
01100 Metabolic pathways (15)
K00128
Zm00001d017418
K00430
Zm00001d026357, Zm00001d028348, Zm00001d040364, Zm00001d022283, Zm00001d045846
K00549
Zm00001d013644
K00814
Zm00001d006875
K01610
Zm00001d047893
K01784
Zm00001d005598
K01809
Zm00001d048907
K04121
Zm00001d024514
K05280
Zm00001d017077
K05917
Zm00001d049299
K08081
Zm00001d048723
K09753
Zm00001d051938
K10046
Zm00001d032950
K13648
Zm00001d022428
K15397
Zm00001d048953
01110 Biosynthesis of secondary metabolites (12)
K00128
Zm00001d017418
K00430
Zm00001d026357, Zm00001d028348, Zm00001d040364, Zm00001d022283, Zm00001d045846
K00549
Zm00001d013644
K01610
Zm00001d047893
K01809
Zm00001d048907
K04121
Zm00001d024514
K05280
Zm00001d017077
K05917
Zm00001d049299
K08081
Zm00001d048723
K09753
Zm00001d051938
K10046
Zm00001d032950
K15397
Zm00001d048953
01120 Microbial metabolism in diverse environments (3)
K00128
Zm00001d017418
K00814
Zm00001d006875
K01610
Zm00001d047893
01200 Carbon metabolism (2)
K00814
Zm00001d006875
K01610
Zm00001d047893
01210 2-Oxocarboxylic acid metabolism (1)
K00814
Zm00001d006875
01230 Biosynthesis of amino acids (2)
K00549
Zm00001d013644
K00814
Zm00001d006875
01240 Biosynthesis of cofactors (3)
K00128
Zm00001d017418
K01809
Zm00001d048907
K10046
Zm00001d032950
Carbohydrate metabolism
00010 Glycolysis / Gluconeogenesis (2)
K00128
Zm00001d017418
K01610
Zm00001d047893
00020 Citrate cycle (TCA cycle) (1)
K01610
Zm00001d047893
00051 Fructose and mannose metabolism (1)
K01809
Zm00001d048907
00052 Galactose metabolism (1)
K01784
Zm00001d005598
00053 Ascorbate and aldarate metabolism (2)
K00128
Zm00001d017418
K10046
Zm00001d032950
00520 Amino sugar and nucleotide sugar metabolism (4)
K01784
Zm00001d005598
K01809
Zm00001d048907
K10046
Zm00001d032950
K13648
Zm00001d022428
00620 Pyruvate metabolism (2)
K00128
Zm00001d017418
K01610
Zm00001d047893
Energy metabolism
00710 Carbon fixation in photosynthetic organisms (2)
K00814
Zm00001d006875
K01610
Zm00001d047893
Lipid metabolism
00062 Fatty acid elongation (1)
K15397
Zm00001d048953
00071 Fatty acid degradation (1)
K00128
Zm00001d017418
00073 Cutin, suberine and wax biosynthesis (1)
K15400
Zm00001d012274
00100 Steroid biosynthesis (1)
K05917
Zm00001d049299
00561 Glycerolipid metabolism (1)
K00128
Zm00001d017418
Amino acid metabolism
00250 Alanine, aspartate and glutamate metabolism (1)
K00814
Zm00001d006875
00270 Cysteine and methionine metabolism (1)
K00549
Zm00001d013644
00280 Valine, leucine and isoleucine degradation (1)
K00128
Zm00001d017418
00310 Lysine degradation (1)
K00128
Zm00001d017418
00220 Arginine biosynthesis (1)
K00814
Zm00001d006875
00330 Arginine and proline metabolism (1)
K00128
Zm00001d017418
00340 Histidine metabolism (1)
K00128
Zm00001d017418
00380 Tryptophan metabolism (1)
K00128
Zm00001d017418
Metabolism of other amino acids
00410 beta-Alanine metabolism (1)
K00128
Zm00001d017418
00450 Selenocompound metabolism (1)
K00549
Zm00001d013644
Glycan biosynthesis and metabolism
00541 O-Antigen nucleotide sugar biosynthesis (2)
K01784
Zm00001d005598
K01809
Zm00001d048907
Metabolism of cofactors and vitamins
00770 Pantothenate and CoA biosynthesis (1)
K00128
Zm00001d017418
Metabolism of terpenoids and polyketides
00904 Diterpenoid biosynthesis (1)
K04121
Zm00001d024514
00981 Insect hormone biosynthesis (1)
K00128
Zm00001d017418
00903 Limonene and pinene degradation (1)
K00128
Zm00001d017418
Biosynthesis of other secondary metabolites
00940 Phenylpropanoid biosynthesis (2)
K00430
Zm00001d026357, Zm00001d028348, Zm00001d040364, Zm00001d022283, Zm00001d045846
K09753
Zm00001d051938
00941 Flavonoid biosynthesis (1)
K05280
Zm00001d017077
00944 Flavone and flavonol biosynthesis (1)
K05280
Zm00001d017077
00960 Tropane, piperidine and pyridine alkaloid biosynthesis (1)
K08081
Zm00001d048723
Xenobiotics biodegradation and metabolism
00625 Chloroalkane and chloroalkene degradation (1)
K00128
Zm00001d017418
Genetic Information Processing
Translation
03015 mRNA surveillance pathway (2)
K11583
Zm00001d015665
K14397
Zm00001d050266
Folding, sorting and degradation
04141 Protein processing in endoplasmic reticulum (1)
K09580
Zm00001d025446
Environmental Information Processing
Signal transduction
04016 MAPK signaling pathway - plant (1)
K13447
Zm00001d007430
04340 Hedgehog signaling pathway (1)
K10523
Zm00001d049781
04341 Hedgehog signaling pathway - fly (1)
K10523
Zm00001d049781
04371 Apelin signaling pathway (1)
K07198
Zm00001d007167, Zm00001d038048
04068 FoxO signaling pathway (1)
K07198
Zm00001d007167, Zm00001d038048
04071 Sphingolipid signaling pathway (1)
K11583
Zm00001d015665
04151 PI3K-Akt signaling pathway (2)
K07198
Zm00001d007167, Zm00001d038048
K11583
Zm00001d015665
04152 AMPK signaling pathway (3)
K07198
Zm00001d007167, Zm00001d038048
K07297
Zm00001d036750, Zm00001d035300
K11583
Zm00001d015665
04150 mTOR signaling pathway (1)
K07198
Zm00001d007167, Zm00001d038048
04075 Plant hormone signal transduction (2)
K14487
Zm00001d007395
K14488
Zm00001d026262
Cellular Processes
Transport and catabolism
04144 Endocytosis (1)
K07904
Zm00001d009964
04145 Phagosome (1)
K07375
Zm00001d040509
04140 Autophagy - animal (1)
K07198
Zm00001d007167, Zm00001d038048
Cellular community - eukaryotes
04530 Tight junction (1)
K07198
Zm00001d007167, Zm00001d038048
04540 Gap junction (1)
K07375
Zm00001d040509
Environmental adaptation
04710 Circadian rhythm (1)
K07198
Zm00001d007167, Zm00001d038048
04714 Thermogenesis (1)
K07198
Zm00001d007167, Zm00001d038048
04626 Plant-pathogen interaction (3)
K13447
Zm00001d007430
K13457
Zm00001d023923
K15397
Zm00001d048953

## Sheet: cluster3
RECONSTRUCTION PATHWAY CLUSTER 3 (the number of DEGs included in each pathway is reported between round brackets)		Nitrate regulates maize root transcriptome through nitric oxide-dependent and independent mechanisms. International Journal of Molecular Sciences. Laura Ravazzolo, Sara Trevisan, Silvia Iori, Cristian Forestan, Mario Malagoli, Silvia Quaggiotti. Dept. of Agronomy, Food, Natural resources, Animals and Environment, University of Padova, viale dell’università 16, 35020 Legnaro, Italy. silvia.quaggio…
Metabolism
Global and overview maps
01100 Metabolic pathways (12)
K00001
Zm00001d030348
K00430
Zm00001d024738, Zm00001d024740, Zm00001d016177, Zm00001d038598, Zm00001d022279, Zm00001d022282, Zm00001d022284, Zm00001d022281, Zm00001d047358
K00799
Zm00001d029707
K00953
Zm00001d040308
K01087
Zm00001d044854
K01179
Zm00001d026605
K01580
Zm00001d031749
K01581
Zm00001d021321
K01762
Zm00001d039487
K03146
Zm00001d044228
K09753
Zm00001d008331
K21480
Zm00001d046493
01110 Biosynthesis of secondary metabolites (11)
K00001
Zm00001d030348
K00430
Zm00001d024738, Zm00001d024740, Zm00001d016177, Zm00001d038598, Zm00001d022279, Zm00001d022282, Zm00001d022284, Zm00001d022281, Zm00001d047358
K00953
Zm00001d040308
K01087
Zm00001d044854
K01580
Zm00001d031749
K01581
Zm00001d021321
K01762
Zm00001d039487
K09753
Zm00001d008331
K17912
Zm00001d002736
K17913
Zm00001d043442
K21480
Zm00001d046493
01120 Microbial metabolism in diverse environments (2)
K00001
Zm00001d030348
K01580
Zm00001d031749
01240 Biosynthesis of cofactors (2)
K00953
Zm00001d040308
K03146
Zm00001d044228
01220 Degradation of aromatic compounds (1)
K00001
Zm00001d030348
Carbohydrate metabolism
00010 Glycolysis / Gluconeogenesis (1)
K00001
Zm00001d030348
00500 Starch and sucrose metabolism (2)
K01087
Zm00001d044854
K01179
Zm00001d026605
00620 Pyruvate metabolism (1)
K00001
Zm00001d030348
00650 Butanoate metabolism (1)
K01580
Zm00001d031749
Energy metabolism
00910 Nitrogen metabolism (1)
K02575
Zm00001d011679
Lipid metabolism
00071 Fatty acid degradation (1)
K00001
Zm00001d030348
00073 Cutin, suberine and wax biosynthesis (1)
K15400
Zm00001d042723
Amino acid metabolism
00250 Alanine, aspartate and glutamate metabolism (1)
K01580
Zm00001d031749
00270 Cysteine and methionine metabolism (1)
K01762
Zm00001d039487
00330 Arginine and proline metabolism (1)
K01581
Zm00001d021321
00350 Tyrosine metabolism (1)
K00001
Zm00001d030348
Metabolism of other amino acids
00410 beta-Alanine metabolism (1)
K01580
Zm00001d031749
00430 Taurine and hypotaurine metabolism (1)
K01580
Zm00001d031749
00480 Glutathione metabolism (2)
K00799
Zm00001d029707
K01581
Zm00001d021321
Metabolism of cofactors and vitamins
00730 Thiamine metabolism (1)
K03146
Zm00001d044228
00740 Riboflavin metabolism (1)
K00953
Zm00001d040308
00830 Retinol metabolism (1)
K00001
Zm00001d030348
00860 Porphyrin and chlorophyll metabolism (1)
K21480
Zm00001d046493
Metabolism of terpenoids and polyketides
00906 Carotenoid biosynthesis (2)
K17912
Zm00001d002736
K17913
Zm00001d043442
Biosynthesis of other secondary metabolites
00940 Phenylpropanoid biosynthesis (2)
K00430
Zm00001d024738, Zm00001d024740, Zm00001d016177, Zm00001d038598, Zm00001d022279, Zm00001d022282, Zm00001d022284, Zm00001d022281, Zm00001d047358
K09753
Zm00001d008331
Xenobiotics biodegradation and metabolism
00625 Chloroalkane and chloroalkene degradation (1)
K00001
Zm00001d030348
00626 Naphthalene degradation (1)
K00001
Zm00001d030348
00980 Metabolism of xenobiotics by cytochrome P450 (2)
K00001
Zm00001d030348
K00799
Zm00001d029707
00982 Drug metabolism - cytochrome P450 (2)
K00001
Zm00001d030348
K00799
Zm00001d029707
00983 Drug metabolism - other enzymes (1)
K00799
Zm00001d029707
Environmental Information Processing
Signal transduction
02020 Two-component system (1)
K01179
Zm00001d026605
04075 Plant hormone signal transduction (1)
K14484
Zm00001d034463
Cellular Processes
Cellular community - prokaryotes
02024 Quorum sensing (1)
K01580
Zm00001d031749
Cell motility
04810 Regulation of actin cytoskeleton (1)
K05765
Zm00001d051388, Zm00001d017516

## Sheet: cluster4
RECONSTRUCTION PATHWAY CLUSTER 4 (the number of DEGs included in each pathway is reported between round brackets)		Nitrate regulates maize root transcriptome through nitric oxide-dependent and independent mechanisms. International Journal of Molecular Sciences. Laura Ravazzolo, Sara Trevisan, Silvia Iori, Cristian Forestan, Mario Malagoli, Silvia Quaggiotti. Dept. of Agronomy, Food, Natural resources, Animals and Environment, University of Padova, viale dell’università 16, 35020 Legnaro, Italy. silvia.quaggio…
Metabolism
Global and overview maps
01100 Metabolic pathways (8)
K00083
Zm00001d004443
K01051
Zm00001d012766
K01179
Zm00001d009097
K01626
Zm00001d029391
K01728
Zm00001d025067
K13065
Zm00001d037073
K16055
Zm00001d050293
K20547
Zm00001d027524
01110 Biosynthesis of secondary metabolites (4)
K00083
Zm00001d004443
K01626
Zm00001d029391
K13065
Zm00001d037073
K16055
Zm00001d050293
01230 Biosynthesis of amino acids (1)
K01626
Zm00001d029391
Carbohydrate metabolism
00040 Pentose and glucuronate interconversions (2)
K01051
Zm00001d012766
K01728
Zm00001d025067
00500 Starch and sucrose metabolism (2)
K01179
Zm00001d009097
K16055
Zm00001d050293
00520 Amino sugar and nucleotide sugar metabolism (1)
K20547
Zm00001d027524
Energy metabolism
00195 Photosynthesis (2)
K02701
Zm00001d023713
K08903
Zm00001d042178
Lipid metabolism
00564 Glycerophospholipid metabolism (1)
K05929
Zm00001d038891
Amino acid metabolism
00400 Phenylalanine, tyrosine and tryptophan biosynthesis (1)
K01626
Zm00001d029391
Biosynthesis of other secondary metabolites
00940 Phenylpropanoid biosynthesis (2)
K00083
Zm00001d004443
K13065
Zm00001d037073
00945 Stilbenoid, diarylheptanoid and gingerol biosynthesis (1)
K13065
Zm00001d037073
00941 Flavonoid biosynthesis (1)
K13065
Zm00001d037073
Genetic Information Processing
Translation
03010 Ribosome (1)
K02898
Zm00001d039908
Folding, sorting and degradation
04141 Protein processing in endoplasmic reticulum (2)
K10666
Zm00001d031184
K13993
Zm00001d018298
Environmental Information Processing
Signal transduction
02020 Two-component system (2)
K01051
Zm00001d012766
K01179
Zm00001d009097
04016 MAPK signaling pathway - plant (1)
K20547
Zm00001d027524
04310 Wnt signaling pathway (1)
K19882
Zm00001d042553
04070 Phosphatidylinositol signaling system (1)
K13024
Zm00001d043286
04075 Plant hormone signal transduction (3)
K14484
Zm00001d045203
K14487
Zm00001d010697
K14504
Zm00001d009309
Cellular Processes
Transport and catabolism
04146 Peroxisome (1)
K13346
Zm00001d022112
Cellular community - prokaryotes
02024 Quorum sensing (2)
K01626
Zm00001d029391
K01728
Zm00001d025067

## Sheet: cluster5
RECONSTRUCTION PATHWAY CLUSTER 5 (the number of DEGs included in each pathway is reported between round brackets)		Nitrate regulates maize root transcriptome through nitric oxide-dependent and independent mechanisms. International Journal of Molecular Sciences. Laura Ravazzolo, Sara Trevisan, Silvia Iori, Cristian Forestan, Mario Malagoli, Silvia Quaggiotti. Dept. of Agronomy, Food, Natural resources, Animals and Environment, University of Padova, viale dell’università 16, 35020 Legnaro, Italy. silvia.quaggio…
Metabolism
Global and overview maps
01100 Metabolic pathways (17)
K00031
Zm00001d021770
K00306
Zm00001d042035
K00366
Zm00001d018161
K00430
Zm00001d002898, Zm00001d042022, Zm00001d020808, Zm00001d046184
K00454
Zm00001d041204
K00764
Zm00001d042673
K00797
Zm00001d046112
K01179
Zm00001d010446, Zm00001d047538
K01183
Zm00001d043988, Zm00001d037656
K02641
Zm00001d034345
K08232
Zm00001d024633
K10534
Zm00001d049995, Zm00001d018206
K15227
Zm00001d036439
K15746
Zm00001d048469
K18368
Zm00001d009907
K20547
Zm00001d027525
K20623
Zm00001d020628
01110 Biosynthesis of secondary metabolites (9)
K00031
Zm00001d021770
K00430
Zm00001d002898, Zm00001d042022, Zm00001d020808, Zm00001d046184
K00454
Zm00001d041204
K00764
Zm00001d042673
K15227
Zm00001d036439
K15746
Zm00001d048469
K18368
Zm00001d009907
K18693
Zm00001d043947
K20623
Zm00001d020628
01120 Microbial metabolism in diverse environments (3)
K00031
Zm00001d021770
K00366
Zm00001d018161
K10534
Zm00001d049995, Zm00001d018206
01200 Carbon metabolism (1)
K00031
Zm00001d021770
01210 2-Oxocarboxylic acid metabolism (1)
K00031
Zm00001d021770
01230 Biosynthesis of amino acids (2)
K00031
Zm00001d021770
K15227
Zm00001d036439
Carbohydrate metabolism
00020 Citrate cycle (TCA cycle) (1)
K00031
Zm00001d021770
00053 Ascorbate and aldarate metabolism (1)
K08232
Zm00001d024633
00500 Starch and sucrose metabolism (1)
K01179
Zm00001d010446, Zm00001d047538
00520 Amino sugar and nucleotide sugar metabolism (2)
K01183
Zm00001d043988, Zm00001d037656
K20547
Zm00001d027525
Energy metabolism
00195 Photosynthesis (2)
K02639
Zm00001d038291
K02641
Zm00001d034345
00720 Carbon fixation pathways in prokaryotes (1)
K00031
Zm00001d021770
00910 Nitrogen metabolism (2)
K00366
Zm00001d018161
K10534
Zm00001d049995, Zm00001d018206
Lipid metabolism
00073 Cutin, suberine and wax biosynthesis (1)
K17991
Zm00001d030670
00561 Glycerolipid metabolism (1)
K18693
Zm00001d043947
00564 Glycerophospholipid metabolism (1)
K18693
Zm00001d043947
00591 Linoleic acid metabolism (1)
K00454
Zm00001d041204
00592 alpha-Linolenic acid metabolism (1)
K00454
Zm00001d041204
Nucleotide metabolism
00230 Purine metabolism (1)
K00764
Zm00001d042673
Amino acid metabolism
00250 Alanine, aspartate and glutamate metabolism (1)
K00764
Zm00001d042673
00260 Glycine, serine and threonine metabolism (1)
K00306
Zm00001d042035
00270 Cysteine and methionine metabolism (1)
K00797
Zm00001d046112
00310 Lysine degradation (1)
K00306
Zm00001d042035
00330 Arginine and proline metabolism (1)
K00797
Zm00001d046112
00400 Phenylalanine, tyrosine and tryptophan biosynthesis (1)
K15227
Zm00001d036439
Metabolism of other amino acids
00480 Glutathione metabolism (2)
K00031
Zm00001d021770
K00797
Zm00001d046112
Metabolism of terpenoids and polyketides
00906 Carotenoid biosynthesis (1)
K15746
Zm00001d048469
00905 Brassinosteroid biosynthesis (1)
K20623
Zm00001d020628
00908 Zeatin biosynthesis (1)
K00279
Zm00001d032664, Zm00001d042148
Biosynthesis of other secondary metabolites
00940 Phenylpropanoid biosynthesis (2)
K00430
Zm00001d002898, Zm00001d042022, Zm00001d020808, Zm00001d046184
K18368
Zm00001d009907
Genetic Information Processing
Transcription
03040 Spliceosome (1)
K12836
Zm00001d020954
Translation
03010 Ribosome (1)
K02868
Zm00001d009311
Folding, sorting and degradation
04141 Protein processing in endoplasmic reticulum (1)
K13993
Zm00001d028557
03018 RNA degradation (1)
K12581
Zm00001d001774
Environmental Information Processing
Signal transduction
02020 Two-component system (1)
K01179
Zm00001d010446, Zm00001d047538
04016 MAPK signaling pathway - plant (3)
K02183
Zm00001d033980, Zm00001d048913
K13413
Zm00001d052066
K20547
Zm00001d027525
04014 Ras signaling pathway (1)
K02183
Zm00001d033980, Zm00001d048913
04015 Rap1 signaling pathway (1)
K02183
Zm00001d033980, Zm00001d048913
04371 Apelin signaling pathway (1)
K02183
Zm00001d033980, Zm00001d048913
04020 Calcium signaling pathway (1)
K02183
Zm00001d033980, Zm00001d048913
04070 Phosphatidylinositol signaling system (1)
K02183
Zm00001d033980, Zm00001d048913
04024 cAMP signaling pathway (1)
K02183
Zm00001d033980, Zm00001d048913
04022 cGMP-PKG signaling pathway (1)
K02183
Zm00001d033980, Zm00001d048913
04075 Plant hormone signal transduction (2)
K13413
Zm00001d052066
K14431
Zm00001d038296
Cellular Processes
Transport and catabolism
04146 Peroxisome (3)
K00031
Zm00001d021770
K00306
Zm00001d042035
K00477
Zm00001d009351
04138 Autophagy - yeast (1)
K14209
Zm00001d017557
Cell growth and death
04114 Oocyte meiosis (1)
K02183
Zm00001d033980, Zm00001d048913
04218 Cellular senescence (1)
K02183
Zm00001d033980, Zm00001d048913
Environmental adaptation
04713 Circadian entrainment (1)
K02183
Zm00001d033980, Zm00001d048913
04712 Circadian rhythm - plant (1)
K12133
Zm00001d049543
04626 Plant-pathogen interaction (3)
K02183
Zm00001d033980, Zm00001d048913
K13413
Zm00001d052066
K13448
Zm00001d014271

## Sheet: cluster6
RECONSTRUCTION PATHWAY CLUSTER 6 (the number of DEGs included in each pathway is reported between round brackets)		Nitrate regulates maize root transcriptome through nitric oxide-dependent and independent mechanisms. International Journal of Molecular Sciences. Laura Ravazzolo, Sara Trevisan, Silvia Iori, Cristian Forestan, Mario Malagoli, Silvia Quaggiotti. Dept. of Agronomy, Food, Natural resources, Animals and Environment, University of Padova, viale dell’università 16, 35020 Legnaro, Italy. silvia.quaggio…
Metabolism
Global and overview maps
01100 Metabolic pathways (19)
K00002
Zm00001d042868
K00430
Zm00001d032854, Zm00001d007161
K00434
Zm00001d025047
K00799
Zm00001d029708
K00815
Zm00001d048736
K00826
Zm00001d028303
K00827
Zm00001d029083
K00850
Zm00001d025659
K00860
Zm00001d048785
K00951
Zm00001d022122
K01087
Zm00001d022192
K01179
Zm00001d008952
K01638
Zm00001d003247
K01673
Zm00001d044096
K01800
Zm00001d041772
K02303
Zm00001d044138
K06617
Zm00001d019163
K08232
Zm00001d017786
K14641
Zm00001d049008
01110 Biosynthesis of secondary metabolites (9)
K00002
Zm00001d042868
K00430
Zm00001d032854, Zm00001d007161
K00815
Zm00001d048736
K00826
Zm00001d028303
K00827
Zm00001d029083
K00850
Zm00001d025659
K01087
Zm00001d022192
K01638
Zm00001d003247
K02303
Zm00001d044138
01120 Microbial metabolism in diverse environments (6)
K00002
Zm00001d042868
K00850
Zm00001d025659
K00860
Zm00001d048785
K01638
Zm00001d003247
K01800
Zm00001d041772
K02303
Zm00001d044138
01200 Carbon metabolism (2)
K00850
Zm00001d025659
K01638
Zm00001d003247
01210 2-Oxocarboxylic acid metabolism (1)
K00826
Zm00001d028303
01230 Biosynthesis of amino acids (2)
K00826
Zm00001d028303
K00850
Zm00001d025659
01240 Biosynthesis of cofactors (3)
K00002
Zm00001d042868
K00826
Zm00001d028303
K02303
Zm00001d044138
01220 Degradation of aromatic compounds (1)
K00002
Zm00001d042868
Carbohydrate metabolism
00010 Glycolysis / Gluconeogenesis (2)
K00002
Zm00001d042868
K00850
Zm00001d025659
00030 Pentose phosphate pathway (1)
K00850
Zm00001d025659
00040 Pentose and glucuronate interconversions (1)
K00002
Zm00001d042868
00051 Fructose and mannose metabolism (1)
K00850
Zm00001d025659
00052 Galactose metabolism (2)
K00850
Zm00001d025659
K06617
Zm00001d019163
00053 Ascorbate and aldarate metabolism (3)
K00002
Zm00001d042868
K00434
Zm00001d025047
K08232
Zm00001d017786
00500 Starch and sucrose metabolism (2)
K01087
Zm00001d022192
K01179
Zm00001d008952
00620 Pyruvate metabolism (2)
K00002
Zm00001d042868
K01638
Zm00001d003247
00630 Glyoxylate and dicarboxylate metabolism (1)
K01638
Zm00001d003247
Energy metabolism
00680 Methane metabolism (1)
K00850
Zm00001d025659
00910 Nitrogen metabolism (1)
K01673
Zm00001d044096
00920 Sulfur metabolism (1)
K00860
Zm00001d048785
Lipid metabolism
00561 Glycerolipid metabolism (1)
K00002
Zm00001d042868
Nucleotide metabolism
00230 Purine metabolism (3)
K00860
Zm00001d048785
K00951
Zm00001d022122
K14641
Zm00001d049008
00240 Pyrimidine metabolism (1)
K14641
Zm00001d049008
Amino acid metabolism
00250 Alanine, aspartate and glutamate metabolism (1)
K00827
Zm00001d029083
00260 Glycine, serine and threonine metabolism (1)
K00827
Zm00001d029083
00270 Cysteine and methionine metabolism (3)
K00815
Zm00001d048736
K00826
Zm00001d028303
K00827
Zm00001d029083
00280 Valine, leucine and isoleucine degradation (2)
K00826
Zm00001d028303
K00827
Zm00001d029083
00290 Valine, leucine and isoleucine biosynthesis (1)
K00826
Zm00001d028303
00350 Tyrosine metabolism (2)
K00815
Zm00001d048736
K01800
Zm00001d041772
00360 Phenylalanine metabolism (1)
K00815
Zm00001d048736
00400 Phenylalanine, tyrosine and tryptophan biosynthesis (1)
K00815
Zm00001d048736
Metabolism of other amino acids
00480 Glutathione metabolism (2)
K00434
Zm00001d025047
K00799
Zm00001d029708
Metabolism of cofactors and vitamins
00770 Pantothenate and CoA biosynthesis (1)
K00826
Zm00001d028303
00860 Porphyrin and chlorophyll metabolism (1)
K02303
Zm00001d044138
00130 Ubiquinone and other terpenoid-quinone biosynthesis (1)
K00815
Zm00001d048736
Biosynthesis of other secondary metabolites
00940 Phenylpropanoid biosynthesis (1)
K00430
Zm00001d032854, Zm00001d007161
00950 Isoquinoline alkaloid biosynthesis (1)
K00815
Zm00001d048736
00960 Tropane, piperidine and pyridine alkaloid biosynthesis (1)
K00815
Zm00001d048736
00966 Glucosinolate biosynthesis (1)
K00826
Zm00001d028303
00401 Novobiocin biosynthesis (1)
K00815
Zm00001d048736
Xenobiotics biodegradation and metabolism
00643 Styrene degradation (1)
K01800
Zm00001d041772
00930 Caprolactam degradation (1)
K00002
Zm00001d042868
00980 Metabolism of xenobiotics by cytochrome P450 (1)
K00799
Zm00001d029708
00982 Drug metabolism - cytochrome P450 (1)
K00799
Zm00001d029708
00983 Drug metabolism - other enzymes (1)
K00799
Zm00001d029708
Genetic Information Processing
Folding, sorting and degradation
03018 RNA degradation (1)
K00850
Zm00001d025659
Environmental Information Processing
Signal transduction
02020 Two-component system (1)
K01179
Zm00001d008952
04016 MAPK signaling pathway - plant (1)
K14497
Zm00001d028574
04371 Apelin signaling pathway (1)
K07199
Zm00001d010662
04066 HIF-1 signaling pathway (1)
K00850
Zm00001d025659
04068 FoxO signaling pathway (1)
K07199
Zm00001d010662
04152 AMPK signaling pathway (2)
K00850
Zm00001d025659
K07199
Zm00001d010662
04075 Plant hormone signal transduction (4)
K13464
Zm00001d027900, Zm00001d005813
K14431
Zm00001d026398
K14491
Zm00001d042463
K14497
Zm00001d028574
Cellular Processes
Cellular community - eukaryotes
04530 Tight junction (1)
K07199
Zm00001d010662
Environmental adaptation
04710 Circadian rhythm (1)
K07199
Zm00001d010662
04714 Thermogenesis (1)
K07199
Zm00001d010662
04626 Plant-pathogen interaction (1)
K13412
Zm00001d026139
