# Supplementary material for: Nitrate Regulates Maize Root Transcriptome through Nitric Oxide Dependent and Independent Mechanisms
Source: Int J Mol Sci. 2021 Sep 2;22(17):9527. doi: 10.3390/ijms22179527 (PMC8431222; doi:10.3390/ijms22179527)
Supplement: Supplementary file 1 [file ijms-22-09527-s001.zip › Ravazzolo_2021_Supplem-Material/Table S5.xlsx]

## Sheet: Table S5
Gene accession	Gene description	Primers
Zm00001d045420	Root cap-specific protein	CTCATTCCACCACTGCCAC
		GCTGCGTGTTGAAGTTGGA
Zm00001d009964	ras-related protein RGP2	GACTTGCTGAGGTGGTCT
		AGAGGTAAAGGTAAGGAGTGG
Zm00001d030121	Roothairless6	TTACAAAGTGGAGGACATAGGA
		CCGACAATAAGCTCTTGAGAAA
Zm00001d031556	AUXIN INDUCED IN ROOTS 12	ATCTCCAGACTTACCGATTGAG
		TTGCTCTGTTCGCTCTGTT
Zm00001d016119	SOMBRERO	CTGTTCTTGCTTCCTCGCT
		TCATAGGCAACCTTCTTCCTC
Zm00001d052961	ROOT HAIR DEFECTIVE 3 homolog 2	CATCCTCATCTTCCTCCGT
		ACACGACAATGGTTCCTAGTT
Nitrate regulates maize root transcriptome through nitric oxide-dependent and independent mechanisms. International Journal of Molecular Sciences. Laura Ravazzolo, Sara Trevisan, Silvia Iori, Cristian Forestan, Mario Malagoli, Silvia Quaggiotti. Dept. of Agronomy, Food, Natural resources, Animals and Environment, University of Padova, viale dell’università 16, 35020 Legnaro, Italy. silvia.quaggio…
