# Supplementary material for: Nitrate Regulates Maize Root Transcriptome through Nitric Oxide Dependent and Independent Mechanisms
Source: Int J Mol Sci. 2021 Sep 2;22(17):9527. doi: 10.3390/ijms22179527 (PMC8431222; doi:10.3390/ijms22179527)
Supplement: Supplementary file 1 [file ijms-22-09527-s001.zip › Ravazzolo_2021_Supplem-Material/Table S6.xlsx]

## Sheet: Table S5
	-N libraries						+NO3- libraries						cPTIO+NO3- libraries
	R1		R2		R3		R1		R2		R3		R1		R2		R3
N° of total reads	26357768		27157883		30178515		26061640		32597592		28820292		30425174		25803883		29167306
N° of high-quality reads	26254402	0.9961	27051232	0.9961	30045802	0.9956	25946454	0.9956	32459506	0.9958	28694329	0.9956	30271071	0.994935	25678723	0.99515	29054947	0.996148
N° of mapped reads	25805014	0.9829	26614982	0.9839	29474225	0.981	25477079	0.9819	31900192	0.9828	28073982	0.9784	29593499	0.977617	25137473	0.978922	28564119	0.983107
Uniquely mapped reads	23890148	0.9258	24711441	0.9285	26654323	0.9043	23203264	0.9108	28856879	0.9046	24892495	0.8867	24196702	0.817636	22950424	0.912996	26543704	0.929267
Multi-mapped reads	1914866	0.0742	1903541	0.0715	2819902	0.0957	2273815	0.0892	3043313	0.0954	3181487	0.1133	5396797	0.182364	2187049	0.0870035	2020415	0.0707326
Unmapped reads	103366		106651		132713		115186		138086		125963		677572		541250		490828
Nitrate regulates maize root transcriptome through nitric oxide-dependent and independent mechanisms. International Journal of Molecular Sciences. Laura Ravazzolo, Sara Trevisan, Silvia Iori, Cristian Forestan, Mario Malagoli, Silvia Quaggiotti. Dept. of Agronomy, Food, Natural resources, Animals and Environment, University of Padova, viale dell’università 16, 35020 Legnaro, Italy. silvia.quaggio…
